# Supplementary material for: Crystal structure of [tris­(4,4′-bi­pyridine)]­diium bis­(1,1,3,3-tetra­cyano-2-eth­oxy­propenide) trihydrate
Source: Acta Crystallogr E Crystallogr Commun. 2016 Aug 5;72(Pt 9):1246–50. doi: 10.1107/S2056989016012160 (PMC5120698; doi:10.1107/S2056989016012160)
Supplement: Supplementary file 1 [file e-72-01246-sup1.cif]

##############################################################################
#                                                                            #
# This CIF contains the data in a paper accepted for publication in          #
# Acta Crystallographica Section E. It conforms to the requirements of       #
# Notes for Authors for Acta Crystallographica Section E, and has been       #
# peer reviewed under the auspices of the IUCr Commission on Journals.       #
#                                                                            #
# Full details of the Crystallographic Information File format               #
# are given in the paper "The Crystallographic Information File (CIF):       #
# a New Standard Archive File for Crystallography" by S. R. Hall, F. H.      #
# Allen and I. D. Brown [Acta Cryst. (1991), A47, 655-685].                  #
#                                                                            #
# The current version of the core CIF dictionary is obtainable from          #
# ftp://ftp.iucr.org/pub/cif_core.dic.                                       #
#                                                                            #
# Software is freely available for graphical display of the structure(s)     #
# in this CIF. For information consult the CIF software page                 #
# http://www.iucr.org/resources/cif/software.                                #
#                                                                            #
# This file may be used for bona fide research purposes within the           #
# scientific community so long as proper attribution is given to the journal # 
# article from which it was obtained.                                        #
#                                                                            #
##############################################################################
data_global
_audit_creation_method     'from SHELXL-2014'
_journal_date_recd_electronic     2016-07-21
_journal_date_accepted     2016-07-26
_journal_name_full     'Acta Crystallographica, Section E'
_journal_year     2016
_journal_volume     72
_journal_issue      9
_journal_page_first     1246
_journal_page_last     1250
_journal_paper_category     GO
_journal_paper_doi     10.1107/S2056989016012160
_journal_coeditor_code     HB7603
loop_
    _publ_contact_author_name
    _publ_contact_author_address
    _publ_contact_author_email
    'Fatima Setifi'
;
Laboratoire de Chimie, Ing\'enierie Mol\'eculaire et
Nanostructures (LCIMN),
Universit\'e Ferhat Abbas S\'etif 1,
S\'etif 19000,
Algeria
;
 fat_setifi@yahoo.fr
    'Christopher Glidewell'
;
School of Chemistry,
University of St Andrews,
Fife KY16 9ST,
Scotland
;
 cg@st-andrews.ac.uk
    'Rachid Touzani'
;
Laboratoire de Chimie Appliqu\'ee et Environnement
LCAE-URAC18, COSTE, Facult\'e des Sciences
Universit\'e Mohamed Premier
BP 524, 60000, Oujda, Morocco
Facult\'e Pluridisciplinaire Nador BP 300,
Selouane, 62702, Nador, Morocco
;
 touzanir@yahoo.fr
_publ_contact_author_fax     '+213-3662-0124'
_publ_contact_author_phone     '+213-3672-4039'
_publ_section_title
;
Crystal structure of tris(4,4'-bipyridine)diium
bis(1,1,3,3-tetracyano-2-ethoxypropenide) trihydrate
;
loop_
    _publ_author_name
    _publ_author_footnote
    _publ_author_address
    'Setifi, Fatima' .
;
Laboratoire de Chimie, Ing\'enierie Mol\'eculaire et Nanostructures (LCIMN)
Universit\'e Ferhat Abbas S\'etif 1
S\'etif 19000
Algeria
;
    'Valkonen, Arto' .
;
Department of Chemistry
University of Jyvaskyla
PO Box 35
FI-40014 Jyvaskyla
Finland
;
    'Setifi, Zouaoui' .
;
Laboratoire de Chimie, Ing\'enierie Mol\'eculaire et Nanostructures (LCIMN)
Universit\'e Ferhat Abbas S\'etif 1
S\'etif 19000
Algeria
;
    'Nummelin, Sami' .
;
Biohybrid Materials
Department of Biotechnology and Chemical Technology
Aalto University
FI-02150 Espoo, Finland
;
    'Touzani, Rachid' .
;
Laboratoire de Chimie Appliqu\'ee et Environnement
LCAE-URAC18, COSTE, Facult\'e des Sciences
Universit\'e Mohamed Premier
BP 524, 60000, Oujda, Morocco
Facult\'e Pluridisciplinaire Nador BP 300,
Selouane, 62702, Nador, Morocco
;
    'Glidewell, Christopher' .
;
School of Chemistry,
University of St Andrews,
Fife KY16 9ST,
Scotland
;
_publ_section_synopsis
;
In the title hydrated salt, which was obtained from the hydrothermal reaction
between between potassium 1,1,3,3-tetracyano-2-ethoxypropenide and
4,4'-bipyridine in the presence of iron(II) sulfate heptahydrate, the ionic
components are linked into a three-dimensional network by C---H...N hydrogen
bonds.
;
data_I
_database_code_depnum_ccdc_archive 'CCDC 1496221'
_audit_creation_method     SHELXL-2014
_chemical_name_systematic
;
[Tris(4,4-bipyridine)]diium
bis(1,1,3,3-tetracyano-2-ethoxypropenide) trihydrate
;
_chemical_name_common     ?
_chemical_formula_moiety     'C30 H26 N6 2+, 2(C9 H5 N4 O -), 3(H2 O)'
_chemical_formula_sum     'C48 H42 N14 O5'
_chemical_formula_iupac     'C30 H26 N6 2+, 2C9 H5 N4 O -, 3H2 O'
_chemical_formula_weight     894.95
_chemical_melting_point     ?
_shelx_space_group_comment
;
The symmetry employed for this shelxl refinement is uniquely defined
by the following loop, which should always be used as a source of
symmetry information in preference to the above space-group names.
They are only intended as comments.
;
_space_group_crystal_system     monoclinic
_space_group_name_H-M_alt     'I 2/a'
_space_group_name_Hall     '-I 2ya'
loop_
    _space_group_symop_operation_xyz
    'x, y, z'
    '-x+1/2, y, -z'
    'x+1/2, y+1/2, z+1/2'
    '-x+1, y+1/2, -z+1/2'
    '-x, -y, -z'
    'x-1/2, -y, z'
    '-x+1/2, -y+1/2, -z+1/2'
    'x, -y+1/2, z+1/2'
_cell_length_a     18.1861(2)
_cell_length_b     7.11870(10)
_cell_length_c     35.7070(4)
_cell_angle_alpha     90
_cell_angle_beta     100.4480(10)
_cell_angle_gamma     90
_cell_volume     4546.03(10)
_cell_formula_units_Z     4
_cell_measurement_reflns_used     5197
_cell_measurement_theta_min     2.32
_cell_measurement_theta_max     27.52
_cell_measurement_temperature     123(2)
_exptl_crystal_description     block
_exptl_crystal_colour     'pale yellow'
_exptl_crystal_size_max     0.450
_exptl_crystal_size_mid     0.380
_exptl_crystal_size_min     0.310
_exptl_crystal_density_diffrn     1.299
_exptl_crystal_density_meas     ?
_exptl_crystal_density_method     ?
_exptl_crystal_F_000     1872
_exptl_absorpt_coefficient_mu     0.089
_exptl_absorpt_correction_type     multi-scan
_exptl_absorpt_process_details
;
(SADABS; Sheldrick, 2003)
;
_shelx_estimated_absorpt_T_min     0.961
_shelx_estimated_absorpt_T_max     0.973
_exptl_absorpt_correction_T_min     0.907
_exptl_absorpt_correction_T_max     0.973
_exptl_special_details
;
;
_diffrn_ambient_temperature     123(2)
_diffrn_radiation_type     MoK\a
_diffrn_radiation_wavelength     0.71073
_diffrn_radiation_monochromator     graphite
_diffrn_measurement_device_type
                                 'Bruker--Nonius Kappa CCD with APEXII detector'
_diffrn_measurement_method     '\f and \w scans'
_diffrn_detector_area_resol_mean     ?
_diffrn_reflns_number     35680
_diffrn_reflns_av_R_equivalents     0.0391
_diffrn_reflns_theta_min     2.320
_diffrn_reflns_theta_max     27.523
_diffrn_reflns_theta_full     25.242
_diffrn_measured_fraction_theta_max     0.992
_diffrn_measured_fraction_theta_full     0.992
_diffrn_reflns_limit_h_min     -23
_diffrn_reflns_limit_h_max     23
_diffrn_reflns_limit_k_min     -8
_diffrn_reflns_limit_k_max     9
_diffrn_reflns_limit_l_min     -42
_diffrn_reflns_limit_l_max     46
_diffrn_standards_number     0
_diffrn_standards_interval_count     0
_diffrn_standards_interval_time     0
_diffrn_standards_decay_%     0
_refine_special_details
;
;
_reflns_number_total     5197
_reflns_number_gt     4559
_reflns_threshold_expression     'I > 2\s(I)'
_refine_ls_structure_factor_coef     Fsqd
_refine_ls_matrix_type     full
_refine_ls_R_factor_all     0.0572
_refine_ls_R_factor_gt     0.0490
_refine_ls_wR_factor_gt     0.1106
_refine_ls_wR_factor_ref     0.1148
_refine_ls_goodness_of_fit_ref     1.085
_refine_ls_restrained_S_all     1.085
_refine_ls_number_reflns     5197
_refine_ls_number_parameters     335
_refine_ls_number_restraints     1
_refine_ls_hydrogen_treatment     mixed
_refine_ls_weighting_scheme     calc
_refine_ls_weighting_details
              'w=1/[\s^2^(Fo^2^)+(0.0362P)^2^+5.2868P] where P=(Fo^2^+2Fc^2^)/3'
_atom_sites_solution_hydrogens     mixed
_atom_sites_solution_primary     ?
_atom_sites_solution_secondary     ?
_refine_ls_shift/su_max     0.001
_refine_ls_shift/su_mean     0.000
_refine_diff_density_max     0.319
_refine_diff_density_min     -0.233
_refine_ls_extinction_method     none
_refine_ls_extinction_coef     .
loop_
    _atom_type_symbol
    _atom_type_description
    _atom_type_scat_dispersion_real
    _atom_type_scat_dispersion_imag
    _atom_type_scat_source
    'C' 'C' 0.0033 0.0016
                         'International Tables Vol C Tables 4.2.6.8 and 6.1.1.4'
    'H' 'H' 0.0000 0.0000
                         'International Tables Vol C Tables 4.2.6.8 and 6.1.1.4'
    'N' 'N' 0.0061 0.0033
                         'International Tables Vol C Tables 4.2.6.8 and 6.1.1.4'
    'O' 'O' 0.0106 0.0060
                         'International Tables Vol C Tables 4.2.6.8 and 6.1.1.4'
_computing_data_collection
;
COLLECT (Bruker, 2008)
;
_computing_cell_refinement
;
DENZO-SMN (Otwinowski & Minor, 1997)
;
_computing_data_reduction
;
DENZO-SMN (Otwinowski & Minor, 1997)
;
_computing_structure_solution
;
SHELXS97 (Sheldrick, 2008)
;
_computing_structure_refinement
;
SHELXL2014 (Sheldrick, 2015)
;
_computing_molecular_graphics
;
PLATON (Spek, 2009)
;
_computing_publication_material
;
SHELXL2014 (Sheldrick, 2015) and PLATON (Spek, 2009)
;
loop_
    _atom_site_type_symbol
    _atom_site_label
    _atom_site_fract_x
    _atom_site_fract_y
    _atom_site_fract_z
    _atom_site_U_iso_or_equiv
    _atom_site_adp_type
    _atom_site_calc_flag
    _atom_site_occupancy
    _atom_site_disorder_assembly
    _atom_site_disorder_group
    N N11 0.34943(7) 0.62579(18) 0.59359(3) 0.0268(3) Uani d 1 . .
    H H11 0.3778(17) 0.621(4) 0.6196(11) 0.032 Uiso d 0.66(4) . .
    C C12 0.34888(8) 0.7810(2) 0.57234(4) 0.0260(3) Uani d 1 . .
    H H12 0.3753 0.8893 0.5830 0.031 Uiso calc 1 . .
    C C13 0.31054(7) 0.7862(2) 0.53523(4) 0.0234(3) Uani d 1 . .
    H H13 0.3109 0.8967 0.5204 0.028 Uiso calc 1 . .
    C C14 0.27134(7) 0.62756(19) 0.51984(3) 0.0192(3) Uani d 1 . .
    C C15 0.27272(8) 0.4676(2) 0.54248(4) 0.0244(3) Uani d 1 . .
    H H15 0.2466 0.3574 0.5327 0.029 Uiso calc 1 . .
    C C16 0.31261(8) 0.4715(2) 0.57924(4) 0.0276(3) Uani d 1 . .
    H H16 0.3140 0.3625 0.5947 0.033 Uiso calc 1 . .
    N N21 0.42091(7) 0.62202(17) 0.66569(4) 0.0269(3) Uani d 1 . .
    H H21 0.400(3) 0.616(8) 0.641(2) 0.032 Uiso d 0.34(4) . .
    C C22 0.49341(8) 0.5785(2) 0.67630(4) 0.0276(3) Uani d 1 . .
    H H22 0.5217 0.5488 0.6572 0.033 Uiso calc 1 . .
    C C23 0.52856(8) 0.5754(2) 0.71399(4) 0.0256(3) Uani d 1 . .
    H H23 0.5802 0.5455 0.7206 0.031 Uiso calc 1 . .
    C C24 0.48726(8) 0.61675(19) 0.74231(4) 0.0219(3) Uani d 1 . .
    C C25 0.41210(8) 0.6605(2) 0.73098(4) 0.0258(3) Uani d 1 . .
    H H25 0.3821 0.6887 0.7494 0.031 Uiso calc 1 . .
    C C26 0.38118(8) 0.6626(2) 0.69263(4) 0.0277(3) Uani d 1 . .
    H H26 0.3298 0.6940 0.6852 0.033 Uiso calc 1 . .
    N N31 0.58874(8) 0.61811(19) 0.86102(3) 0.0331(3) Uani d 1 . .
    C C32 0.51622(9) 0.5772(2) 0.84948(4) 0.0327(3) Uani d 1 . .
    H H32 0.4872 0.5488 0.8683 0.039 Uiso calc 1 . .
    C C33 0.48101(9) 0.5739(2) 0.81152(4) 0.0281(3) Uani d 1 . .
    H H33 0.4294 0.5438 0.8049 0.034 Uiso calc 1 . .
    C C34 0.52250(8) 0.61556(19) 0.78334(4) 0.0227(3) Uani d 1 . .
    C C35 0.59782(8) 0.6576(2) 0.79502(4) 0.0270(3) Uani d 1 . .
    H H35 0.6283 0.6867 0.7768 0.032 Uiso calc 1 . .
    C C36 0.62787(9) 0.6565(2) 0.83360(4) 0.0313(3) Uani d 1 . .
    H H36 0.6795 0.6848 0.8410 0.038 Uiso calc 1 . .
    C C41 0.15157(8) -0.1715(2) 0.58797(4) 0.0272(3) Uani d 1 . .
    C C42 0.11579(7) -0.3411(2) 0.57565(4) 0.0234(3) Uani d 1 . .
    C C43 0.11642(8) -0.5041(2) 0.59765(4) 0.0249(3) Uani d 1 . .
    C C411 0.16626(8) -0.0335(2) 0.56164(4) 0.0297(3) Uani d 1 . .
    N N411 0.17940(8) 0.0773(2) 0.54035(4) 0.0382(3) Uani d 1 . .
    C C412 0.17576(9) -0.1283(2) 0.62709(5) 0.0347(4) Uani d 1 . .
    N N412 0.19482(10) -0.0875(3) 0.65855(5) 0.0528(4) Uani d 1 . .
    C C431 0.06545(8) -0.6532(2) 0.58565(4) 0.0262(3) Uani d 1 . .
    N N431 0.02403(7) -0.77540(19) 0.57765(4) 0.0333(3) Uani d 1 . .
    C C432 0.16949(9) -0.5343(2) 0.63136(4) 0.0321(3) Uani d 1 . .
    N N432 0.21320(9) -0.5619(3) 0.65832(4) 0.0496(4) Uani d 1 . .
    O O421 0.08005(6) -0.35955(15) 0.53932(3) 0.0283(2) Uani d 1 . .
    C C421 0.02174(9) -0.2228(2) 0.52443(4) 0.0330(3) Uani d 1 . .
    H H41A 0.0143 -0.2200 0.4963 0.040 Uiso calc 1 . .
    H H41B 0.0372 -0.0959 0.5341 0.040 Uiso calc 1 . .
    C C422 -0.04964(9) -0.2764(3) 0.53674(5) 0.0427(4) Uani d 1 . .
    H H42A -0.0886 -0.1850 0.5268 0.064 Uiso calc 1 . .
    H H42B -0.0650 -0.4016 0.5269 0.064 Uiso calc 1 . .
    H H42C -0.0421 -0.2778 0.5646 0.064 Uiso calc 1 . .
    O O5A 0.2512(2) 0.9317(7) 0.73743(12) 0.0915(17) Uani d 0.522(6) . .
    O O5B 0.28182(16) 0.9204(5) 0.76234(11) 0.0533(13) Uani d 0.478(6) . .
    O O6A 0.7139(8) 0.743(4) 0.7296(2) 0.055(4) Uani d 0.34(3) . .
    O O6B 0.7007(9) 0.824(4) 0.7286(3) 0.031(4) Uani d 0.16(3) . .
loop_
    _atom_site_aniso_label
    _atom_site_aniso_U_11
    _atom_site_aniso_U_22
    _atom_site_aniso_U_33
    _atom_site_aniso_U_12
    _atom_site_aniso_U_13
    _atom_site_aniso_U_23
    N11 0.0253(6) 0.0364(7) 0.0166(5) 0.0030(5) -0.0018(5) 0.0009(5)
    C12 0.0241(7) 0.0309(8) 0.0210(6) -0.0013(6) -0.0013(5) -0.0028(6)
    C13 0.0248(6) 0.0246(7) 0.0199(6) -0.0014(5) 0.0015(5) 0.0007(5)
    C14 0.0165(6) 0.0233(7) 0.0169(6) 0.0020(5) 0.0011(5) 0.0004(5)
    C15 0.0244(6) 0.0254(7) 0.0224(7) -0.0016(6) 0.0013(5) 0.0016(5)
    C16 0.0295(7) 0.0306(8) 0.0217(7) 0.0026(6) 0.0020(5) 0.0063(6)
    N21 0.0325(6) 0.0262(6) 0.0188(6) -0.0020(5) -0.0036(5) 0.0016(5)
    C22 0.0322(7) 0.0283(7) 0.0216(7) -0.0004(6) 0.0034(6) 0.0011(6)
    C23 0.0259(7) 0.0255(7) 0.0235(7) 0.0015(6) -0.0002(5) 0.0007(5)
    C24 0.0269(7) 0.0174(6) 0.0197(6) -0.0014(5) 0.0001(5) 0.0006(5)
    C25 0.0270(7) 0.0265(7) 0.0228(7) -0.0006(6) 0.0016(5) -0.0024(5)
    C26 0.0260(7) 0.0280(8) 0.0259(7) -0.0003(6) -0.0035(5) -0.0002(6)
    N31 0.0437(8) 0.0285(7) 0.0227(6) 0.0020(6) -0.0053(5) 0.0004(5)
    C32 0.0466(9) 0.0287(8) 0.0216(7) -0.0022(7) 0.0029(6) 0.0032(6)
    C33 0.0332(7) 0.0253(7) 0.0239(7) -0.0026(6) 0.0003(6) 0.0014(6)
    C34 0.0295(7) 0.0174(6) 0.0193(6) 0.0035(5) -0.0010(5) -0.0005(5)
    C35 0.0292(7) 0.0249(7) 0.0250(7) 0.0031(6) 0.0001(6) -0.0028(5)
    C36 0.0324(8) 0.0294(8) 0.0280(7) 0.0037(6) -0.0054(6) -0.0041(6)
    C41 0.0283(7) 0.0256(7) 0.0286(7) -0.0013(6) 0.0074(6) -0.0023(6)
    C42 0.0226(6) 0.0266(7) 0.0217(6) 0.0015(5) 0.0060(5) -0.0009(5)
    C43 0.0246(7) 0.0266(7) 0.0233(7) -0.0006(6) 0.0038(5) 0.0012(5)
    C411 0.0284(7) 0.0245(7) 0.0379(8) -0.0001(6) 0.0108(6) -0.0039(6)
    N411 0.0419(8) 0.0267(7) 0.0495(8) -0.0033(6) 0.0181(7) 0.0013(6)
    C412 0.0343(8) 0.0332(9) 0.0375(9) -0.0080(7) 0.0084(7) -0.0069(7)
    N412 0.0583(10) 0.0593(11) 0.0399(9) -0.0190(8) 0.0065(7) -0.0157(8)
    C431 0.0278(7) 0.0265(7) 0.0250(7) 0.0036(6) 0.0068(5) 0.0037(6)
    N431 0.0345(7) 0.0284(7) 0.0366(7) -0.0030(6) 0.0053(6) 0.0006(6)
    C432 0.0305(8) 0.0326(8) 0.0325(8) -0.0031(6) 0.0036(6) 0.0064(6)
    N432 0.0429(8) 0.0560(10) 0.0432(9) -0.0030(7) -0.0096(7) 0.0147(7)
    O421 0.0348(5) 0.0277(5) 0.0211(5) 0.0027(4) 0.0019(4) -0.0006(4)
    C421 0.0368(8) 0.0334(8) 0.0263(7) 0.0047(7) -0.0011(6) 0.0061(6)
    C422 0.0353(9) 0.0423(10) 0.0489(10) 0.0042(8) 0.0031(7) -0.0003(8)
    O5A 0.059(2) 0.166(4) 0.054(3) 0.015(2) 0.021(2) 0.037(2)
    O5B 0.0324(15) 0.082(2) 0.043(2) 0.0148(14) 0.0002(14) -0.0208(16)
    O6A 0.058(4) 0.072(11) 0.038(2) -0.021(6) 0.015(2) -0.009(4)
    O6B 0.047(5) 0.023(9) 0.027(4) 0.002(5) 0.016(3) 0.000(4)
_geom_special_details
;
 All esds (except the esd in the dihedral angle between two l.s. planes)
 are estimated using the full covariance matrix.  The cell esds are taken
 into account individually in the estimation of esds in distances, angles
 and torsion angles; correlations between esds in cell parameters are only
 used when they are defined by crystal symmetry.  An approximate (isotropic)
 treatment of cell esds is used for estimating esds involving l.s. planes.
;
loop_
    _geom_bond_atom_site_label_1
    _geom_bond_atom_site_label_2
    _geom_bond_site_symmetry_2
    _geom_bond_distance
    _geom_bond_publ_flag
    N11 C16 . 1.339(2) ?
    N11 C12 . 1.3393(19) ?
    N11 H11 . 0.98(4) ?
    C12 C13 . 1.3813(19) ?
    C12 H12 . 0.9500 ?
    C13 C14 . 1.3938(19) ?
    C13 H13 . 0.9500 ?
    C14 C15 . 1.3943(19) ?
    C14 C14 2_556 1.487(2) ?
    C15 C16 . 1.3802(19) ?
    C15 H15 . 0.9500 ?
    C16 H16 . 0.9500 ?
    N21 C26 . 1.335(2) ?
    N21 C22 . 1.3405(19) ?
    N21 H21 . 0.90(8) ?
    C22 C23 . 1.3813(19) ?
    C22 H22 . 0.9500 ?
    C23 C24 . 1.396(2) ?
    C23 H23 . 0.9500 ?
    C24 C25 . 1.3887(19) ?
    C24 C34 . 1.4885(18) ?
    C25 C26 . 1.3826(19) ?
    C25 H25 . 0.9500 ?
    C26 H26 . 0.9500 ?
    N31 C36 . 1.339(2) ?
    N31 C32 . 1.340(2) ?
    C32 C33 . 1.390(2) ?
    C32 H32 . 0.9500 ?
    C33 C34 . 1.395(2) ?
    C33 H33 . 0.9500 ?
    C34 C35 . 1.390(2) ?
    C35 C36 . 1.387(2) ?
    C35 H35 . 0.9500 ?
    C36 H36 . 0.9500 ?
    C41 C42 . 1.404(2) n
    C41 C411 . 1.418(2) n
    C41 C412 . 1.420(2) n
    C42 O421 . 1.3480(16) ?
    C411 N411 . 1.151(2) n
    C412 N412 . 1.151(2) n
    C42 C43 . 1.400(2) n
    C43 C431 . 1.423(2) n
    C43 C432 . 1.416(2) n
    C431 N431 . 1.152(2) n
    C432 N432 . 1.149(2) n
    O421 C421 . 1.4662(18) ?
    C421 C422 . 1.493(2) ?
    C421 H41A . 0.9900 ?
    C421 H41B . 0.9900 ?
    C422 H42A . 0.9800 ?
    C422 H42B . 0.9800 ?
    C422 H42C . 0.9800 ?
    O5A O5B . 0.963(4) ?
    O6A O6B . 0.627(9) ?
    O6A O6A 7_666 1.78(2) ?
loop_
    _geom_angle_atom_site_label_1
    _geom_angle_atom_site_label_2
    _geom_angle_atom_site_label_3
    _geom_angle_site_symmetry_1
    _geom_angle_site_symmetry_3
    _geom_angle
    _geom_angle_publ_flag
    C16 N11 C12 . . 120.54(12) ?
    C16 N11 H11 . . 118.5(16) ?
    C12 N11 H11 . . 121.0(17) ?
    N11 C12 C13 . . 121.05(14) ?
    N11 C12 H12 . . 119.5 ?
    C13 C12 H12 . . 119.5 ?
    C12 C13 C14 . . 119.33(13) ?
    C12 C13 H13 . . 120.3 ?
    C14 C13 H13 . . 120.3 ?
    C13 C14 C15 . . 118.63(11) ?
    C13 C14 C14 . 2_556 121.13(8) ?
    C15 C14 C14 . 2_556 120.25(9) ?
    C16 C15 C14 . . 119.06(13) ?
    C16 C15 H15 . . 120.5 ?
    C14 C15 H15 . . 120.5 ?
    N11 C16 C15 . . 121.39(13) ?
    N11 C16 H16 . . 119.3 ?
    C15 C16 H16 . . 119.3 ?
    C26 N21 C22 . . 118.63(12) ?
    C26 N21 H21 . . 123(3) ?
    C22 N21 H21 . . 119(3) ?
    N21 C22 C23 . . 122.47(14) ?
    N21 C22 H22 . . 118.8 ?
    C23 C22 H22 . . 118.8 ?
    C22 C23 C24 . . 119.19(13) ?
    C22 C23 H23 . . 120.4 ?
    C24 C23 H23 . . 120.4 ?
    C25 C24 C23 . . 117.80(12) ?
    C25 C24 C34 . . 120.90(12) ?
    C23 C24 C34 . . 121.30(12) ?
    C26 C25 C24 . . 119.55(13) ?
    C26 C25 H25 . . 120.2 ?
    C24 C25 H25 . . 120.2 ?
    N21 C26 C25 . . 122.35(13) ?
    N21 C26 H26 . . 118.8 ?
    C25 C26 H26 . . 118.8 ?
    C36 N31 C32 . . 116.31(13) ?
    N31 C32 C33 . . 123.86(15) ?
    N31 C32 H32 . . 118.1 ?
    C33 C32 H32 . . 118.1 ?
    C32 C33 C34 . . 119.08(14) ?
    C32 C33 H33 . . 120.5 ?
    C34 C33 H33 . . 120.5 ?
    C35 C34 C33 . . 117.49(13) ?
    C35 C34 C24 . . 121.27(13) ?
    C33 C34 C24 . . 121.24(13) ?
    C36 C35 C34 . . 119.10(14) ?
    C36 C35 H35 . . 120.5 ?
    C34 C35 H35 . . 120.5 ?
    N31 C36 C35 . . 124.16(14) ?
    N31 C36 H36 . . 117.9 ?
    C35 C36 H36 . . 117.9 ?
    C42 C41 C411 . . 121.34(13) n
    C42 C41 C412 . . 122.53(14) n
    C411 C41 C412 . . 116.12(14) n
    O421 C42 C43 . . 114.36(12) ?
    O421 C42 C41 . . 120.05(13) ?
    C41 C42 C43 . . 125.51(13) n
    C42 C43 C431 . . 120.70(13) n
    C42 C43 C432 . . 122.51(13) n
    C431 C43 C432 . . 116.70(13) n
    N411 C411 C41 . . 178.83(16) ?
    N412 C412 C41 . . 177.9(2) ?
    N431 C431 C43 . . 176.87(15) ?
    N432 C432 C43 . . 178.5(2) ?
    C42 O421 C421 . . 118.36(11) ?
    O421 C421 C422 . . 109.51(13) ?
    O421 C421 H41A . . 109.8 ?
    C422 C421 H41A . . 109.8 ?
    O421 C421 H41B . . 109.8 ?
    C422 C421 H41B . . 109.8 ?
    H41A C421 H41B . . 108.2 ?
    C421 C422 H42A . . 109.5 ?
    C421 C422 H42B . . 109.5 ?
    H42A C422 H42B . . 109.5 ?
    C421 C422 H42C . . 109.5 ?
    H42A C422 H42C . . 109.5 ?
    H42B C422 H42C . . 109.5 ?
    O6B O6A O6A . 7_666 102(2) ?
loop_
    _geom_torsion_atom_site_label_1
    _geom_torsion_atom_site_label_2
    _geom_torsion_atom_site_label_3
    _geom_torsion_atom_site_label_4
    _geom_torsion_site_symmetry_1
    _geom_torsion_site_symmetry_2
    _geom_torsion_site_symmetry_3
    _geom_torsion_site_symmetry_4
    _geom_torsion
    _geom_torsion_publ_flag
    C16 N11 C12 C13 . . . . 0.0(2) ?
    N11 C12 C13 C14 . . . . 0.5(2) ?
    C12 C13 C14 C15 . . . . -0.6(2) ?
    C12 C13 C14 C14 . . . 2_556 179.35(14) ?
    C13 C14 C15 C16 . . . . 0.1(2) ?
    C14 C14 C15 C16 2_556 . . . -179.83(14) ?
    C12 N11 C16 C15 . . . . -0.5(2) ?
    C14 C15 C16 N11 . . . . 0.4(2) ?
    C26 N21 C22 C23 . . . . -0.4(2) ?
    N21 C22 C23 C24 . . . . 0.8(2) ?
    C22 C23 C24 C25 . . . . -0.3(2) ?
    C22 C23 C24 C34 . . . . -179.91(13) ?
    C23 C24 C25 C26 . . . . -0.3(2) ?
    C34 C24 C25 C26 . . . . 179.24(13) ?
    C22 N21 C26 C25 . . . . -0.3(2) ?
    C24 C25 C26 N21 . . . . 0.7(2) ?
    C36 N31 C32 C33 . . . . -0.3(2) ?
    N31 C32 C33 C34 . . . . -0.1(2) ?
    C32 C33 C34 C35 . . . . 0.3(2) ?
    C32 C33 C34 C24 . . . . -179.10(13) ?
    C25 C24 C34 C35 . . . . -150.27(14) ?
    C23 C24 C34 C35 . . . . 29.3(2) ?
    C25 C24 C34 C33 . . . . 29.1(2) ?
    C23 C24 C34 C33 . . . . -151.33(14) ?
    C33 C34 C35 C36 . . . . -0.1(2) ?
    C24 C34 C35 C36 . . . . 179.35(13) ?
    C32 N31 C36 C35 . . . . 0.6(2) ?
    C34 C35 C36 N31 . . . . -0.4(2) ?
    C411 C41 C42 O421 . . . . -14.7(2) ?
    C412 C41 C42 O421 . . . . 165.94(14) ?
    C411 C41 C42 C43 . . . . 161.79(14) ?
    C412 C41 C42 C43 . . . . -17.6(2) ?
    O421 C42 C43 C432 . . . . 158.96(13) ?
    C41 C42 C43 C432 . . . . -17.7(2) ?
    O421 C42 C43 C431 . . . . -17.47(19) ?
    C41 C42 C43 C431 . . . . 165.87(14) ?
    C43 C42 O421 C421 . . . . 127.63(14) ?
    C41 C42 O421 C421 . . . . -55.52(18) ?
    C42 O421 C421 C422 . . . . -81.41(17) ?
loop_
    _geom_hbond_atom_site_label_D
    _geom_hbond_atom_site_label_H
    _geom_hbond_atom_site_label_A
    _geom_hbond_site_symmetry_A
    _geom_hbond_distance_DH
    _geom_hbond_distance_HA
    _geom_hbond_distance_DA
    _geom_hbond_angle_DHA
    _geom_hbond_publ_flag
    N11 H11 N21 . 0.98(4) 1.69(4) 2.6655(18) 175(3) y
    N21 H21 N11 . 0.90(7) 1.78(7) 2.6655(18) 172(5) y
    C12 H12 N31 4_556 0.95 2.57 3.4248(19) 150 y
    C13 H13 N411 2_566 0.95 2.56 3.434(2) 154 y
    C15 H15 N411 . 0.95 2.38 3.249(2) 152 y
    C25 H25 O5B . 0.95 2.56 3.355(4) 141 y
    C35 H35 O6A . 0.95 2.53 3.474(13) 176 y
    C35 H35 O6B . 0.95 2.54 3.484(16) 170 y
    C421 H41A N431 5_546 0.99 2.61 3.589(2) 172 y
_shelx_hkl_file
;
   0   2   2 3085.08 119.994   4
   0  -3  -3 1550.34 65.6557   3
   0   3   3 1540.34 72.4027   4
   0   3   3 1568.86 45.3350   2
   0   3   3 1546.78 86.2559   3
   0  -4  -4 20.4914 3.65136   3
   0   4   4 12.9365 4.30580   4
   0   4   4 16.5186 4.58732   2
   0  -5  -5 34.9506 4.50213   3
   0   5   5 44.9377 5.60751   2
   0  -6  -6 828.334 33.7471   3
   0   6   6 784.793 40.4496   4
   0   6   6 793.987 64.5798   5
   0   6   6 841.385 43.4139   3
   0   6   6 762.857 39.2826   2
   0  -7  -7 134.510 9.20057   3
   0   7   7 147.523 13.4138   3
   0   7   7 166.131 15.9195   4
   0   7   7 130.030 14.0098   2
   0   7   7 138.603 16.2383   1
   0  -8  -8 200.891 18.8246   3
   0   8   8 221.871 14.7216   2
   0   8   8 213.487 16.7526   3
   0   8   8 234.495 16.4721   4
   0   9   9 4.31723 5.48536   4
   1   9   8 19.3995 8.36418   4
   1   8   7 18.4760 7.19782   2
   1   8   7 13.6118 3.29790   3
  -1  -8  -7 21.3856 4.40710   3
   1   7   6 19.2905 5.26312   3
   1   7   6 9.55748 6.74172   4
   1   7   6 22.6910 7.92798   2
  -1  -7  -6 21.0945 5.06943   3
   1   6   5 11.0264 13.4368   2
   1   6   5 6.38843 3.20781   5
   1   6   5 20.4187 16.1978   4
   1   6   5 6.61432 3.59647   3
  -1  -6  -5 7.05143 3.04684   3
   1   5   4 5.70803 3.36865   3
   1   5   4 6.52111 4.69272   4
   1   5   4 17.7981 6.02338   2
  -1  -5  -4 2.51015 2.14754   3
   1   4   3 666.607 24.8189   2
   1   4   3 721.738 22.9477   4
   1   4   3 743.750 32.4062   3
  -1  -4  -3 715.373 37.4619   3
   1   3   2 134.744 8.58193   2
   1   3   2 138.183 8.18197   4
  -1  -3  -2 141.461 9.24590   3
   1  -1  -2 923.975 39.5828   3
  -1   1   2 853.987 36.3231   3
  -1   1   2 868.845 32.6426   5
   1  -2  -3 2751.61 135.759   3
  -1   2   3 2792.32 112.815   3
   1  -3  -4 81.5648 6.02606   3
  -1   3   4 94.9186 6.94393   3
   1  -4  -5 776.454 41.6274   3
  -1   4   5 866.789 41.8190   3
   1  -5  -6 55.2425 5.92601   3
  -1   5   6 31.5918 7.59713   4
  -1   5   6 55.2050 6.14034   5
  -1   5   6 34.9853 6.98955   2
  -1   5   6 40.6059 5.18863   3
   1  -6  -7 329.090 27.7673   3
  -1   6   7 354.423 27.5958   1
  -1   6   7 350.268 18.9214   2
  -1   6   7 393.279 17.8496   4
  -1   6   7 387.021 23.7333   3
  -1   6   7 311.981 29.6046   5
  -1   7   8 5.27540 4.94636   2
  -1   7   8 7.95304 4.29732   4
  -1   8   9 74.1544 11.9529   2
  -1   8   9 82.0987 11.3150   4
  -1   8   9 87.8394 9.55438   3
  -1   9  10 29.6816 9.27957   4
  -1   9  10 32.4158 6.33215   3
   2   9   7 86.8482 11.2311   4
   2   8   6 66.3258 9.81223   4
   2   8   6 54.0563 7.82657   3
   2   8   6 42.5899 7.49235   2
   2   7   5 138.573 14.0740   4
   2   7   5 151.404 11.8467   2
   2   7   5 172.936 11.6795   3
  -2  -7  -5 170.269 8.90027   3
   2   6   4 999.210 82.4714   3
   2   6   4 948.664 53.9747   2
   2   6   4 1011.42 50.4837   4
  -2  -6  -4 1025.88 58.1999   3
   2   5   3 192.974 14.0091   4
   2   5   3 200.774 12.4594   2
   2   5   3 179.131 10.0195   3
  -2  -5  -3 197.305 11.2437   3
   2   4   2 203.234 8.68257   3
   2   4   2 186.395 13.8722   2
   2   4   2 208.823 9.98538   4
  -2  -4  -2 183.278 8.29256   3
   2   3   1 1636.60 62.4061   4
   2   3   1 1632.10 55.3135   2
   2   3   1 1694.70 68.8411   3
  -2  -3  -1 1632.33 86.1012   3
   2   2   0 3635.43 109.054   2
   2   2   0 3662.58 151.822   4
  -2  -2   0 3587.46 121.710   2
  -2  -2   0 3727.31 162.549   4
   2   1  -1 190.945 9.26457   6
   2   1  -1 192.779 8.08180   4
   2   1  -1 199.064 8.55712   2
  -2  -1   1 201.448 7.43312   4
  -2  -1   1 201.723 6.74506   2
   2  -1  -3 7.39034 1.95083   6
   2  -1  -3 9.87121 2.34218   5
   2  -1  -3 10.6642 3.81286   3
  -2   1   3 6.04750 2.18887   5
  -2   1   3 8.33857 2.32548   1
  -2   1   3 6.11519 2.30197   6
  -2   1   3 7.89123 2.26096   3
   2  -2  -4 794.202 36.1935   6
   2  -2  -4 777.852 33.6772   3
  -2   2   4 848.596 28.2458   5
  -2   2   4 833.835 33.7205   3
  -2   2   4 805.760 36.4870   1
   2  -3  -5 392.299 17.0935   6
   2  -3  -5 385.859 17.7157   3
  -2   3   5 420.886 20.7468   5
  -2   3   5 405.755 26.7464   3
   2  -4  -6 76.4946 5.59085   3
  -2   4   6 77.2881 7.97612   1
  -2   4   6 71.9397 5.85979   3
   2  -5  -7 10.4072 3.88721   3
  -2   5   7 12.3553 4.99522   3
  -2   5   7 19.9590 4.19511   5
  -2   5   7 14.1799 5.52449   1
  -2   5   7 22.6606 5.66099   4
  -2   6   8 5.70140 4.77659   1
  -2   6   8 4.22311 4.97985   3
  -2   6   8 3.45603 4.80364   5
  -2   6   8 -0.9211 5.47396   4
  -2   6   8 13.0220 4.48894   2
  -2   7   9 -0.0614 4.96989   1
  -2   7   9 5.14830 5.10411   4
  -2   7   9 6.30876 7.04250   2
  -2   8  10 41.3296 8.08423   2
  -2   8  10 43.4734 7.48957   4
   3   9   6 16.5045 6.62792   4
   3   8   5 161.860 13.8207   4
   3   8   5 136.194 13.0168   2
   3   7   4 217.032 19.6478   2
   3   7   4 199.993 18.1031   4
   3   7   4 197.332 13.8377   3
  -3  -7  -4 198.779 11.2932   3
   3   6   3 9.39716 8.52214   4
   3   6   3 22.5078 7.13867   2
   3   6   3 10.8500 3.56834   3
  -3  -6  -3 8.95904 3.11843   3
   3   5   2 298.074 17.4910   2
   3   5   2 328.908 17.0773   4
   3   5   2 301.546 13.4753   3
  -3  -5  -2 323.802 13.9942   3
   3   4   1 1168.82 43.4618   3
   3   4   1 1144.17 44.8374   4
   3   4   1 1169.30 38.3418   2
  -3  -4  -1 1185.23 52.7342   3
   3   3   0 25.2238 4.13674   2
   3   3   0 19.3671 2.48760   6
   3   3   0 17.9648 2.92953   3
  -3  -3   0 30.1511 5.33000   2
  -3  -3   0 16.9074 5.09413   4
  -3  -3   0 25.7774 2.70614   3
   3   2  -1 5201.93 145.382   4
   3   2  -1 5347.95 117.383   2
  -3  -2   1 5176.66 161.084   4
  -3  -2   1 5230.03 165.826   2
   3   1  -2 1.82395 2.72587   6
   3   1  -2 6.47840 4.20082   4
   3   1  -2 -5.6315 3.55616   2
  -3  -1   2 8.56154 3.87189   2
  -3  -1   2 0.25881 2.83908   4
   3   0  -3 2.85573 2.60280   2
   3   0  -3 4.69454 2.79313   6
  -3   0   3 4.13058 2.73990   6
  -3   0   3 2.80071 2.46551   2
   3  -1  -4 155.387 8.34521   5
   3  -1  -4 156.926 8.30171   6
   3  -1  -4 169.123 7.69428   3
   3  -1  -4 151.750 7.86209   1
  -3   1   4 152.962 7.45962   6
  -3   1   4 154.895 7.57755   5
  -3   1   4 160.495 7.77012   1
  -3   1   4 144.552 7.30158   3
   3  -3  -6 1000.63 46.9393   6
   3  -3  -6 1056.76 38.5793   3
  -3   3   6 1006.12 45.3146   1
  -3   3   6 1008.96 37.6488   5
  -3   3   6 1025.32 48.7810   3
   3  -4  -7 1843.35 89.4147   3
  -3   4   7 1811.18 77.5073   3
  -3   4   7 1773.08 68.7804   5
  -3   4   7 1888.76 76.0343   1
   3  -5  -8 357.004 21.9886   3
  -3   5   8 407.864 27.3849   1
  -3   5   8 375.365 21.7560   3
  -3   5   8 378.675 27.5330   5
  -3   6   9 14.0433 4.65747   1
  -3   6   9 10.4046 5.25681   3
  -3   6   9 1.99896 11.2365   4
  -3   7  10 146.096 11.3035   2
  -3   7  10 169.849 13.6440   3
  -3   7  10 153.448 14.7303   1
  -3   7  10 179.701 9.84640   4
  -3   8  11 211.884 15.2233   4
  -3   8  11 179.889 13.7220   2
  -3   8  11 202.902 16.2400   3
   4   9   5 174.215 16.6024   4
   4   8   4 18.1380 7.30339   4
   4   8   4 12.9257 5.47694   2
   4   7   3 404.324 24.7856   4
   4   7   3 387.232 24.8452   2
  -4  -7  -3 399.559 25.8535   3
   4   6   2 83.4034 12.8409   4
   4   6   2 83.6799 10.5136   2
  -4  -6  -2 88.0404 7.47974   3
   4   5   1 69.0810 8.55613   4
   4   5   1 43.4565 5.60959   2
  -4  -5  -1 56.5495 4.02500   3
   4   4   0 496.020 18.7041   6
   4   4   0 489.445 22.9462   2
   4   4   0 481.412 29.2908   4
  -4  -4   0 532.292 32.2772   2
  -4  -4   0 467.989 27.1828   4
  -4  -4   0 467.320 21.0235   3
   4   3  -1 54.5531 4.66726   6
   4   3  -1 37.3590 5.31635   4
   4   3  -1 48.8175 8.62805   2
  -4  -3   1 49.8939 3.30679   3
  -4  -3   1 47.9299 4.38956   6
  -4  -3   1 52.9811 6.22576   4
   4   2  -2 8724.25 284.616   4
   4   2  -2 8822.72 252.632   2
   4  -2  -6 1180.01 56.4699   6
   4  -2  -6 1214.20 51.2444   5
   4  -2  -6 1245.99 52.8850   3
  -4   2   6 1220.18 63.0643   1
  -4   2   6 1229.06 50.4929   3
  -4   2   6 1194.48 38.6140   5
   4  -3  -7 51.7963 5.73283   3
   4  -3  -7 60.6494 4.38866   6
  -4   3   7 52.8837 6.95470   1
  -4   3   7 49.4413 7.08508   3
  -4   3   7 58.3301 5.82813   5
   4  -4  -8 291.039 15.1304   3
   4  -4  -8 271.914 11.0238   6
  -4   4   8 272.805 23.4471   5
  -4   4   8 237.446 17.5773   1
  -4   4   8 280.056 16.4584   3
   4  -5  -9 1412.52 88.0376   3
  -4   5   9 1391.41 78.6889   3
  -4   5   9 1419.54 91.6266   1
  -4   5   9 1387.56 88.8094   5
   4  -6 -10 228.175 15.0850   3
  -4   6  10 235.651 20.2717   1
  -4   6  10 237.001 19.5278   5
  -4   7  11 17.6206 5.30107   4
  -4   7  11 18.7519 6.50060   1
  -4   8  12 39.9091 7.96230   3
  -4   8  12 31.7922 8.43078   4
   5   8   3 106.444 10.1983   4
   5   8   3 101.022 11.4398   2
   5   7   2 67.9112 9.48695   2
   5   7   2 64.1262 9.75449   4
  -5  -7  -2 56.9639 5.04768   3
   5   6   1 8.64698 6.45367   2
   5   6   1 10.0415 8.96571   4
  -5  -6  -1 8.89708 2.09592   3
   5   5   0 23.1084 8.09332   4
   5   5   0 23.8086 3.11134   6
   5   5   0 47.5818 11.2962   2
  -5  -5   0 25.3721 2.59783   3
  -5  -5   0 25.3442 4.79774   4
   5   4  -1 2269.82 123.234   6
   5   4  -1 2330.70 66.9196   2
   5   4  -1 2323.28 66.1365   4
  -5  -4   1 2209.86 123.732   4
  -5  -4   1 2144.23 81.1433   2
   5   3  -2 6.92071 2.34550   6
   5   3  -2 7.01731 5.58169   4
   5   3  -2 18.1777 5.89374   2
  -5  -3   2 3.93206 4.41063   4
  -5  -3   2 7.14224 3.82395   2
  -5  -3   2 7.92826 1.11989   3
   5   2  -3 146.148 10.2613   2
   5   2  -3 144.703 8.51432   4
   5   2  -3 129.896 6.94116   6
  -5  -2   3 120.215 10.1124   2
  -5  -2   3 136.783 6.09744   4
  -5  -2   3 122.648 6.95139   6
   5   0  -5 -7.7566 3.71751   6
  -5   0   5 -11.076 4.05219   3
  -5   0   5 -12.508 3.71575   6
  -5   0   5 -6.1545 2.16672   2
   5  -2  -7 1840.26 76.8120   3
   5  -2  -7 1770.36 69.3144   6
   5  -2  -7 1751.31 79.0430   5
  -5   2   7 1821.08 65.5344   1
  -5   2   7 1727.25 84.1892   3
  -5   2   7 1817.58 82.1332   5
   5  -3  -8 186.512 11.1893   3
   5  -3  -8 178.811 8.40952   6
  -5   3   8 198.635 12.1951   3
  -5   3   8 169.708 8.51407   1
  -5   3   8 184.148 10.0736   5
   5  -4  -9 316.123 22.0226   3
   5  -4  -9 321.785 14.7431   6
  -5   4   9 292.671 17.6349   1
  -5   4   9 308.450 18.4133   5
  -5   4   9 310.465 19.8066   3
   5  -5 -10 1066.08 41.6189   6
   5  -5 -10 996.374 71.0142   3
  -5   5  10 1066.12 63.8974   3
  -5   5  10 1059.42 62.9844   1
  -5   5  10 1068.05 86.5428   5
   5  -6 -11 185.182 18.1817   3
  -5   6  11 212.794 13.2621   3
  -5   6  11 213.398 19.5980   1
  -5   6  11 181.601 19.2234   5
  -5   7  12 25.9471 7.17891   3
  -5   7  12 30.3343 5.72164   1
  -5   8  13 206.671 18.1805   4
  -5   8  13 223.039 26.5173   3
   6   8   2 7.10009 6.52515   4
   6   7   1 50.5449 9.36844   2
   6   7   1 49.3927 8.98916   4
  -6  -7  -1 61.0353 4.82853   3
   6   6   0 1371.51 43.7067   4
   6   6   0 1279.46 63.2536   2
  -6  -6   0 1270.08 60.6759   3
   6   5  -1 216.744 14.3715   2
   6   5  -1 252.126 17.5618   6
   6   5  -1 221.937 17.3677   4
  -6  -5   1 276.634 18.1327   4
  -6  -5   1 251.069 13.9284   2
  -6  -5   1 264.051 12.8588   3
   6   4  -2 18.6085 7.13934   2
   6   4  -2 12.7140 2.98336   6
   6   4  -2 21.5484 7.33711   4
  -6  -4   2 13.8251 4.44745   2
  -6  -4   2 14.7407 5.45492   4
  -6  -4   2 12.4865 1.20594   3
   6   3  -3 55.9565 12.0316   4
   6   3  -3 67.8837 6.19664   6
   6   3  -3 57.5433 7.81224   2
  -6  -3   3 67.4743 7.16429   2
  -6  -3   3 63.6987 7.31802   4
   6   2  -4 1161.70 43.3121   6
   6   2  -4 1155.27 34.9760   2
   6   2  -4 1193.70 36.3860   4
  -6  -2   4 1090.48 52.2288   6
  -6  -2   4 1187.63 38.5101   4
  -6  -2   4 1152.12 35.0921   2
   6   1  -5 1606.62 55.5030   4
   6   1  -5 1456.60 58.8533   6
   6   1  -5 1518.88 55.7051   3
   6   1  -5 1576.07 54.0976   2
  -6  -1   5 1413.44 63.4727   6
  -6  -1   5 1571.15 50.2214   4
  -6  -1   5 1586.03 66.8595   2
  -6  -1   5 1506.63 63.9124   3
   6   0  -6 373.372 14.0873   3
   6   0  -6 323.123 12.3623   6
   6   0  -6 415.866 31.4815   5
  -6   0   6 381.964 18.4214   3
  -6   0   6 384.616 17.6175   6
  -6   0   6 406.970 25.1877   2
   6  -1  -7 358.895 13.2900   3
   6  -1  -7 370.516 15.0190   1
   6  -1  -7 355.027 16.5391   5
   6  -1  -7 370.671 19.4334   6
  -6   1   7 366.658 14.8603   1
  -6   1   7 359.408 18.4985   3
  -6   1   7 386.332 15.9432   6
  -6   1   7 373.706 16.3217   5
   6  -2  -8 999.508 41.0873   6
   6  -2  -8 950.695 39.1450   3
   6  -2  -8 986.601 33.6799   1
   6  -2  -8 1011.16 45.9505   5
  -6   2   8 1064.95 41.3762   1
  -6   2   8 1025.08 43.6800   5
  -6   2   8 1041.09 36.0519   6
  -6   2   8 1004.15 47.6478   3
   6  -3  -9 600.364 25.4305   3
   6  -3  -9 642.008 24.5847   6
  -6   3   9 636.547 40.6270   5
  -6   3   9 615.992 32.0096   1
  -6   3   9 615.433 33.5144   3
   6  -4 -10 219.953 9.25328   6
   6  -4 -10 196.216 13.9476   3
  -6   4  10 221.202 17.8932   1
  -6   4  10 229.040 18.7637   3
  -6   4  10 205.728 12.4245   5
   6  -5 -11 41.1925 3.37621   6
   6  -5 -11 30.5068 5.26290   3
  -6   5  11 29.9635 6.25445   3
  -6   5  11 32.0232 5.01708   5
  -6   5  11 28.8980 6.88396   1
  -6   6  12 62.5420 8.56674   1
  -6   6  12 44.0736 11.1259   3
  -6   6  12 71.4554 7.11790   5
  -6   7  13 3.32162 4.78013   3
  -6   7  13 10.7929 4.22385   1
  -6   8  14 17.2850 5.73563   3
  -6   8  14 12.9642 6.89210   4
   7   8   1 40.1264 9.65600   4
   7   7   0 2.75193 4.29377   2
   7   7   0 1.43276 5.36673   4
   7   6  -1 -6.5402 6.31481   2
   7   6  -1 7.31296 8.44854   4
   7   5  -2 243.623 14.4482   2
   7   5  -2 262.357 28.1895   4
   7   5  -2 258.866 20.7363   6
  -7  -5   2 264.390 21.8987   2
  -7  -5   2 267.426 22.0541   4
   7   4  -3 185.720 13.1753   4
   7   4  -3 200.280 10.1104   2
   7   4  -3 175.144 13.0687   6
  -7  -4   3 199.556 10.6595   4
  -7  -4   3 176.760 8.04127   2
   7   3  -4 656.456 28.3190   4
   7   3  -4 719.014 45.0357   6
   7   3  -4 622.563 19.0642   2
  -7  -3   4 699.229 26.7318   6
  -7  -3   4 707.821 30.7948   4
  -7  -3   4 730.502 23.8991   2
   7   2  -5 748.848 26.2349   6
   7   2  -5 810.043 28.1849   2
   7   2  -5 725.494 24.9059   4
  -7  -2   5 779.066 36.6252   4
  -7  -2   5 752.498 23.6775   2
  -7  -2   5 785.477 40.3410   6
  -7  -2   5 722.127 31.3876   3
   7   1  -6 2015.89 70.3955   6
   7   1  -6 2052.19 69.6256   3
   7   1  -6 2056.71 83.5376   4
   7   1  -6 2042.13 57.5748   2
  -7  -1   6 1968.37 63.3318   4
  -7  -1   6 1948.13 79.8241   6
  -7  -1   6 1989.84 91.0415   3
  -7  -1   6 2024.91 71.1769   2
   7   0  -7 -5.8304 2.97851   6
   7   0  -7 -0.2775 3.43771   3
   7   0  -7 -2.8654 3.22775   5
  -7   0   7 -7.3540 2.87359   4
  -7   0   7 -7.2946 3.75889   3
  -7   0   7 -12.091 4.74954   6
   7  -1  -8 408.986 17.6051   5
   7  -1  -8 386.499 19.4877   6
   7  -1  -8 427.207 14.6145   1
   7  -1  -8 410.338 21.3639   3
  -7   1   8 415.605 15.8325   3
  -7   1   8 407.855 17.8222   6
  -7   1   8 412.877 16.0313   5
  -7   1   8 417.759 13.7149   1
   7  -2  -9 7.33435 3.11414   5
   7  -2  -9 11.8954 2.71714   6
   7  -2  -9 4.60590 3.15015   1
  -7   2   9 7.00704 2.82540   5
  -7   2   9 6.16204 3.01888   1
  -7   2   9 9.32234 6.73049   3
  -7   2   9 9.98863 2.24031   6
   7  -3 -10 789.312 28.0638   5
   7  -3 -10 764.784 39.5168   3
   7  -3 -10 785.585 33.3675   6
  -7   3  10 741.295 41.3990   1
  -7   3  10 729.930 33.3465   3
  -7   3  10 702.250 33.2925   5
   7  -4 -11 351.167 25.3368   3
   7  -4 -11 328.085 15.1352   6
  -7   4  11 325.730 16.0152   5
  -7   4  11 314.671 18.7724   1
  -7   4  11 298.308 20.1001   3
   7  -5 -12 9.32917 2.52732   6
   7  -5 -12 12.4590 4.83724   3
  -7   5  12 8.62386 5.25675   1
  -7   5  12 13.7561 4.85890   3
  -7   5  12 9.44585 4.24130   5
  -7   6  13 12.4948 6.62957   3
  -7   6  13 15.0231 5.77107   1
  -7   7  14 96.8263 8.20656   3
  -7   7  14 127.158 16.7250   1
  -7   8  15 168.757 25.3066   3
  -7   8  15 193.162 19.6172   4
   8   8   0 8.58382 6.56684   4
   8   7  -1 10.0772 6.50545   2
   8   7  -1 -4.0091 5.88753   4
   8   6  -2 115.182 12.3331   4
   8   6  -2 107.930 10.5605   2
   8   6  -2 108.668 9.20835   6
   8   5  -3 6.05849 2.35252   6
   8   5  -3 12.3422 6.19923   2
   8   5  -3 3.18287 7.42974   4
  -8  -5   3 5.97192 4.06913   2
  -8  -5   3 6.72100 5.14881   4
   8   4  -4 71.0413 8.51694   2
   8   4  -4 61.6481 9.25979   4
   8   4  -4 49.9318 4.96065   6
  -8  -4   4 67.9396 6.88771   2
  -8  -4   4 62.8325 8.00936   4
   8   3  -5 94.4627 7.75698   2
   8   3  -5 70.6740 7.58380   4
   8   3  -5 72.7459 7.62605   6
  -8  -3   5 74.3221 6.80830   4
  -8  -3   5 80.2100 5.03762   6
  -8  -3   5 71.7653 6.29419   2
   8   2  -6 412.854 16.3352   6
   8   2  -6 432.599 21.4423   4
   8   2  -6 442.294 16.8461   2
  -8  -2   6 466.553 26.9540   2
  -8  -2   6 431.312 16.9514   4
  -8  -2   6 428.960 19.0385   3
  -8  -2   6 450.108 18.0332   6
   8   1  -7 267.815 11.3786   4
   8   1  -7 261.820 11.9869   6
   8   1  -7 273.441 11.5509   2
   8   1  -7 250.217 12.7254   3
  -8  -1   7 293.076 12.9565   2
  -8  -1   7 251.212 12.1546   4
  -8  -1   7 248.949 11.6872   3
  -8  -1   7 277.282 14.9278   6
   8   0  -8 263.709 16.7749   1
   8   0  -8 244.459 11.1136   5
   8   0  -8 241.636 11.5085   6
   8   0  -8 254.278 11.5239   3
  -8   0   8 261.975 12.8057   3
  -8   0   8 229.794 11.1805   4
  -8   0   8 244.763 15.8100   2
  -8   0   8 231.974 14.3353   6
   8  -1  -9 141.133 7.75769   5
   8  -1  -9 157.697 7.56320   1
   8  -1  -9 138.660 8.95475   6
   8  -1  -9 148.860 9.41384   3
  -8   1   9 154.674 6.80816   5
  -8   1   9 147.246 8.19869   1
  -8   1   9 167.852 8.52763   3
  -8   1   9 141.306 10.0895   6
   8  -2 -10 90.5050 5.97855   6
   8  -2 -10 91.7613 4.75702   5
   8  -2 -10 89.9058 8.06806   3
   8  -2 -10 92.4503 6.89422   1
  -8   2  10 94.2865 5.69488   5
  -8   2  10 96.3421 6.05954   1
  -8   2  10 82.4323 8.07986   3
   8  -3 -11 641.821 37.6358   3
   8  -3 -11 648.933 27.2997   5
   8  -3 -11 624.700 26.6063   6
  -8   3  11 629.428 25.8472   5
  -8   3  11 625.045 26.7289   1
  -8   3  11 652.045 32.5000   3
   8  -4 -12 108.696 8.65246   3
   8  -4 -12 92.2751 7.34537   6
  -8   4  12 95.3248 11.0249   3
  -8   4  12 81.1854 9.34453   5
  -8   4  12 83.2883 9.51923   1
   8  -5 -13 71.6198 4.31651   6
   8  -5 -13 78.7903 10.2254   3
  -8   5  13 72.1788 6.83145   1
  -8   5  13 67.0275 6.38907   3
  -8   5  13 65.1872 6.92499   5
  -8   6  14 1.28387 3.00518   5
  -8   6  14 2.15400 3.12908   1
  -8   7  15 80.0480 10.3364   1
  -8   7  15 109.761 15.0564   3
  -8   8  16 -2.2727 6.49191   3
   9   8  -1 47.0161 8.18832   4
   9   7  -2 14.2256 8.17209   4
   9   7  -2 17.8760 7.99094   2
   9   6  -3 26.1149 4.09396   6
   9   6  -3 24.7578 6.43707   2
   9   6  -3 25.2839 6.94247   4
  -9  -6   3 21.9975 6.61299   2
   9   5  -4 76.8853 11.5581   4
   9   5  -4 70.1012 8.93458   2
   9   5  -4 52.6918 7.99956   6
  -9  -5   4 72.3684 11.4629   2
  -9  -5   4 58.7679 5.55460   4
   9   4  -5 345.156 19.3859   2
   9   4  -5 333.958 27.6033   6
   9   4  -5 326.467 15.9850   4
  -9  -4   5 337.479 19.9516   2
  -9  -4   5 290.900 26.7498   4
   9   3  -6 658.388 21.5283   2
   9   3  -6 660.396 29.7513   4
   9   3  -6 622.670 43.5997   6
  -9  -3   6 656.465 28.7725   2
  -9  -3   6 582.856 27.4896   4
  -9  -3   6 669.243 30.8106   6
   9   2  -7 4378.39 146.353   6
   9   2  -7 4475.10 139.524   4
   9   2  -7 4483.09 166.458   2
  -9  -2   7 4254.22 124.601   4
  -9  -2   7 4455.77 212.427   6
  -9  -2   7 4324.22 122.966   2
   9   1  -8 508.476 21.7388   2
   9   1  -8 485.042 22.3472   6
   9   1  -8 504.758 19.4446   3
  -9  -1   8 498.993 20.9225   2
  -9  -1   8 534.902 19.9374   4
  -9  -1   8 515.766 20.3543   3
  -9  -1   8 534.327 22.0015   6
   9   0  -9 -0.5354 4.07310   6
   9   0  -9 -5.0773 3.24518   3
  -9   0   9 -4.4762 4.02533   3
  -9   0   9 -2.5637 4.44985   2
  -9   0   9 0.53556 3.46895   6
  -9   0   9 -4.3915 3.98474   4
   9  -1 -10 3263.00 121.753   5
   9  -1 -10 3204.76 160.646   3
  -9   1  10 3280.82 129.109   1
  -9   1  10 3192.26 102.874   6
  -9   1  10 3151.85 137.661   3
  -9   1  10 3225.18 111.807   2
   9  -2 -11 2571.47 96.5470   3
   9  -2 -11 2409.21 76.0094   1
   9  -2 -11 2511.17 96.8532   6
   9  -2 -11 2524.83 77.3419   5
  -9   2  11 2532.71 77.6780   5
  -9   2  11 2403.72 80.3913   6
  -9   2  11 2513.89 100.468   1
  -9   2  11 2530.59 80.2027   3
   9  -3 -12 169.860 12.9607   3
   9  -3 -12 154.624 9.30557   6
   9  -3 -12 153.339 8.43623   5
  -9   3  12 149.826 10.3484   1
  -9   3  12 151.694 10.2943   5
  -9   3  12 172.415 9.60725   3
   9  -4 -13 1481.14 116.514   3
   9  -4 -13 1442.55 75.8266   6
  -9   4  13 1466.17 70.0167   1
  -9   4  13 1493.99 79.5678   3
  -9   4  13 1448.10 91.2672   5
   9  -5 -14 4.67482 3.30610   6
  -9   5  14 5.31635 4.99685   3
  -9   5  14 -0.6537 3.68368   1
  -9   5  14 -1.7530 2.85331   5
   9  -6 -15 43.9202 3.62381   6
  -9   6  15 28.6327 7.61850   5
  -9   6  15 53.7879 8.91484   3
  -9   6  15 42.8150 5.96890   1
  -9   7  16 45.8596 7.13911   3
  -9   7  16 37.0073 5.88302   1
  -9   8  17 -3.3427 5.24270   3
  10   8  -2 4.89532 7.77972   4
  10   7  -3 72.8355 10.2631   2
  10   7  -3 101.325 12.0561   4
  10   6  -4 254.244 16.9619   2
  10   6  -4 267.980 21.2937   6
  10   6  -4 284.386 17.0579   4
 -10  -6   4 289.182 16.7815   2
  10   5  -5 297.993 19.6776   2
  10   5  -5 262.716 17.5769   4
  10   5  -5 238.737 22.9713   6
 -10  -5   5 248.026 19.2734   2
  10   4  -6 9.10544 4.93568   2
  10   4  -6 3.77018 2.81230   6
  10   4  -6 -3.6604 4.07615   4
 -10  -4   6 0.35910 4.53270   2
 -10  -4   6 1.05134 5.65377   4
  10   3  -7 71.7853 6.80165   6
  10   3  -7 90.7203 8.81062   4
  10   3  -7 70.0062 8.34929   2
 -10  -3   7 83.1759 7.65120   6
 -10  -3   7 87.3617 9.91048   4
 -10  -3   7 95.8077 7.12356   2
  10   2  -8 1617.67 51.5690   2
  10   2  -8 1627.07 58.4231   4
  10   2  -8 1673.00 86.0061   6
 -10  -2   8 1636.93 72.2103   6
 -10  -2   8 1709.52 67.4246   3
 -10  -2   8 1663.33 67.2263   4
 -10  -2   8 1550.20 49.6841   2
  10   1  -9 645.496 29.0362   3
  10   1  -9 686.179 28.8100   2
  10   1  -9 655.891 31.8653   6
  10   1  -9 660.186 22.7811   1
 -10  -1   9 660.876 28.3915   6
 -10  -1   9 635.884 26.1577   4
 -10  -1   9 660.285 26.2826   2
 -10  -1   9 676.944 28.0732   3
  10   0 -10 3497.45 130.536   6
  10   0 -10 3582.17 115.042   5
  10   0 -10 3497.54 110.076   1
  10   0 -10 3516.53 116.433   3
 -10   0  10 3450.95 134.429   3
 -10   0  10 3436.93 104.042   6
 -10   0  10 3515.12 194.106   4
 -10   0  10 3411.03 125.368   2
  10  -1 -11 525.203 21.5244   1
  10  -1 -11 518.469 22.8854   5
  10  -1 -11 547.757 26.2590   3
  10  -1 -11 479.966 20.6553   6
 -10   1  11 481.017 19.7712   6
 -10   1  11 554.812 19.4243   3
 -10   1  11 514.307 21.1232   2
 -10   1  11 532.165 23.3584   1
  10  -2 -12 2252.92 133.550   3
  10  -2 -12 2237.25 65.3585   1
  10  -2 -12 2284.61 65.4240   5
  10  -2 -12 2200.63 103.205   6
 -10   2  12 2149.73 73.8650   1
 -10   2  12 2133.39 87.7161   5
 -10   2  12 2227.70 70.2114   3
  10  -3 -13 78.3423 6.02227   5
  10  -3 -13 92.3089 6.83279   6
  10  -3 -13 82.1732 7.97213   3
 -10   3  13 90.6218 8.52047   3
 -10   3  13 75.3627 7.48041   1
 -10   3  13 92.3643 7.34208   5
  10  -4 -14 75.1669 8.68432   6
  10  -4 -14 95.5322 9.39845   3
 -10   4  14 90.1455 8.41797   1
 -10   4  14 91.5867 11.3238   3
 -10   4  14 79.8112 8.37567   5
  10  -5 -15 3.00341 2.35637   6
 -10   5  15 -4.1390 4.81151   3
 -10   5  15 -1.1693 3.00654   5
  10  -6 -16 6.21624 2.74487   6
 -10   6  16 5.44731 5.53717   3
 -10   6  16 5.38551 3.20521   5
 -10   7  17 20.1725 6.71065   3
 -10   7  17 18.2270 3.37958   1
  11   8  -3 47.0603 9.44021   4
  11   7  -4 1.78468 3.96796   2
  11   6  -5 -1.4182 6.14310   4
  11   6  -5 7.80858 4.43384   2
  11   6  -5 4.09770 2.86571   6
  11   5  -6 758.862 48.0162   4
  11   5  -6 712.080 49.6684   2
  11   5  -6 712.952 43.7318   6
 -11  -5   6 704.651 41.7450   2
  11   4  -7 954.038 49.1177   4
  11   4  -7 876.493 47.3555   2
  11   4  -7 932.824 68.5883   6
 -11  -4   7 872.154 69.0602   4
 -11  -4   7 969.883 56.5008   2
  11   3  -8 134.464 8.96177   4
  11   3  -8 130.980 8.16482   2
  11   3  -8 151.872 14.5077   6
 -11  -3   8 139.770 11.4853   4
 -11  -3   8 127.854 10.8113   2
 -11  -3   8 142.754 5.03195   3
  11   2  -9 580.853 36.9932   6
  11   2  -9 636.348 32.2395   2
  11   2  -9 641.168 66.0182   4
 -11  -2   9 557.899 22.0322   3
 -11  -2   9 555.264 32.5569   4
 -11  -2   9 586.043 43.2546   2
 -11  -2   9 596.505 31.1889   6
  11   1 -10 -1.5531 4.68263   6
  11   1 -10 2.72302 2.55575   3
  11   1 -10 -2.0960 5.63022   2
  11   1 -10 3.22249 2.31225   1
 -11  -1  10 6.22477 3.77718   2
 -11  -1  10 6.75712 5.13167   6
 -11  -1  10 4.83486 4.82223   4
 -11  -1  10 4.49292 3.15542   3
  11   0 -11 1.67882 3.33456   5
  11   0 -11 4.17624 3.79313   6
  11   0 -11 0.54492 2.38806   3
  11   0 -11 -2.4206 2.09418   1
 -11   0  11 1.26474 5.54264   6
 -11   0  11 6.93412 3.28808   4
 -11   0  11 6.10991 3.01302   3
  11  -1 -12 114.720 7.43464   5
  11  -1 -12 103.042 6.13671   1
  11  -1 -12 115.966 9.55276   6
  11  -1 -12 98.5291 7.45622   3
 -11   1  12 124.298 6.71179   3
 -11   1  12 87.6630 5.72053   2
 -11   1  12 85.0622 8.40673   6
  11  -2 -13 21.5282 5.27564   3
  11  -2 -13 12.2013 2.93007   1
  11  -2 -13 5.98072 2.99101   5
 -11   2  13 8.36344 2.66998   5
 -11   2  13 5.34354 6.51374   3
 -11   2  13 12.7910 2.53130   1
  11  -3 -14 18.7359 4.51553   6
  11  -3 -14 14.1981 3.62538   5
 -11   3  14 15.3046 2.56524   1
 -11   3  14 14.0828 5.08194   3
 -11   3  14 16.4987 3.27988   5
  11  -4 -15 355.265 24.1637   6
 -11   4  15 312.454 23.7736   5
 -11   4  15 350.655 20.0472   3
 -11   4  15 331.711 27.6239   1
  11  -5 -16 44.9510 7.12256   6
 -11   5  16 43.9229 5.81466   1
 -11   5  16 53.1141 10.4859   3
  11  -6 -17 5.55359 2.26639   6
 -11   6  17 9.46494 3.74841   1
 -11   6  17 13.1314 4.28721   5
 -11   7  18 9.77111 5.37007   3
  12   7  -5 107.790 10.9820   4
  12   6  -6 410.775 24.7903   4
  12   6  -6 372.044 29.3222   2
  12   6  -6 335.122 19.3136   6
  12   5  -7 248.931 23.7568   6
  12   5  -7 275.187 20.0451   2
  12   5  -7 269.105 17.0830   4
 -12  -5   7 259.897 19.0966   2
  12   4  -8 421.458 27.6779   2
  12   4  -8 448.375 28.1367   4
  12   4  -8 489.872 37.4755   6
 -12  -4   8 484.912 28.3505   2
  12   3  -9 398.637 22.8005   2
  12   3  -9 330.714 20.4923   4
  12   3  -9 358.774 38.2026   6
 -12  -3   9 381.955 21.3681   4
 -12  -3   9 392.145 20.0382   2
 -12  -3   9 385.894 12.4172   3
 -12  -3   9 390.383 19.8922   6
  12   2 -10 22.8377 4.38925   6
  12   2 -10 26.3784 6.29837   2
 -12  -2  10 15.1591 2.94693   3
 -12  -2  10 24.6147 4.17952   6
 -12  -2  10 15.0132 4.87248   2
 -12  -2  10 24.7192 6.42125   4
  12   1 -11 1041.85 40.9751   5
  12   1 -11 1048.36 62.2784   6
  12   1 -11 1122.24 32.4575   1
  12   1 -11 1052.74 49.7638   3
  12   1 -11 1120.40 55.5925   2
 -12  -1  11 985.754 58.0488   4
 -12  -1  11 1044.39 41.6719   2
 -12  -1  11 1094.33 40.3768   3
 -12  -1  11 1088.53 41.3093   6
  12   0 -12 12.3568 4.49361   1
  12   0 -12 6.34156 2.96436   6
  12   0 -12 8.94223 3.96466   5
 -12   0  12 3.00701 5.11340   6
 -12   0  12 8.97796 3.66997   4
 -12   0  12 8.83696 5.05742   2
  12  -1 -13 154.767 5.76637   1
  12  -1 -13 144.128 14.0489   5
  12  -1 -13 164.010 14.8364   3
  12  -1 -13 180.601 12.4601   6
 -12   1  13 159.618 9.68672   2
 -12   1  13 158.750 9.86689   3
  12  -2 -14 158.556 7.31404   1
  12  -2 -14 148.552 13.0946   3
  12  -2 -14 175.356 8.07860   5
  12  -2 -14 181.242 13.7678   6
 -12   2  14 166.716 7.96929   1
 -12   2  14 174.871 13.9349   3
  12  -3 -15 444.508 37.9008   6
  12  -3 -15 484.890 35.3876   3
  12  -3 -15 495.954 16.2841   5
 -12   3  15 444.843 25.0351   5
 -12   3  15 447.899 27.6491   3
 -12   3  15 458.420 23.8151   1
  12  -4 -16 260.563 19.4997   6
 -12   4  16 277.712 13.3650   5
 -12   4  16 257.173 21.3856   3
 -12   4  16 267.306 21.3666   1
  12  -5 -17 108.680 15.3450   6
 -12   5  17 117.225 10.1471   1
 -12   5  17 114.222 14.3167   3
 -12   5  17 115.885 10.7437   5
 -12   6  18 29.3999 5.61571   1
 -12   6  18 29.0860 7.56977   3
 -12   7  19 86.0826 14.2124   3
  13   7  -6 65.9783 9.83447   4
  13   6  -7 125.335 9.71015   6
  13   6  -7 128.340 13.9443   4
  13   6  -7 138.874 14.8239   2
  13   5  -8 76.0212 8.35668   6
  13   5  -8 80.9729 12.0134   2
  13   5  -8 72.7638 9.13312   4
  13   4  -9 286.059 21.2160   2
  13   4  -9 233.752 25.8720   6
  13   4  -9 261.616 25.4835   4
 -13  -4   9 256.243 23.9628   2
  13   3 -10 125.581 14.9854   6
  13   3 -10 162.636 9.72164   4
  13   3 -10 120.151 9.45935   2
 -13  -3  10 144.281 6.33465   3
 -13  -3  10 138.656 13.7332   4
 -13  -3  10 135.434 11.6479   2
  13   2 -11 564.815 23.6527   1
  13   2 -11 505.492 48.9247   6
  13   2 -11 603.517 34.1418   2
 -13  -2  11 573.402 25.6323   6
 -13  -2  11 552.927 21.5893   3
 -13  -2  11 556.364 26.0973   2
 -13  -2  11 486.939 48.7078   4
  13   1 -12 -0.3567 2.41945   3
  13   1 -12 -2.9547 4.31499   5
  13   1 -12 -1.7983 3.25124   6
 -13  -1  12 -2.9995 3.77214   4
 -13  -1  12 -0.0125 5.44930   6
 -13  -1  12 -1.9319 3.24144   3
  13   0 -13 0.83668 3.36523   3
  13   0 -13 -3.7681 4.26586   5
  13   0 -13 -4.2634 4.10186   6
  13   0 -13 -1.6315 2.58171   1
 -13   0  13 4.04613 4.77046   2
 -13   0  13 6.77611 4.67975   3
 -13   0  13 -0.7852 4.10330   6
  13  -1 -14 2.62123 4.20931   3
  13  -1 -14 5.80033 4.22069   6
  13  -1 -14 -3.2192 2.82403   5
  13  -1 -14 -0.6074 2.53222   1
 -13   1  14 -8.7822 4.83829   2
 -13   1  14 5.44436 3.52934   3
  13  -2 -15 94.6321 7.86529   6
  13  -2 -15 88.3519 5.89330   1
  13  -2 -15 93.3742 8.21296   5
  13  -2 -15 106.569 9.63151   3
 -13   2  15 89.8356 11.6727   2
 -13   2  15 94.5611 9.80180   3
 -13   2  15 97.9303 6.12041   1
  13  -3 -16 589.642 52.0187   6
  13  -3 -16 597.654 23.1891   5
 -13   3  16 591.362 34.7990   3
 -13   3  16 580.406 36.6076   5
 -13   3  16 593.805 28.1088   1
  13  -4 -17 57.3484 7.33190   6
 -13   4  17 55.7806 5.61359   1
 -13   4  17 47.7159 5.62311   5
  13  -5 -18 -2.2372 2.88702   6
 -13   5  18 1.58679 2.28907   1
 -13   5  18 2.34827 8.25278   3
 -13   6  19 15.2431 5.02987   3
 -13   7  20 -3.8645 7.34447   3
  14   7  -7 34.9252 8.34562   4
  14   6  -8 205.853 13.7244   2
  14   5  -9 15.6079 6.53500   2
  14   5  -9 -0.0248 4.76288   4
  14   4 -10 115.723 10.8293   6
  14   4 -10 113.106 12.9103   4
  14   4 -10 105.879 11.3401   2
 -14  -4  10 86.1405 9.82085   2
  14   3 -11 129.861 16.1400   2
  14   3 -11 117.385 16.9016   6
  14   3 -11 133.362 12.2854   4
 -14  -3  11 142.220 6.32305   3
 -14  -3  11 119.078 11.7550   2
  14   2 -12 347.863 31.3731   6
  14   2 -12 350.481 25.0193   2
  14   2 -12 390.029 16.3833   1
 -14  -2  12 357.939 29.4089   4
 -14  -2  12 380.912 25.5482   2
 -14  -2  12 357.707 14.0281   3
  14   1 -13 1393.34 64.3456   3
  14   1 -13 1361.11 40.0312   1
  14   1 -13 1230.73 114.194   6
  14   1 -13 1413.34 45.2408   5
 -14  -1  13 1363.24 93.1440   2
 -14  -1  13 1306.10 71.9415   4
 -14  -1  13 1388.62 55.5067   3
  14   0 -14 2207.27 105.928   6
 -14   0  14 2368.69 130.533   2
 -14   0  14 2351.60 107.034   6
 -14   0  14 2204.17 108.446   3
  14  -1 -15 116.361 9.60369   3
  14  -1 -15 93.7858 7.57490   1
  14  -1 -15 91.9625 13.0632   6
  14  -1 -15 94.6256 7.50172   5
 -14   1  15 82.6828 11.8838   2
 -14   1  15 108.862 12.5900   4
  14  -2 -16 164.338 8.32219   1
  14  -2 -16 174.945 9.31797   5
  14  -2 -16 153.642 14.9735   3
  14  -2 -16 179.511 13.1266   6
 -14   2  16 175.076 13.5223   3
 -14   2  16 153.663 15.1810   2
  14  -3 -17 425.401 25.8497   5
  14  -3 -17 449.562 35.5961   6
 -14   3  17 417.455 21.4553   5
 -14   3  17 447.978 18.7036   1
 -14   3  17 479.878 37.4492   3
  14  -4 -18 236.427 22.6333   6
 -14   4  18 235.524 15.8980   5
 -14   4  18 231.712 19.1085   3
 -14   4  18 261.653 19.3290   1
  14  -5 -19 76.3898 9.92305   6
 -14   5  19 102.756 15.3175   3
 -14   6  20 6.10150 6.45372   3
  15   7  -8 36.7790 8.95528   4
  15   6  -9 -4.2419 7.01312   4
  15   5 -10 55.5455 8.46892   2
  15   5 -10 49.4320 8.60730   4
  15   4 -11 460.248 31.0811   4
  15   4 -11 431.804 34.1021   2
  15   3 -12 26.5902 8.51154   2
 -15  -3  12 38.8833 3.09400   3
 -15  -3  12 43.4254 9.03788   2
  15   2 -13 1088.45 44.7799   1
  15   2 -13 929.348 55.6997   2
 -15  -2  13 1050.66 42.2807   3
 -15  -2  13 980.068 73.6473   2
  15   1 -14 983.788 36.1354   1
  15   1 -14 906.052 74.4399   3
  15   1 -14 1012.94 47.8817   5
 -15  -1  14 998.907 40.7175   3
 -15  -1  14 993.711 52.5598   2
  15   0 -15 2.76563 3.05266   1
  15   0 -15 -3.0414 3.92431   5
 -15   0  15 6.34828 3.95162   2
 -15   0  15 -2.2907 5.78891   3
  15  -1 -16 93.4933 9.42672   5
  15  -1 -16 83.9565 6.37749   1
  15  -1 -16 73.0469 8.96258   3
 -15   1  16 97.8167 10.9003   2
 -15   1  16 99.7189 9.85049   3
  15  -2 -17 33.9539 4.86904   1
  15  -2 -17 38.3688 4.35680   5
 -15   2  17 37.2990 7.52579   2
  15  -3 -18 7.50873 3.36317   5
 -15   3  18 7.09996 2.35850   1
 -15   3  18 -1.5252 7.58278   3
 -15   3  18 12.1603 4.69163   2
  15  -4 -19 219.168 12.1532   5
 -15   4  19 205.610 16.4766   1
 -15   4  19 223.590 19.7014   3
 -15   5  20 15.7395 5.40392   3
 -15   6  21 4.57091 4.06095   3
  16   6 -10 69.0857 10.2585   4
  16   5 -11 -3.5280 6.24215   2
  16   5 -11 1.11036 4.48414   4
  16   4 -12 338.937 19.6582   2
  16   4 -12 332.859 23.7523   4
  16   3 -13 17.3372 4.86864   1
 -16  -3  13 12.8177 6.95130   2
 -16  -3  13 16.1255 2.66557   3
  16   2 -14 27.3448 5.88547   1
 -16  -2  14 16.9444 5.61564   3
 -16  -2  14 23.0202 7.00587   2
  16   1 -15 495.550 36.1860   1
  16   1 -15 527.241 21.8418   5
  16   1 -15 529.199 41.8605   3
 -16  -1  15 526.692 27.5407   3
 -16  -1  15 457.347 39.4230   2
  16   0 -16 141.512 11.4275   3
  16   0 -16 166.347 10.3715   5
  16   0 -16 155.740 7.85622   1
 -16   0  16 185.773 11.7615   3
 -16   0  16 150.263 14.1313   2
  16  -1 -17 174.688 11.2405   1
  16  -1 -17 186.838 17.5179   5
 -16   1  17 217.951 25.2539   2
 -16   1  17 183.372 10.6357   3
  16  -2 -18 8.85809 3.22044   5
 -16   2  18 5.43195 5.26076   2
 -16   2  18 7.32949 4.71048   3
  16  -3 -19 86.2269 7.09732   5
 -16   3  19 98.9389 9.97028   3
 -16   3  19 86.9389 7.54960   1
 -16   4  20 9.58261 5.29685   3
 -16   5  21 8.04298 8.42661   3
  17   6 -11 90.9526 12.4815   4
  17   5 -12 -4.6620 4.26877   4
  17   4 -13 1.50484 4.08249   1
  17   3 -14 45.6387 6.87908   2
  17   3 -14 51.3148 8.07952   1
 -17  -3  14 39.5388 4.53371   3
  17   2 -15 673.197 40.9756   5
  17   2 -15 684.547 31.7264   1
 -17  -2  15 694.909 38.4602   3
  17   1 -16 6.87282 3.51017   3
  17   1 -16 5.56328 5.37218   5
  17   1 -16 5.42298 4.47421   1
 -17  -1  16 11.2844 6.05754   2
  17   0 -17 -1.5303 2.49849   1
  17   0 -17 -0.3542 4.14309   5
  17   0 -17 1.90839 2.32269   3
 -17   0  17 -2.5818 5.36233   2
 -17   0  17 -5.2490 2.88574   3
  17  -1 -18 170.015 10.2399   1
  17  -1 -18 170.647 15.0591   5
 -17   1  18 163.632 16.8371   3
 -17   1  18 150.811 17.4605   2
  17  -2 -19 250.752 18.3220   5
  17  -2 -19 263.853 17.0871   1
 -17   2  19 268.022 15.0817   3
  17  -3 -20 74.3682 9.04903   5
 -17   3  20 82.3428 10.1658   3
 -17   4  21 22.0207 6.38928   3
 -17   5  22 90.5748 11.5818   3
  18   5 -13 -1.6570 6.75750   4
  18   3 -15 383.859 22.9861   1
  18   3 -15 377.402 39.2953   2
 -18  -3  15 374.745 25.8465   3
  18   2 -16 44.6946 6.66497   1
  18   2 -16 46.0792 5.13483   5
 -18  -2  16 43.4905 6.94097   3
  18   1 -17 258.444 14.8473   1
  18   1 -17 266.608 14.2429   5
 -18  -1  17 238.860 16.1555   3
  18   0 -18 34.1293 6.90528   5
  18   0 -18 42.9429 7.81765   3
  18   0 -18 50.6789 5.84686   1
 -18   0  18 48.4327 8.43606   3
  18  -1 -19 140.522 7.61007   1
  18  -1 -19 133.235 11.2929   5
 -18   1  19 134.406 11.1302   3
  18  -2 -20 46.4806 6.90759   5
  18  -2 -20 45.4467 4.16268   1
 -18   2  20 61.8893 10.0320   3
  18  -3 -21 883.184 58.3470   5
 -18   3  21 938.421 82.6096   3
 -18   4  22 245.036 29.0424   3
  19   5 -14 17.3832 6.53975   1
  19   5 -14 -1.3037 4.76847   4
  19   4 -15 280.446 25.3752   1
  19   3 -16 240.257 22.2445   1
  19   3 -16 236.613 17.2642   5
  19   3 -16 218.757 14.3424   2
 -19  -3  16 223.385 18.7334   3
  19   2 -17 5.64413 4.18852   1
  19   2 -17 6.55779 5.50397   5
 -19  -2  17 -1.4906 4.06711   3
  19   1 -18 4.70852 4.71961   5
  19   1 -18 4.16055 3.22900   1
 -19  -1  18 6.29653 4.57616   3
  19   0 -19 1.94723 2.48603   1
  19   0 -19 -2.7269 3.48353   5
 -19   0  19 -7.1492 4.77220   3
  19  -1 -20 -1.5946 2.63513   1
  19  -1 -20 3.14269 3.19159   5
 -19   1  20 -1.3191 4.84317   3
  19  -2 -21 185.053 10.0756   5
 -19   2  21 165.637 20.4053   3
  19  -3 -22 98.7354 7.70484   5
 -19   3  22 130.574 14.8613   3
 -19   4  23 8.85202 6.92455   3
  20   4 -16 31.2295 7.43462   1
  20   3 -17 21.1743 7.42725   5
  20   2 -18 12.1419 6.96739   5
 -20  -2  18 4.38225 2.89864   3
  20   1 -19 6.30179 3.73595   1
  20   1 -19 3.50210 4.04729   5
 -20  -1  19 3.40189 3.83759   3
  20   0 -20 13.4306 2.84891   1
  20   0 -20 6.81000 3.98860   5
  20  -1 -21 31.6883 4.46203   5
 -20   1  21 26.2174 5.22491   3
  20  -2 -22 2.77377 3.50325   5
 -20   2  22 16.7771 6.79637   3
 -20   3  23 107.747 19.1593   3
  21   2 -19 5.67351 4.37103   5
  21   1 -20 18.8138 4.20498   1
  21   1 -20 19.0124 5.32181   5
 -21  -1  20 28.8025 6.07714   3
 -21   0  21 3.95025 3.37007   3
  21  -1 -22 0.45984 2.77695   5
 -21   1  22 8.31543 4.84434   3
 -21   2  23 0.29932 5.88286   3
  22   2 -20 44.8469 9.35719   5
  22   1 -21 11.4877 5.79835   5
 -22  -1  21 10.2375 4.25770   3
  22   0 -22 70.9664 12.4816   5
 -22   0  22 88.3603 13.6995   3
 -22   1  23 6.26802 8.42449   3
 -22   1  21 22.9242 7.05799   3
  22  -1 -21 31.2523 5.87236   5
 -22   0  20 15.0912 4.94585   3
  22   0 -20 20.1055 5.88971   5
 -22  -1  19 -0.5725 3.58546   3
  22   1 -19 3.11696 3.48701   5
  22   2 -18 84.4109 8.72044   5
  22   2 -18 95.1022 13.3292   1
 -21   3  22 135.582 20.6252   3
 -21   2  21 -4.6209 6.97437   3
  21  -2 -21 -2.5495 2.80183   5
 -21   1  20 17.5323 6.27139   3
  21  -1 -20 19.9454 4.36794   5
 -21   0  19 3.09711 5.26597   3
  21   0 -19 -2.2476 4.06065   5
  21   0 -19 -0.0368 3.29241   1
 -21  -1  18 17.8210 5.63380   3
  21   1 -18 23.5460 4.68660   1
  21   1 -18 14.6733 5.04541   5
 -21  -2  17 24.7707 4.94500   3
  21   2 -17 34.7848 8.69421   5
  21   2 -17 37.8537 5.75811   1
  21   3 -16 11.5774 4.13050   5
 -20   3  21 -5.4213 4.42312   3
 -20   2  20 26.6747 7.27539   3
  20  -2 -20 13.5658 3.66698   5
 -20   1  19 4.27087 4.86484   3
  20  -1 -19 3.42128 2.61272   1
  20  -1 -19 -0.9681 4.13708   5
 -20   0  18 79.7432 10.0245   3
  20   0 -18 69.1608 8.79543   1
 -20  -1  17 0.71167 4.15233   3
  20   1 -17 -0.0371 4.69217   5
  20   1 -17 5.72880 3.55387   1
 -20  -2  16 24.4606 4.46165   3
  20   2 -16 38.7919 7.37810   1
  20   2 -16 27.8178 7.09461   5
  20   3 -15 1.10303 3.05210   1
  20   4 -14 11.1801 6.90422   1
  20   4 -14 18.9880 8.50441   5
 -19   4  21 5.71985 6.85181   3
 -19   3  20 386.583 46.6353   3
  19  -3 -20 418.322 37.8331   5
 -19   2  19 412.130 37.4662   3
  19  -2 -19 411.844 40.8061   5
  19  -2 -19 435.639 32.1988   1
 -19   1  18 19.6856 7.36772   3
  19  -1 -18 6.32097 3.46435   1
  19  -1 -18 6.85921 3.72057   5
 -19   0  17 4.02850 4.04945   3
  19   0 -17 0.92607 3.83620   1
  19   0 -17 -1.9677 2.66445   5
 -19  -1  16 216.966 15.9608   3
  19   1 -16 170.793 18.3259   1
  19   1 -16 171.294 17.4202   5
  19   1 -16 192.549 17.2181   3
 -19  -2  15 189.251 10.4245   3
  19   2 -15 198.293 16.9805   5
  19   2 -15 205.572 12.5474   1
  19   3 -14 11.2543 5.40592   1
  19   3 -14 9.16930 6.53582   2
  19   3 -14 1.90644 4.39454   5
  19   4 -13 90.4011 14.4225   1
  19   5 -12 144.077 11.0399   1
  19   5 -12 152.772 25.3157   4
 -18   5  21 32.0529 9.93146   3
 -18   4  20 435.193 33.4432   3
  18  -4 -20 437.743 27.6681   5
 -18   3  19 213.216 23.7690   3
  18  -3 -19 185.734 18.9974   5
 -18   2  18 20.8284 5.74786   3
  18  -2 -18 21.4175 4.19113   1
  18  -2 -18 30.7527 4.23911   5
 -18   1  17 258.494 15.9685   3
  18  -1 -17 280.356 21.3799   1
  18  -1 -17 232.989 19.7428   5
 -18   0  16 1233.73 53.8146   3
  18   0 -16 1033.26 118.915   3
  18   0 -16 1140.73 62.3497   1
 -18  -1  15 55.4704 6.05917   3
  18   1 -15 41.1443 4.61761   1
  18   1 -15 42.1764 5.57818   3
  18   1 -15 57.9069 6.83140   5
 -18  -2  14 120.026 12.6181   3
  18   2 -14 132.060 8.29803   1
  18   2 -14 121.680 12.1156   5
 -18  -3  13 313.051 18.6648   3
  18   3 -13 332.558 22.0826   5
  18   3 -13 377.084 32.8949   1
  18   3 -13 267.007 31.9249   2
  18   4 -12 60.9520 8.12497   2
  18   4 -12 39.4380 8.13393   1
  18   5 -11 8.27056 6.55683   4
 -17   5  20 76.3427 10.3027   3
 -17   4  19 109.859 13.7604   3
  17  -4 -19 122.984 11.0380   5
 -17   3  18 105.848 11.9799   3
  17  -3 -18 88.5631 6.51547   1
  17  -3 -18 82.5273 6.52252   5
 -17   2  17 902.273 44.6301   3
  17  -2 -17 766.554 53.2573   1
  17  -2 -17 809.894 67.5942   5
 -17   1  16 17.8047 4.37258   3
 -17   1  16 9.15007 5.60063   2
  17  -1 -16 11.0903 4.78632   5
  17  -1 -16 16.9411 4.30599   1
  17   0 -15 3.18106 3.08099   3
  17   0 -15 1.83250 2.81604   1
  17   0 -15 -4.4940 2.58662   5
 -17  -1  14 745.374 30.7663   3
 -17  -1  14 685.389 47.2093   2
  17   1 -14 690.257 65.1671   3
  17   1 -14 654.454 43.0463   5
  17   1 -14 681.448 38.7993   1
 -17  -2  13 58.8506 4.41077   3
  17   2 -13 73.4855 7.58595   1
  17   2 -13 56.1685 8.02442   5
 -17  -3  12 80.8650 6.04602   3
  17   3 -12 85.0004 14.9622   1
  17   4 -11 109.702 16.0430   1
  17   4 -11 115.659 12.6470   4
  17   4 -11 94.3690 10.2133   2
  17   5 -10 30.7031 9.19482   4
  17   5 -10 37.8486 7.61226   2
  17   6  -9 120.173 18.4492   4
 -16   6  20 29.9115 8.01558   3
 -16   5  19 -11.709 6.53450   3
 -16   4  18 12.3015 7.25631   3
  16  -4 -18 -0.3960 3.26729   5
 -16   3  17 124.782 11.8439   3
 -16   3  17 111.980 9.85007   1
  16  -3 -17 92.7400 6.86392   5
  16  -3 -17 89.5988 6.08446   1
 -16   2  16 23.7867 5.16620   2
 -16   2  16 19.8490 7.25921   3
  16  -2 -16 24.9002 6.00032   5
  16  -2 -16 29.9651 3.18348   1
 -16   1  15 514.462 44.5565   2
 -16   1  15 524.770 31.8951   3
  16  -1 -15 519.710 31.4549   1
  16  -1 -15 494.309 53.8872   3
  16  -1 -15 520.113 46.5921   5
 -16   0  14 750.088 45.7088   2
 -16   0  14 767.174 27.7144   3
  16   0 -14 737.900 80.1751   3
  16   0 -14 770.621 54.7174   5
  16   0 -14 728.890 46.5708   1
 -16  -1  13 258.478 15.1726   3
 -16  -1  13 276.685 21.5036   2
  16   1 -13 305.122 20.5400   5
  16   1 -13 273.429 29.1055   3
  16   1 -13 273.130 14.5937   1
 -16  -2  12 185.422 19.1682   2
 -16  -2  12 198.349 13.1318   3
  16   2 -12 207.537 11.8164   1
  16   2 -12 190.997 14.8431   2
  16   2 -12 226.195 13.8271   5
 -16  -3  11 560.865 22.7096   3
 -16  -3  11 559.790 37.9988   2
  16   3 -11 557.102 29.0559   1
  16   3 -11 538.573 43.6968   2
  16   4 -10 132.267 12.6987   4
  16   4 -10 116.434 15.6210   2
  16   5  -9 -1.6398 5.44078   2
  16   5  -9 6.91108 7.76927   4
  16   6  -8 2.54594 6.58443   4
 -15   6  19 13.9897 5.82831   3
 -15   5  18 35.1637 8.57526   3
 -15   4  17 68.8102 12.1290   3
 -15   4  17 80.8069 8.86336   5
 -15   4  17 101.233 10.6895   1
  15  -4 -17 89.0544 6.53227   5
 -15   3  16 0.10402 5.37525   2
 -15   3  16 7.29536 6.62771   3
 -15   3  16 8.22416 4.01073   1
  15  -3 -16 8.53190 4.27731   5
  15  -3 -16 9.40590 3.12791   1
 -15   2  15 918.063 53.6324   3
 -15   2  15 978.220 52.7109   2
  15  -2 -15 1018.45 63.3835   5
  15  -2 -15 852.158 85.7882   3
  15  -2 -15 891.586 42.5794   1
 -15   1  14 1051.19 37.8093   3
 -15   1  14 968.127 59.3814   2
  15  -1 -14 981.312 64.8923   5
  15  -1 -14 996.015 83.0275   3
  15  -1 -14 1002.98 39.6280   1
 -15   0  13 10.9445 5.85493   2
 -15   0  13 2.62489 3.51449   3
 -15   0  13 3.21530 4.84653   4
  15   0 -13 -3.6965 4.67677   5
  15   0 -13 7.80442 3.34455   3
  15   0 -13 -1.4469 3.42274   6
  15   0 -13 -1.8145 3.04742   1
 -15  -1  12 205.987 14.5246   4
 -15  -1  12 195.365 18.0723   2
 -15  -1  12 208.313 13.8227   3
  15   1 -12 236.415 18.5003   5
  15   1 -12 206.065 13.0851   6
  15   1 -12 237.548 13.1569   1
  15   1 -12 189.980 13.0904   3
 -15  -2  11 2546.84 90.2429   3
  15   2 -11 2625.14 169.644   2
  15   2 -11 2642.11 114.538   1
 -15  -3  10 168.065 10.8284   2
 -15  -3  10 144.365 6.22061   3
  15   3 -10 128.588 9.83292   2
 -15  -4   9 149.126 15.2485   2
  15   4  -9 154.645 14.5785   4
  15   4  -9 152.059 14.9962   2
  15   5  -8 136.427 12.2412   2
  15   5  -8 120.018 15.7563   4
  15   6  -7 -8.6708 7.23837   4
  15   7  -6 5.70160 5.24692   4
 -14   6  18 5.41058 6.51303   3
 -14   5  17 143.345 13.9446   1
 -14   5  17 135.336 13.5140   3
  14  -5 -17 139.965 13.0079   6
 -14   4  16 857.090 56.2657   5
 -14   4  16 868.899 81.4130   1
 -14   4  16 834.278 54.6273   3
  14  -4 -16 887.330 66.0727   5
  14  -4 -16 770.667 78.4040   6
 -14   3  15 713.024 46.3892   5
 -14   3  15 710.396 50.7690   1
 -14   3  15 737.484 48.3364   3
  14  -3 -15 720.779 42.5582   1
  14  -3 -15 743.768 68.7982   6
  14  -3 -15 706.159 30.2124   5
 -14   2  14 483.147 28.2172   3
 -14   2  14 510.002 20.5165   1
 -14   2  14 448.732 33.7902   2
  14  -2 -14 481.502 21.4357   5
  14  -2 -14 424.840 39.2027   3
  14  -2 -14 509.220 25.6053   1
  14  -2 -14 455.925 42.5647   6
 -14   1  13 1325.41 52.3031   2
 -14   1  13 1352.55 52.1758   3
  14  -1 -13 1332.49 104.310   3
  14  -1 -13 1300.88 77.5878   5
  14  -1 -13 1318.46 85.2560   6
  14  -1 -13 1346.97 66.9865   1
 -14   0  12 3170.84 161.873   2
 -14   0  12 3386.70 113.454   3
  14   0 -12 3389.78 240.188   6
  14   0 -12 3506.95 99.9464   5
 -14  -1  11 76.9644 10.8397   4
 -14  -1  11 80.2251 6.58998   3
 -14  -1  11 57.6443 8.65298   2
  14   1 -11 79.0274 8.04008   3
  14   1 -11 74.8514 8.68433   6
  14   1 -11 78.7120 7.01077   1
 -14  -2  10 157.378 7.06984   3
 -14  -2  10 143.162 11.0083   2
 -14  -2  10 165.485 15.5303   4
  14   2 -10 173.385 10.8587   1
  14   2 -10 162.094 16.9097   2
  14   2 -10 187.666 15.5599   6
 -14  -3   9 135.170 6.33260   3
 -14  -3   9 136.157 10.8256   2
  14   3  -9 144.907 10.2450   2
  14   3  -9 166.230 13.3999   4
 -14  -4   8 12.8380 8.13834   2
  14   4  -8 2.63384 7.47447   2
  14   4  -8 8.53409 3.68352   6
  14   4  -8 10.1641 6.99710   4
  14   5  -7 2.88920 5.49694   2
  14   5  -7 14.8552 7.19704   4
  14   5  -7 2.59244 3.22884   6
  14   6  -6 87.2087 14.4929   4
  14   6  -6 86.7858 10.1819   2
  14   7  -5 14.6775 5.98888   4
 -13   7  18 191.243 21.3229   3
 -13   6  17 9.56439 4.43543   3
 -13   5  16 18.3242 6.17502   3
 -13   5  16 3.33016 3.60373   5
 -13   5  16 10.6114 3.87413   1
  13  -5 -16 10.5869 3.22558   6
 -13   4  15 881.520 46.2775   3
 -13   4  15 884.419 66.6413   1
 -13   4  15 820.070 68.5193   5
  13  -4 -15 843.474 58.3024   6
  13  -4 -15 937.695 33.3408   5
 -13   3  14 293.024 20.3738   5
 -13   3  14 318.400 21.1943   1
 -13   3  14 306.985 21.8908   3
  13  -3 -14 302.482 30.8240   3
  13  -3 -14 303.221 14.2359   1
  13  -3 -14 302.862 20.9015   5
  13  -3 -14 309.995 15.7547   6
 -13   2  13 1699.47 77.8786   1
 -13   2  13 1748.51 99.8404   2
 -13   2  13 1652.32 76.0778   3
  13  -2 -13 1741.40 105.103   3
  13  -2 -13 1744.62 73.3398   5
  13  -2 -13 1715.75 106.732   6
  13  -2 -13 1635.85 65.7243   1
 -13   1  12 4.04473 6.15329   2
 -13   1  12 1.23209 3.77392   3
  13  -1 -12 -4.1620 3.63488   3
  13  -1 -12 -2.7637 3.15136   1
  13  -1 -12 3.15376 3.62882   6
  13  -1 -12 -0.5866 3.37136   5
 -13   0  11 -3.1914 3.38684   2
 -13   0  11 -5.6654 3.96721   3
 -13   0  11 3.06798 4.42595   4
  13   0 -11 0.34541 2.55811   6
  13   0 -11 -5.9339 3.41486   5
  13   0 -11 -2.1965 3.45931   1
  13   0 -11 3.40279 3.82559   3
 -13  -1  10 1097.37 48.9143   3
 -13  -1  10 1193.01 55.7384   2
 -13  -1  10 1074.83 64.2472   4
  13   1 -10 1058.86 70.2326   6
  13   1 -10 1159.73 32.1634   1
  13   1 -10 1092.29 37.6434   5
  13   1 -10 1095.89 41.7684   2
  13   1 -10 1155.64 78.9170   3
 -13  -2   9 254.709 12.6403   2
 -13  -2   9 253.257 10.0726   3
 -13  -2   9 230.238 17.1804   4
  13   2  -9 236.532 22.3847   6
  13   2  -9 277.272 17.4680   1
  13   2  -9 273.985 19.8111   2
 -13  -3   8 122.079 12.0244   2
 -13  -3   8 119.613 11.9546   4
 -13  -3   8 135.373 5.51080   3
  13   3  -8 134.580 12.7257   6
  13   3  -8 119.964 11.7274   4
  13   3  -8 130.600 11.5334   2
 -13  -4   7 1138.38 66.0143   2
  13   4  -7 1092.06 71.3225   2
  13   4  -7 1077.67 61.0985   4
  13   4  -7 1040.55 73.0081   6
 -13  -5   6 25.5783 6.30749   2
  13   5  -6 39.8618 7.91936   2
  13   5  -6 28.8467 6.94920   6
  13   6  -5 26.4975 4.97835   6
  13   6  -5 20.5539 6.71905   4
  13   7  -4 -5.7734 5.60382   4
 -12   7  17 40.5230 7.60324   3
 -12   6  16 316.622 30.2090   3
 -12   6  16 251.389 26.7129   1
  12  -6 -16 299.692 22.9451   6
 -12   5  15 238.970 28.0872   1
 -12   5  15 250.582 14.3064   5
 -12   5  15 280.953 18.9191   3
  12  -5 -15 262.843 32.4868   6
 -12   4  14 314.789 26.5100   5
 -12   4  14 347.452 21.8871   3
 -12   4  14 329.050 27.1892   1
  12  -4 -14 319.938 20.5770   6
  12  -4 -14 312.471 14.3422   5
 -12   3  13 143.382 9.17043   1
 -12   3  13 141.655 8.21286   5
 -12   3  13 147.728 12.9113   3
  12  -3 -13 131.672 14.8179   3
  12  -3 -13 178.976 14.6086   6
  12  -3 -13 135.349 9.30017   1
  12  -3 -13 147.896 7.73093   5
 -12   2  12 22.3744 3.40088   5
 -12   2  12 21.8245 5.89375   3
 -12   2  12 19.8148 3.43369   1
  12  -2 -12 17.5278 3.45175   1
  12  -2 -12 20.5025 4.97828   6
  12  -2 -12 18.2082 4.53841   5
  12  -2 -12 16.8857 5.43611   3
 -12   1  11 1047.25 47.9167   2
 -12   1  11 1016.81 33.2476   3
  12  -1 -11 1074.72 54.7095   6
  12  -1 -11 1081.57 35.3874   5
  12  -1 -11 1040.68 42.1487   1
  12  -1 -11 1076.23 72.1078   3
 -12   0  10 654.182 26.9731   3
 -12   0  10 673.982 42.3103   2
 -12   0  10 658.885 30.4241   4
  12   0 -10 662.559 32.8686   5
  12   0 -10 664.318 26.2662   1
  12   0 -10 637.326 37.6283   3
  12   0 -10 654.129 45.4816   6
 -12  -1   9 33.5454 5.39762   4
 -12  -1   9 24.9203 3.94805   3
  12   1  -9 25.3843 3.90575   3
  12   1  -9 21.1326 5.96938   5
  12   1  -9 33.1789 5.35457   6
  12   1  -9 28.1716 6.70066   2
  12   1  -9 37.0570 6.75451   1
 -12  -2   8 1.93766 5.43489   4
 -12  -2   8 10.1328 2.78304   3
 -12  -2   8 5.74093 4.29993   2
  12   2  -8 5.75410 6.16132   4
  12   2  -8 3.78562 5.14912   2
 -12  -3   7 3.78199 4.35290   4
 -12  -3   7 -1.4916 5.05812   2
  12   3  -7 4.05045 6.18318   4
  12   3  -7 3.88918 2.13379   6
  12   3  -7 0.41615 7.05053   2
 -12  -4   6 157.604 8.82863   2
 -12  -4   6 181.957 12.7536   4
  12   4  -6 150.219 15.7762   2
  12   4  -6 168.188 10.5786   4
  12   4  -6 184.891 12.7447   6
 -12  -5   5 12.1118 4.94705   2
  12   5  -5 9.22181 4.97697   4
  12   5  -5 2.13365 5.51038   2
  12   6  -4 31.3295 7.06426   4
  12   6  -4 29.9687 6.62103   2
  12   6  -4 30.9021 4.32305   6
  12   7  -3 120.229 14.7075   4
 -11   7  16 4.87322 5.03944   3
 -11   6  15 9.93479 6.47194   3
 -11   6  15 12.7507 4.40079   1
 -11   6  15 3.83149 3.59675   5
  11  -6 -15 4.37550 2.47625   6
 -11   5  14 2062.75 135.295   3
 -11   5  14 1834.32 159.831   1
 -11   5  14 1768.09 135.228   5
  11  -5 -14 1879.00 106.452   6
 -11   4  13 12.9771 4.48627   5
 -11   4  13 21.6002 7.74172   3
 -11   4  13 16.2668 4.87386   1
  11  -4 -13 5.96287 3.80702   5
  11  -4 -13 8.13326 3.34471   6
 -11   3  12 223.141 18.0197   3
 -11   3  12 207.958 10.5507   1
 -11   3  12 210.856 19.4904   5
  11  -3 -12 222.971 17.0778   3
  11  -3 -12 219.253 16.1066   5
  11  -3 -12 228.181 8.40034   1
  11  -3 -12 244.433 14.9251   6
 -11   2  11 425.604 18.5219   5
 -11   2  11 443.287 20.1766   3
 -11   2  11 435.763 20.6404   1
  11  -2 -11 416.248 21.9733   6
  11  -2 -11 433.570 22.8466   3
  11  -2 -11 437.733 18.3952   1
  11  -2 -11 430.108 18.7226   5
 -11   1  10 -5.7576 4.73560   2
 -11   1  10 0.94110 4.39071   3
 -11   1  10 0.46694 2.30650   1
  11  -1 -10 2.34106 2.94441   3
  11  -1 -10 -2.3527 4.07740   5
  11  -1 -10 0.41647 2.35459   1
  11  -1 -10 0.94981 2.50430   6
 -11   0   9 2.78179 4.30957   2
 -11   0   9 -2.6768 3.68041   3
 -11   0   9 -6.2989 3.70235   4
  11   0  -9 -3.5008 2.28852   3
  11   0  -9 -2.1439 4.07531   6
  11   0  -9 -0.4182 3.32725   5
  11   0  -9 -1.4933 3.06781   1
 -11  -1   8 387.570 17.3146   4
 -11  -1   8 418.233 22.5005   2
 -11  -1   8 384.579 16.9685   3
  11   1  -8 362.694 16.1944   1
  11   1  -8 409.107 18.5339   2
  11   1  -8 409.760 18.0204   3
  11   1  -8 418.894 29.6277   6
 -11  -2   7 2317.79 83.3159   3
 -11  -2   7 2341.30 100.987   4
 -11  -2   7 2308.55 84.0889   2
  11   2  -7 2354.95 109.078   2
  11   2  -7 2211.12 158.350   6
  11   2  -7 2258.98 85.9243   4
 -11  -3   6 36.2109 6.26861   2
 -11  -3   6 35.3772 6.37845   4
  11   3  -6 44.3610 4.18581   6
  11   3  -6 32.9245 7.50099   4
  11   3  -6 22.1805 7.88859   2
 -11  -4   5 38.1557 4.99894   2
 -11  -4   5 50.1768 6.35938   4
  11   4  -5 66.3699 16.0978   4
  11   4  -5 42.8470 12.1678   2
  11   4  -5 44.1900 5.02925   6
 -11  -5   4 279.318 26.9204   2
  11   5  -4 293.274 20.3757   6
  11   5  -4 312.520 20.6851   2
  11   5  -4 338.566 14.8693   4
  11   6  -3 139.251 11.0684   4
  11   6  -3 120.412 9.28106   6
  11   6  -3 127.358 11.9738   2
  11   7  -2 4.94028 4.93227   2
  11   7  -2 -3.1625 6.62532   4
  11   8  -1 40.5998 9.09043   4
 -10   7  15 143.704 20.3682   3
 -10   7  15 157.994 12.8030   1
 -10   6  14 104.869 11.7380   3
 -10   6  14 117.913 13.3492   1
 -10   6  14 108.185 10.4323   5
  10  -6 -14 111.904 7.18867   6
 -10   5  13 788.823 51.2520   5
 -10   5  13 816.691 57.6371   3
 -10   5  13 762.419 44.9250   1
  10  -5 -13 822.397 69.6814   6
 -10   4  12 1006.58 59.7285   3
 -10   4  12 965.429 70.8460   1
 -10   4  12 1015.92 62.8064   5
  10  -4 -12 939.868 49.8070   6
  10  -4 -12 961.045 85.2218   3
  10  -4 -12 1077.06 42.8303   5
 -10   3  11 132.953 8.46680   5
 -10   3  11 138.510 10.6726   3
 -10   3  11 128.477 10.6730   1
  10  -3 -11 133.093 9.57131   5
  10  -3 -11 133.828 10.6265   6
  10  -3 -11 142.967 7.44658   1
  10  -3 -11 125.657 13.0547   3
 -10   2  10 219.631 12.7938   3
 -10   2  10 232.286 10.0510   1
 -10   2  10 227.724 10.5010   5
  10  -2 -10 231.027 13.7293   3
  10  -2 -10 213.109 12.8043   6
  10  -2 -10 231.974 9.97292   5
  10  -2 -10 242.333 10.4517   1
 -10   1   9 687.131 23.8929   2
 -10   1   9 683.972 30.5712   1
 -10   1   9 642.406 26.1887   3
  10  -1  -9 660.970 24.2785   1
  10  -1  -9 690.637 30.2484   6
  10  -1  -9 662.008 21.7993   5
  10  -1  -9 687.844 32.9265   3
 -10   0   8 1639.64 83.1219   2
 -10   0   8 1563.01 68.2402   4
 -10   0   8 1630.28 65.1830   3
  10   0  -8 1641.88 70.2046   3
  10   0  -8 1606.86 51.7860   5
  10   0  -8 1561.04 71.8208   6
  10   0  -8 1628.20 47.8096   1
 -10  -1   7 1652.74 73.2373   3
 -10  -1   7 1637.08 50.4740   2
 -10  -1   7 1605.66 71.2361   4
 -10  -1   7 1634.48 68.1447   6
  10   1  -7 1595.40 85.3621   3
  10   1  -7 1580.04 41.6892   1
  10   1  -7 1595.27 85.6488   6
  10   1  -7 1639.06 65.0993   2
 -10  -2   6 336.736 17.9117   4
 -10  -2   6 387.701 17.8138   3
 -10  -2   6 410.149 21.3920   2
  10   2  -6 413.551 25.7636   6
  10   2  -6 424.952 26.7629   4
  10   2  -6 413.005 17.8180   2
 -10  -3   5 705.726 46.7786   4
 -10  -3   5 749.861 32.7760   2
  10   3  -5 672.663 25.8952   2
  10   3  -5 726.501 55.6319   6
  10   3  -5 652.845 27.1026   4
 -10  -4   4 141.165 9.56849   2
 -10  -4   4 112.056 17.3970   4
  10   4  -4 145.458 21.0728   4
  10   4  -4 156.619 17.1337   2
  10   4  -4 118.030 12.5633   6
 -10  -5   3 86.4007 9.34685   2
  10   5  -3 78.5754 7.76301   2
  10   5  -3 67.3492 10.5903   4
  10   5  -3 83.2831 7.92944   6
 -10  -6   2 48.7292 9.63849   2
  10   6  -2 45.3660 7.98497   2
  10   6  -2 35.8438 6.79121   4
  10   6  -2 44.9399 4.56379   6
  10   7  -1 29.3058 8.98923   4
  10   7  -1 42.8780 10.2254   2
  10   8   0 -2.3772 4.02230   4
  -9   8  15 68.6657 10.4480   3
  -9   7  14 195.525 17.7539   3
  -9   7  14 154.602 13.1680   1
  -9   6  13 32.3292 5.95180   5
  -9   6  13 51.8087 7.65573   1
  -9   6  13 44.5692 7.43460   3
   9  -6 -13 43.7060 4.57462   6
  -9   5  12 176.382 17.4331   3
  -9   5  12 181.706 20.2954   5
  -9   5  12 174.353 21.1068   1
   9  -5 -12 173.268 12.3692   6
  -9   4  11 268.037 18.9655   3
  -9   4  11 276.570 14.9552   5
  -9   4  11 270.840 17.7861   1
   9  -4 -11 272.260 16.6256   3
   9  -4 -11 266.493 11.2750   6
  -9   3  10 72.1008 5.61728   1
  -9   3  10 52.0642 7.38018   3
  -9   3  10 50.7335 4.78818   5
   9  -3 -10 70.6758 6.49162   3
   9  -3 -10 52.2001 5.08838   6
   9  -3 -10 67.7182 5.11821   1
   9  -3 -10 69.5799 5.71742   5
  -9   2   9 812.612 28.8404   5
  -9   2   9 813.728 36.6800   1
  -9   2   9 801.184 30.1467   3
   9  -2  -9 779.576 26.5972   5
   9  -2  -9 773.280 27.6922   3
   9  -2  -9 750.032 32.5654   1
   9  -2  -9 804.498 40.0199   6
  -9   1   8 500.135 17.9253   1
  -9   1   8 498.380 26.4085   3
  -9   1   8 467.464 19.5897   5
  -9   1   8 539.352 20.5545   2
   9  -1  -8 544.069 20.0041   3
   9  -1  -8 524.113 23.1124   5
   9  -1  -8 524.622 20.0725   1
   9  -1  -8 559.070 27.3164   6
  -9   0   7 -1.9523 4.75956   2
  -9   0   7 -3.8379 4.08063   3
   9   0  -7 -1.5071 2.23144   5
   9   0  -7 0.22941 3.05309   1
   9   0  -7 -1.5226 3.31879   3
   9   0  -7 2.89520 2.70350   6
  -9  -1   6 387.465 15.6665   4
  -9  -1   6 367.106 13.3533   2
  -9  -1   6 388.518 16.5931   3
   9   1  -6 374.138 15.5210   6
   9   1  -6 361.084 13.8085   1
   9   1  -6 388.962 17.7307   3
   9   1  -6 395.289 15.5690   2
  -9  -2   5 1076.78 46.0867   3
  -9  -2   5 1082.40 40.7915   4
  -9  -2   5 1062.72 34.3329   2
   9   2  -5 1069.33 57.5646   6
   9   2  -5 1140.39 50.9353   2
   9   2  -5 1152.22 54.2454   4
  -9  -3   4 44.1542 4.72696   2
  -9  -3   4 43.4590 5.38657   4
   9   3  -4 55.1179 6.89511   4
   9   3  -4 57.6127 6.40926   2
   9   3  -4 59.1224 5.76399   6
  -9  -4   3 33.3842 8.28897   4
  -9  -4   3 31.0726 6.72005   2
   9   4  -3 45.1847 7.53794   4
   9   4  -3 40.9885 8.74532   2
   9   4  -3 44.0386 5.59583   6
  -9  -5   2 31.1740 6.17184   2
  -9  -5   2 27.7126 6.89408   4
   9   5  -2 32.2956 3.12174   6
   9   5  -2 22.0735 6.09368   2
   9   6  -1 0.95423 5.25445   4
   9   6  -1 -0.0485 2.42548   6
   9   6  -1 6.45412 5.14988   2
   9   7   0 43.4022 8.02015   4
   9   7   0 34.6626 6.47243   2
   9   8   1 53.2549 10.3684   4
  -8   8  14 5.31402 4.16645   3
  -8   7  13 225.253 23.1367   3
  -8   7  13 175.156 18.4263   1
  -8   6  12 200.598 22.4299   1
  -8   6  12 234.145 22.4441   3
  -8   6  12 222.599 20.0240   5
   8  -6 -12 231.330 11.1865   6
  -8   5  11 31.1746 5.23898   5
  -8   5  11 25.4573 4.97383   1
  -8   5  11 39.5838 6.69759   3
   8  -5 -11 24.6592 3.12635   6
   8  -5 -11 35.4685 7.00283   3
  -8   4  10 53.0315 6.14518   1
  -8   4  10 55.4732 7.11388   5
  -8   4  10 43.3103 6.38861   3
   8  -4 -10 49.0813 4.40440   6
   8  -4 -10 50.4738 6.52802   3
  -8   3   9 86.7256 9.23514   3
  -8   3   9 80.8188 6.70087   1
  -8   3   9 89.6593 6.28738   5
   8  -3  -9 81.3745 6.93015   3
   8  -3  -9 102.793 7.35887   5
   8  -3  -9 84.1501 6.38950   6
  -8   2   8 620.632 19.5163   5
  -8   2   8 631.988 19.8029   1
  -8   2   8 569.169 23.0327   3
   8  -2  -8 637.799 26.7883   3
   8  -2  -8 610.947 23.3451   6
   8  -2  -8 657.588 27.6743   5
   8  -2  -8 651.939 24.0649   1
  -8   1   7 266.922 10.4246   1
  -8   1   7 244.168 11.8795   3
  -8   1   7 252.573 13.0410   5
   8  -1  -7 290.273 15.7908   6
   8  -1  -7 287.440 14.2861   5
   8  -1  -7 259.834 10.7286   1
   8  -1  -7 265.861 11.1490   3
  -8   0   6 17.3069 6.13506   2
  -8   0   6 7.39421 4.57966   4
   8   0  -6 10.9350 3.27025   3
   8   0  -6 10.8402 3.50862   6
   8   0  -6 9.71096 4.40507   1
  -8  -1   5 179.055 8.32559   2
  -8  -1   5 198.773 9.07259   4
  -8  -1   5 188.065 11.7691   3
  -8  -1   5 191.229 11.5006   6
   8   1  -5 183.158 7.75572   3
   8   1  -5 176.509 10.3801   2
   8   1  -5 188.376 11.8998   4
   8   1  -5 169.133 8.88780   6
  -8  -2   4 938.704 29.9412   4
  -8  -2   4 939.138 33.8654   3
  -8  -2   4 927.908 52.2363   2
   8   2  -4 863.131 31.0297   6
   8   2  -4 905.332 42.1539   4
   8   2  -4 940.737 28.6884   2
  -8  -3   3 1634.16 61.5768   2
  -8  -3   3 1546.24 65.4678   4
   8   3  -3 1635.83 67.4999   4
   8   3  -3 1612.52 54.1459   2
   8   3  -3 1538.00 85.1449   6
  -8  -4   2 198.314 16.0645   4
  -8  -4   2 198.756 9.95031   2
   8   4  -2 185.914 14.0109   6
   8   4  -2 192.496 11.6346   2
   8   4  -2 160.080 12.0261   4
  -8  -5   1 16.8726 5.45934   4
  -8  -5   1 17.7720 5.38832   2
   8   5  -1 15.0999 6.02991   4
   8   5  -1 24.8277 4.27952   6
   8   5  -1 18.2057 7.00651   2
   8   6   0 21.1023 5.11721   2
   8   6   0 18.9381 2.82161   6
   8   7   1 4.28202 8.69370   4
   8   7   1 1.04398 6.32901   2
   8   8   2 26.6805 7.10461   4
  -7   8  13 233.277 19.3759   4
  -7   8  13 288.917 23.5883   3
  -7   7  12 9.41581 4.15333   1
  -7   7  12 11.0254 6.08119   3
  -7   6  11 73.8292 5.66011   5
  -7   6  11 97.8414 10.7844   3
  -7   6  11 63.9793 8.17724   1
   7  -6 -11 87.7477 5.08495   6
  -7   5  10 125.601 10.0214   5
  -7   5  10 124.999 12.9665   1
  -7   5  10 114.601 11.5310   3
   7  -5 -10 147.843 6.07916   6
   7  -5 -10 136.971 12.6289   3
  -7   4   9 349.513 22.7146   5
  -7   4   9 388.168 22.4196   3
  -7   4   9 365.171 27.2522   1
   7  -4  -9 368.446 19.0662   3
   7  -4  -9 352.064 11.5592   6
  -7   3   8 228.595 11.0101   5
  -7   3   8 241.224 15.0818   1
  -7   3   8 235.867 13.3425   3
   7  -3  -8 248.727 12.1768   3
   7  -3  -8 242.242 10.1857   5
   7  -3  -8 234.662 10.2948   6
  -7   2   7 48.2217 5.34005   5
  -7   2   7 38.4058 4.65515   1
  -7   2   7 38.1435 6.58339   3
   7  -2  -7 45.1128 4.80900   5
   7  -2  -7 47.3170 5.25818   1
   7  -2  -7 41.2833 6.15502   3
   7  -2  -7 43.8389 4.65022   6
  -7   1   6 1967.59 62.9046   1
  -7   1   6 2088.06 74.1775   5
  -7   1   6 1965.22 90.9335   3
   7  -1  -6 1978.72 68.9043   3
   7  -1  -6 2009.72 76.0955   6
   7  -1  -6 2040.75 82.7935   1
   7  -1  -6 2107.48 73.3962   5
  -7   0   5 0.70037 3.70505   4
  -7   0   5 -0.1152 3.76736   3
  -7   0   5 2.71593 2.88392   6
  -7   0   5 -2.3564 4.53157   2
   7   0  -5 2.75905 2.35999   6
   7   0  -5 -3.4057 2.50239   3
   7   0  -5 -3.7316 2.68037   1
   7   0  -5 -4.0992 4.07201   5
  -7  -1   4 59.5459 5.98774   4
  -7  -1   4 60.8997 7.35607   2
  -7  -1   4 64.3974 4.10574   3
  -7  -1   4 55.9050 6.29380   6
   7   1  -4 44.7294 5.72775   2
   7   1  -4 57.6347 4.77645   6
   7   1  -4 73.1072 5.70097   4
   7   1  -4 56.8691 4.24701   3
  -7  -2   3 966.837 31.1476   4
  -7  -2   3 916.961 35.7713   2
   7   2  -3 890.783 29.1756   2
   7   2  -3 868.679 34.7103   4
   7   2  -3 906.172 38.3448   6
  -7  -3   2 88.7930 8.41482   4
  -7  -3   2 93.1370 7.42089   2
   7   3  -2 85.8449 5.88922   6
   7   3  -2 110.032 8.72087   2
   7   3  -2 106.798 8.80589   4
  -7  -4   1 1243.48 39.7367   2
  -7  -4   1 1193.75 79.7498   4
   7   4  -1 1262.42 53.5094   2
   7   4  -1 1214.47 53.5978   4
   7   4  -1 1119.50 79.3653   6
  -7  -5   0 -4.5133 4.81445   4
  -7  -5   0 -0.6133 4.43938   2
   7   5   0 1.75869 3.48635   2
   7   6   1 40.1422 10.4395   4
   7   6   1 25.1160 2.63811   6
   7   6   1 43.5755 10.1744   2
   7   7   2 136.147 13.3367   2
   7   7   2 149.874 14.1833   4
   7   8   3 7.84579 6.80630   4
  -6   8  12 20.6228 7.25294   4
  -6   8  12 5.66833 6.85057   3
  -6   7  11 1.95162 4.39937   3
  -6   6  10 36.1442 5.73677   3
  -6   6  10 34.4164 6.03354   1
  -6   6  10 25.2318 3.26723   5
  -6   5   9 77.3112 7.75200   1
  -6   5   9 85.8281 8.33810   3
  -6   5   9 81.4236 7.35415   5
   6  -5  -9 68.8742 4.41448   6
   6  -5  -9 77.1705 10.3582   3
  -6   4   8 456.505 27.7907   5
  -6   4   8 450.113 32.2044   1
  -6   4   8 494.088 25.0538   3
   6  -4  -8 401.106 27.8638   3
   6  -4  -8 453.037 17.4567   6
  -6   3   7 126.552 7.69892   1
  -6   3   7 146.396 14.1851   5
  -6   3   7 146.604 9.69135   3
   6  -3  -7 147.843 7.46477   6
   6  -3  -7 130.685 8.46546   3
   6  -3  -7 131.765 7.48789   5
  -6   2   6 352.812 16.0767   5
  -6   2   6 354.827 17.2886   3
  -6   2   6 329.464 11.9925   1
   6  -2  -6 331.875 13.4742   1
   6  -2  -6 349.267 15.7940   6
   6  -2  -6 347.077 16.8754   3
   6  -2  -6 350.071 13.8832   5
  -6   1   5 1558.55 68.4555   3
  -6   1   5 1622.28 49.0095   5
  -6   1   5 1575.10 59.0077   1
   6  -1  -5 1556.87 69.1908   5
   6  -1  -5 1599.97 59.9139   3
   6  -1  -5 1539.81 51.3162   6
   6  -1  -5 1550.57 69.3964   1
  -6  -1   3 7324.76 267.599   2
   6   1  -3 7543.20 263.067   2
  -6  -2   2 1440.74 49.0986   4
  -6  -2   2 1485.98 48.0731   2
   6   2  -2 1433.11 67.9119   6
   6   2  -2 1456.54 45.8699   2
   6   2  -2 1454.06 64.3054   4
  -6  -3   1 2031.54 83.3378   2
  -6  -3   1 2018.09 84.8641   4
   6   3  -1 1986.84 80.7862   2
   6   3  -1 2018.31 61.2519   4
   6   3  -1 2074.81 88.2925   6
  -6  -4   0 1122.83 50.3496   4
  -6  -4   0 1157.01 59.1830   2
   6   4   0 1103.92 53.6284   6
   6   4   0 1193.80 53.4206   4
   6   4   0 1237.43 44.1678   2
  -6  -5  -1 4.08474 3.74310   4
   6   5   1 4.39758 4.12478   4
   6   5   1 7.23484 2.29639   6
   6   6   2 188.189 14.2083   4
   6   6   2 234.767 15.4412   2
   6   7   3 19.3139 8.33625   4
   6   7   3 8.84004 6.82088   2
   6   8   4 21.5549 8.65553   4
  -5   8  11 125.308 12.5461   4
  -5   8  11 103.706 11.5198   3
  -5   7  10 18.7198 6.43934   4
  -5   6   9 85.0774 15.7119   5
  -5   6   9 66.5794 7.28822   3
  -5   6   9 78.3361 13.8445   1
   5  -6  -9 80.8552 10.0571   3
  -5   5   8 16.8233 6.69604   1
  -5   5   8 3.44065 3.19451   5
  -5   5   8 16.2973 5.82879   3
   5  -5  -8 6.77169 1.78210   6
   5  -5  -8 8.37897 3.48182   3
  -5   4   7 1171.30 68.8536   5
  -5   4   7 1194.45 49.7393   1
  -5   4   7 1225.92 54.6670   3
   5  -4  -7 1195.93 42.8664   6
   5  -4  -7 1217.95 58.6591   3
  -5   3   6 29.4611 5.31013   5
  -5   3   6 30.2752 5.95576   3
   5  -3  -6 34.3188 4.10113   6
   5  -3  -6 36.9837 5.28693   3
   5  -3  -6 28.9541 4.13412   5
  -5   2   5 421.406 21.8162   3
  -5   2   5 445.049 23.5048   5
  -5   2   5 446.219 18.7902   1
   5  -2  -5 503.501 17.8691   6
   5  -2  -5 461.547 19.0325   1
   5  -2  -5 449.380 18.2124   3
   5  -2  -5 452.198 25.0477   5
  -5   0   3 -9.1962 3.84870   2
  -5   0   3 0.64014 3.01968   6
   5   0  -3 6.24476 4.01914   6
   5   0  -3 -3.8379 2.92853   3
  -5  -1   2 280.312 12.6752   2
  -5  -1   2 286.654 13.3919   3
  -5  -1   2 269.555 11.0223   4
   5   1  -2 281.337 9.72637   3
   5   1  -2 262.871 11.8579   2
   5   1  -2 261.862 13.8491   4
   5   1  -2 276.074 13.2900   6
  -5  -2   1 288.879 15.0771   2
  -5  -2   1 263.675 11.5964   4
   5   2  -1 285.166 13.0603   6
   5   2  -1 278.581 11.2420   4
   5   2  -1 256.328 10.4872   2
  -5  -3   0 517.008 24.0176   2
  -5  -3   0 511.863 27.6100   4
   5   3   0 509.877 18.6919   6
   5   3   0 515.835 17.9571   4
   5   3   0 518.755 18.5181   2
  -5  -4  -1 2736.29 93.8399   2
  -5  -4  -1 2669.02 148.813   4
   5   4   1 2680.78 80.6746   2
   5   4   1 2681.49 78.5968   4
  -5  -5  -2 5.93286 2.06066   3
   5   5   2 7.81955 6.06294   2
   5   5   2 7.81544 1.77368   6
   5   5   2 8.70065 4.90597   4
  -5  -6  -3 12.5834 2.59205   3
   5   6   3 6.63012 8.61718   2
   5   6   3 19.1225 9.54461   4
  -5  -7  -4 35.7054 3.62585   3
   5   7   4 25.5101 9.78082   4
   5   8   5 -2.9736 7.09836   4
   5   8   5 3.35808 4.97239   2
  -4   8  10 20.2353 7.47390   2
  -4   8  10 22.5866 5.93569   3
  -4   8  10 23.4534 8.23950   4
  -4   7   9 32.9389 8.33657   4
  -4   7   9 32.3263 5.78965   3
  -4   6   8 1550.37 77.7504   3
  -4   6   8 1496.39 98.1291   1
  -4   6   8 1438.84 95.2090   5
   4  -6  -8 1338.98 110.434   3
  -4   5   7 293.481 28.6493   5
  -4   5   7 272.600 18.4643   1
  -4   5   7 331.827 15.8052   3
   4  -5  -7 285.757 10.1987   6
   4  -5  -7 292.253 23.0815   3
  -4   4   6 -1.7132 4.36915   3
  -4   4   6 7.11174 2.20793   5
  -4   4   6 6.66292 4.11361   1
   4  -4  -6 6.72349 1.75053   6
  -4   3   5 1693.71 71.6588   1
  -4   3   5 1668.07 66.9194   5
  -4   3   5 1642.19 79.5006   3
   4  -3  -5 1695.77 68.1012   3
   4  -3  -5 1667.65 67.3510   6
  -4   2   4 141.802 9.51703   3
  -4   2   4 125.400 6.49296   1
  -4   2   4 136.278 6.90765   5
   4  -2  -4 124.455 7.14785   1
   4  -2  -4 126.232 5.32451   6
   4  -2  -4 137.487 8.92709   5
   4  -2  -4 138.152 9.00215   3
  -4  -1   1 1147.75 35.7201   2
  -4  -1   1 1215.87 50.6940   4
   4   1  -1 1226.74 55.3232   4
   4   1  -1 1169.29 37.6123   6
   4   1  -1 1199.10 46.5218   2
  -4  -2   0 1978.62 61.6922   4
  -4  -2   0 1979.40 61.2625   2
   4   2   0 2051.70 70.3516   2
   4   2   0 1854.32 83.4628   6
   4   2   0 2046.78 84.0164   4
  -4  -3  -1 396.884 19.8209   4
  -4  -3  -1 378.146 14.6419   3
  -4  -3  -1 367.180 14.0771   2
   4   3   1 376.812 15.0735   6
   4   3   1 372.360 15.6488   4
   4   3   1 384.892 12.7232   3
   4   3   1 398.380 15.9986   2
  -4  -4  -2 40.3306 2.70113   3
  -4  -4  -2 40.6449 4.86318   4
   4   4   2 60.0116 11.6082   4
   4   4   2 42.5658 3.14807   3
   4   4   2 37.1134 2.71749   6
   4   4   2 55.8714 8.29459   2
  -4  -5  -3 166.717 8.46779   3
   4   5   3 168.050 7.10950   3
   4   5   3 181.716 13.0104   4
   4   5   3 177.628 12.8986   2
  -4  -6  -4 54.9450 5.95687   3
   4   6   4 68.0177 6.14811   3
   4   6   4 54.1420 6.75115   2
  -4  -7  -5 53.8337 6.25158   3
   4   7   5 37.1474 5.61125   2
   4   7   5 49.9095 5.91295   3
   4   7   5 36.4486 9.02891   4
   4   8   6 120.194 14.0178   2
   4   8   6 127.031 12.7522   4
  -3   8   9 114.584 11.4576   4
  -3   8   9 99.0762 8.09385   3
  -3   8   9 106.372 10.1775   2
  -3   7   8 15.9607 3.80737   1
  -3   7   8 25.1704 7.55841   4
  -3   7   8 17.2788 6.92238   3
   3  -7  -8 13.4392 2.67132   3
  -3   6   7 169.283 18.5099   4
  -3   6   7 161.572 13.7892   3
  -3   6   7 145.983 14.4128   5
  -3   6   7 144.683 15.4011   1
   3  -6  -7 148.688 10.2683   3
  -3   5   6 732.184 45.8322   5
  -3   5   6 821.716 63.6215   1
  -3   5   6 774.204 40.9760   3
   3  -5  -6 736.279 48.2081   3
  -3   4   5 350.837 16.1484   5
  -3   4   5 400.706 16.9573   1
  -3   4   5 350.796 16.3760   3
   3  -4  -5 358.736 14.6429   6
   3  -4  -5 319.595 15.9552   3
  -3   3   4 90.0439 8.46455   1
  -3   3   4 85.5725 7.45266   3
  -3   3   4 117.129 7.70745   5
   3  -3  -4 101.357 5.17759   6
   3  -3  -4 94.3288 6.42706   3
  -3   1   2 3.42745 1.74946   5
  -3   1   2 -1.1079 2.69557   1
  -3   1   2 -0.9669 2.22320   3
   3  -1  -2 7.61664 3.16657   5
   3  -1  -2 2.43100 2.66696   3
   3  -1  -2 4.00025 2.52330   1
  -3   0   1 -1.1224 2.86956   2
  -3   0   1 -5.6424 1.38795   5
   3   0  -1 -3.6310 2.93382   6
   3   0  -1 -2.6512 2.83362   2
   3   0  -1 -3.0948 2.24383   1
   3   0  -1 -2.2223 2.25003   3
  -3  -1   0 0.17560 3.47745   4
  -3  -1   0 6.70704 3.29098   2
   3   1   0 1.31043 1.80214   6
   3   1   0 4.74497 3.11552   2
   3   1   0 3.31439 3.74239   4
   3   1   0 1.37013 0.56905   3
  -3  -2  -1 1876.88 87.4222   4
  -3  -2  -1 1914.40 70.0153   2
   3   2   1 1792.07 58.1246   2
   3   2   1 1810.17 90.6056   4
   3   2   1 1781.82 71.9588   6
  -3  -3  -2 1395.55 62.6294   4
  -3  -3  -2 1371.12 66.4827   2
  -3  -3  -2 1400.68 55.2660   3
   3   3   2 1394.09 63.0096   4
   3   3   2 1340.91 40.4282   2
   3   3   2 1317.02 53.9973   6
   3   3   2 1396.64 52.3380   3
  -3  -4  -3 447.164 20.5825   3
   3   4   3 467.648 20.5634   6
   3   4   3 425.003 16.8064   2
   3   4   3 483.424 23.8977   4
   3   4   3 434.594 16.9109   3
  -3  -5  -4 122.465 9.78858   3
   3   5   4 116.293 6.90874   3
   3   5   4 144.347 10.7692   4
   3   5   4 102.928 9.15448   2
  -3  -6  -5 17.4214 2.95010   3
   3   6   5 16.2001 6.17798   2
   3   6   5 14.3298 4.40277   3
  -3  -7  -6 261.429 25.1787   3
   3   7   6 265.651 21.5333   3
   3   7   6 252.427 14.2990   4
   3   7   6 229.679 14.2807   2
   3   8   7 8.78431 6.81631   4
   3   8   7 4.39213 5.74769   2
   3   8   7 1.86144 3.04128   3
  -2   9   9 56.5766 7.48146   3
  -2   9   9 42.8126 10.6340   4
  -2   8   8 -3.3468 4.63205   3
  -2   8   8 -7.2526 6.44447   2
  -2   8   8 0.20120 6.33015   4
  -2   7   7 128.122 13.0710   2
  -2   7   7 126.816 10.5975   4
  -2   7   7 115.432 11.6253   3
  -2   6   6 500.932 29.5619   3
  -2   6   6 512.568 41.4059   1
  -2   6   6 564.419 35.2300   2
  -2   6   6 522.881 42.8947   5
  -2   6   6 560.323 43.1325   4
   2  -6  -6 558.408 35.8579   3
  -2   5   5 53.3398 12.6689   4
  -2   5   5 31.0624 4.07831   3
  -2   5   5 28.0613 6.66336   5
  -2   5   5 38.7574 6.80147   1
   2  -5  -5 44.1866 5.77459   3
  -2   4   4 3034.98 142.199   1
  -2   4   4 3017.45 140.273   5
  -2   4   4 3012.19 111.554   3
   2  -4  -4 3027.37 141.422   3
  -2   3   3 133.059 8.33067   3
  -2   3   3 142.650 9.12814   1
  -2   3   3 121.709 6.03182   5
   2  -3  -3 126.398 5.08731   6
   2  -3  -3 139.902 7.70547   3
  -2   2   2 348.242 22.7165   5
  -2   2   2 300.216 15.9761   3
  -2   2   2 356.476 21.0044   1
   2  -2  -2 317.913 13.2864   3
  -2   1   1 216.070 9.87115   3
  -2   1   1 226.325 8.66386   1
  -2   1   1 213.289 7.32719   5
   2  -1  -1 236.945 9.71600   5
   2  -1  -1 213.170 9.55913   3
  -2  -1  -1 433.257 19.6630   4
  -2  -1  -1 411.930 15.3763   2
   2   1   1 436.876 17.3969   4
   2   1   1 426.182 16.8211   3
   2   1   1 464.532 17.7881   2
  -2  -3  -3 1112.81 56.3461   3
   2   3   3 1144.00 47.2637   4
   2   3   3 1115.00 51.5405   3
   2   3   3 1082.00 42.6904   6
   2   3   3 1058.87 45.0058   2
  -2  -4  -4 1564.43 76.2359   3
   2   4   4 1579.70 57.9564   2
   2   4   4 1577.85 61.3863   4
   2   4   4 1558.23 69.4222   3
  -2  -5  -5 51.8199 4.28249   3
   2   5   5 59.4827 6.15400   3
   2   5   5 43.2368 13.9506   4
   2   5   5 58.2318 15.5703   2
  -2  -6  -6 73.2599 6.07123   3
   2   6   6 70.8232 11.1422   4
   2   6   6 75.4447 10.9889   2
   2   6   6 99.2950 11.9654   3
  -2  -7  -7 30.9244 3.94195   3
   2   7   7 24.8639 4.31906   3
   2   7   7 25.2351 6.15018   4
   2   8   8 14.4920 4.27651   3
   2   8   8 1.10165 5.80974   2
   2   8   8 7.28272 5.36804   4
   2   9   9 22.4381 6.79082   4
  -1   9   8 10.0271 4.96964   3
  -1   9   8 5.25185 4.77423   4
  -1   8   7 15.7205 5.15860   2
  -1   8   7 29.9056 7.77859   4
  -1   8   7 24.4699 4.76371   3
  -1   7   6 96.1297 11.1383   2
  -1   7   6 113.780 18.3830   1
  -1   7   6 109.580 8.67865   4
  -1   7   6 117.079 9.68146   3
   1  -7  -6 104.756 12.4976   3
  -1   6   5 19.4601 7.46139   2
  -1   6   5 40.2695 6.15540   3
  -1   6   5 34.7353 8.77733   1
  -1   6   5 29.2691 6.51094   5
  -1   6   5 28.5271 9.22748   4
   1  -6  -5 28.0845 5.63578   3
  -1   5   4 72.6099 7.41539   2
  -1   5   4 75.8150 7.22112   1
  -1   5   4 57.0311 10.0470   4
  -1   5   4 70.2800 7.32212   5
  -1   5   4 76.5689 6.43351   3
   1  -5  -4 80.0079 6.03650   3
  -1   4   3 2461.36 89.7374   4
  -1   4   3 2581.10 90.5109   5
  -1   4   3 2547.95 102.341   3
   1  -4  -3 2595.82 105.234   3
  -1   3   2 2646.97 127.693   5
  -1   3   2 2718.90 119.362   3
   1  -3  -2 2707.31 112.257   3
  -1  -1  -2 2564.00 97.0581   4
   1   1   2 2570.50 93.8367   2
   1   2   3 4238.82 155.779   4
   1   2   3 4255.54 146.862   2
  -1  -3  -4 413.922 19.7285   3
   1   3   4 414.537 19.3481   2
   1   3   4 439.003 19.3535   3
   1   3   4 443.694 23.8553   4
  -1  -4  -5 7.83894 2.82035   3
   1   4   5 10.1800 3.52942   3
  -1  -5  -6 0.21653 2.65309   3
   1   5   6 -0.4519 3.69142   3
   1   5   6 4.51514 5.36273   2
   1   5   6 10.2814 5.21540   4
  -1  -6  -7 28.0907 4.59361   3
   1   6   7 19.8911 9.06366   4
   1   6   7 35.6804 8.45086   2
  -1  -7  -8 51.7468 7.10394   3
   1   7   8 63.6727 7.94462   3
   1   7   8 61.7030 8.49964   4
   1   7   8 70.9348 7.91563   2
  -1  -8  -9 91.4679 6.45275   3
   1   8   9 100.134 9.46394   2
   1   8   9 93.6503 9.14519   3
   1   8   9 103.224 12.2943   4
   1   9  10 16.1737 8.22142   4
   0   9   7 43.4044 8.58126   4
   0   8   6 54.7885 5.68343   2
   0   8   6 85.7982 12.9113   4
   0   8   6 67.6406 8.05562   3
   0  -8  -6 59.0089 9.29313   3
   0   7   5 91.4337 8.87541   3
   0   7   5 58.0457 9.74439   1
   0   7   5 74.3706 9.98240   2
   0   7   5 85.4989 8.25978   4
   0  -7  -5 82.0861 7.72230   3
   0   6   4 54.4433 5.14822   3
   0   6   4 60.3486 6.31839   4
   0   6   4 55.3103 8.79584   2
   0   6   4 54.8361 8.58010   5
   0   5   3 361.199 19.9449   3
   0   5   3 309.060 18.8300   4
   0   5   3 339.906 30.3260   5
   0   5   3 375.075 14.7333   2
   0  -5  -3 347.143 16.5957   3
   0   4   2 3025.25 108.788   4
   0   4   2 3165.54 138.863   3
   0   4   2 3076.74 106.127   2
   0  -4  -2 3131.45 112.095   3
   0   3   1 205.492 11.3230   2
   0   3   1 214.108 9.09911   3
   0   3   1 225.804 11.2021   4
   0  -3  -1 248.071 13.2077   3
   0   2   0 448.758 21.0957   4
   0   2   0 504.124 25.5932   3
   0  -2   0 462.016 20.5108   3
   0   1  -1 2352.46 87.8209   2
   0   1  -1 2336.91 97.0876   4
   0  -1  -3 208.656 9.72644   3
   0   1   3 199.088 9.29754   3
   0  -2  -4 3145.52 126.143   3
   0  -3  -5 500.360 22.5339   3
   0   3   5 477.400 23.2156   3
   0  -4  -6 781.144 38.5413   3
   0   4   6 826.408 47.6529   3
   0   4   6 793.853 36.8460   4
   0   4   6 798.429 27.8607   2
   0  -5  -7 234.911 15.1737   3
   0   5   7 236.779 15.0103   3
   0   5   7 211.756 13.1404   4
   0   5   7 214.079 15.2081   2
   0  -6  -8 20.1897 4.20728   3
   0   6   8 13.4359 6.98608   2
   0   6   8 18.2370 6.45751   5
   0   6   8 27.6404 5.38230   3
   0  -7  -9 110.129 9.75541   3
   0   7   9 120.047 13.2574   2
   0   7   9 114.966 11.9610   4
   0   7   9 121.183 11.0709   3
   0   8  10 -0.0506 5.80116   4
   0   8  10 -5.4551 3.90434   2
   0   8  10 0.48588 3.91782   3
   1   9   6 111.461 16.0279   4
   1   8   5 57.5033 14.6549   4
   1   8   5 65.3114 6.84789   3
  -1  -8  -5 54.9272 9.47637   3
   1   7   4 162.185 18.4453   4
   1   7   4 180.567 15.2932   3
   1   7   4 178.049 13.0998   2
  -1  -7  -4 138.500 15.5714   3
   1   6   3 14.8643 5.99696   5
   1   6   3 32.7242 23.7544   4
   1   6   3 17.5889 5.56663   3
   1   6   3 35.2282 9.04913   2
  -1  -6  -3 23.2772 4.04057   3
   1   5   2 660.918 26.8413   3
   1   5   2 641.045 25.0622   4
   1   5   2 629.906 22.5696   2
  -1  -5  -2 628.531 35.8234   3
   1   4   1 1665.75 57.5980   4
   1   4   1 1703.10 66.3385   3
   1   4   1 1677.72 45.4201   2
  -1  -4  -1 1574.37 67.6869   3
   1   3   0 48.1207 7.51200   4
   1   3   0 40.4160 4.34113   3
   1   3   0 39.5424 4.75695   2
  -1  -3   0 39.1059 4.38476   3
  -1  -3   0 51.3180 2.82136   6
   1   1  -2 870.360 28.5409   2
   1   1  -2 793.796 31.3288   4
   1   1  -2 862.619 38.2385   6
  -1  -1   2 874.567 35.8464   2
  -1  -1   2 862.507 29.7384   4
  -1  -1   2 865.117 34.0739   6
   1  -1  -4 5.51786 1.70770   6
  -1   1   4 2.55215 1.27065   6
  -1   1   4 2.95379 3.45925   3
   1  -2  -5 690.367 32.4105   3
  -1   2   5 641.476 25.0664   6
  -1   2   5 672.271 32.6407   3
   1  -3  -6 11.8485 3.48724   3
  -1   3   6 10.4052 4.43508   3
   1  -4  -7 317.676 14.9161   3
  -1   4   7 322.675 17.5968   3
  -1   5   8 35.2674 6.06443   5
  -1   5   8 26.4528 5.27829   4
  -1   5   8 19.8370 5.11134   3
  -1   5   8 34.6967 5.05264   2
   1  -6  -9 258.929 16.0344   3
  -1   6   9 272.835 21.9969   3
  -1   6   9 266.422 15.8025   4
  -1   6   9 258.598 23.8117   5
  -1   6   9 248.555 16.1003   2
   1  -7 -10 410.180 30.2015   3
  -1   7  10 403.699 44.0223   1
  -1   7  10 480.238 31.0839   3
  -1   7  10 442.494 26.8548   2
  -1   7  10 461.428 24.1942   4
  -1   8  11 2.93646 6.38957   2
  -1   8  11 -0.2871 7.48996   4
  -1   8  11 2.37865 2.79755   3
   2   9   5 22.6741 9.11439   4
   2   8   4 9.09088 4.32760   2
   2   8   4 0.17636 6.31603   4
   2   7   3 291.883 22.5229   4
   2   7   3 258.358 18.8992   2
   2   7   3 291.727 18.1140   3
  -2  -7  -3 271.963 31.0520   3
   2   6   2 -1.0837 2.92523   3
   2   6   2 4.12276 7.21887   4
   2   6   2 2.95729 3.94501   2
  -2  -6  -2 2.24314 3.05374   3
   2   5   1 68.5589 8.07073   2
   2   5   1 88.7605 6.79940   3
   2   5   1 100.409 7.99615   4
  -2  -5  -1 81.2598 6.79885   3
   2   4   0 1007.91 45.0576   4
   2   4   0 1002.41 37.7716   3
   2   4   0 979.524 31.6084   2
  -2  -4   0 947.500 36.5703   6
  -2  -4   0 934.126 39.3372   3
   2   3  -1 114.969 13.1264   4
   2   3  -1 118.466 5.53534   3
   2   3  -1 124.340 7.06113   2
  -2  -3   1 123.258 6.12374   2
  -2  -3   1 122.075 6.32007   6
  -2  -3   1 116.841 9.82438   4
  -2  -3   1 119.325 5.61070   3
   2   2  -2 352.505 24.1986   4
   2   2  -2 305.983 13.1194   6
  -2  -2   2 262.689 11.3386   6
  -2  -2   2 268.416 11.7671   3
  -2  -2   2 337.786 12.6291   2
   2   1  -3 11.8440 2.30687   2
   2   1  -3 8.50123 2.51527   6
   2   1  -3 7.71050 3.39817   4
  -2  -1   3 7.35720 3.46010   2
   2  -1  -5 654.937 24.9776   3
   2  -1  -5 671.084 25.2056   6
  -2   1   5 675.032 22.1279   5
  -2   1   5 662.892 27.0421   3
  -2   1   5 692.815 25.9589   6
   2  -2  -6 3253.59 127.300   3
   2  -3  -7 2406.10 93.4517   3
  -2   3   7 2221.69 116.157   3
  -2   3   7 2352.26 109.701   5
  -2   4   8 18.1234 6.70322   5
   2  -5  -9 50.0305 5.60159   3
  -2   5   9 37.5674 7.07190   3
  -2   5   9 37.2995 7.40587   5
   2  -6 -10 200.460 18.0600   3
  -2   6  10 193.319 14.6353   3
  -2   6  10 181.018 11.3518   5
  -2   6  10 160.128 14.0833   1
  -2   6  10 203.963 11.8637   2
  -2   6  10 175.110 15.7208   4
   2  -7 -11 61.6096 7.60845   3
  -2   7  11 80.4922 12.8931   1
  -2   7  11 61.7160 7.86806   3
  -2   7  11 74.8777 8.91904   4
  -2   7  11 76.7629 7.70384   2
  -2   8  12 14.9210 7.46307   2
  -2   8  12 10.6523 7.09077   4
  -2   8  12 10.1397 5.24317   3
   3   9   4 54.0331 11.6971   4
   3   8   3 -5.2417 6.32314   4
   3   8   3 6.36389 5.88375   2
   3   7   2 14.4618 6.34827   2
   3   7   2 2.39726 7.30125   4
  -3  -7  -2 16.7079 3.34928   3
   3   6   1 48.6694 7.11707   2
  -3  -6  -1 43.9851 4.19076   3
   3   5   0 21.6232 5.33244   4
   3   5   0 25.6152 7.15469   2
  -3  -5   0 22.5748 3.34384   3
   3   4  -1 1444.48 52.4369   2
   3   4  -1 1439.91 69.9161   4
  -3  -4   1 1370.36 63.4976   4
  -3  -4   1 1455.86 62.1718   3
  -3  -4   1 1396.60 53.0079   6
   3   3  -2 1419.87 61.8833   4
   3   3  -2 1409.99 56.0489   6
   3   3  -2 1470.33 51.1853   2
  -3  -3   2 1430.06 60.7229   3
  -3  -3   2 1360.80 34.7917   2
  -3  -3   2 1391.49 48.1725   4
  -3  -3   2 1404.72 63.6771   6
   3   1  -4 139.583 7.39140   6
   3   1  -4 158.416 8.05510   4
   3   1  -4 144.923 7.41617   2
  -3  -1   4 164.396 7.80686   6
  -3  -1   4 155.342 7.99418   4
  -3  -1   4 149.793 7.13482   2
   3   0  -5 1.34626 3.13029   6
   3   0  -5 4.03047 1.76100   3
  -3   0   5 6.39300 3.13007   6
  -3   0   5 0.60680 2.59484   2
  -3   0   5 3.11956 2.93529   3
   3  -2  -7 1134.71 49.6687   6
   3  -2  -7 1160.25 48.0144   3
  -3   2   7 1208.82 41.7320   1
  -3   2   7 1157.59 45.3222   5
  -3   2   7 1137.36 40.1192   6
  -3   2   7 1153.58 47.0469   3
   3  -3  -8 1386.84 68.6420   6
   3  -3  -8 1333.65 71.8109   3
  -3   3   8 1372.90 61.0254   5
  -3   3   8 1413.84 60.1505   3
   3  -4  -9 1361.63 67.1297   3
  -3   4   9 1346.76 65.0792   3
  -3   4   9 1391.32 68.5812   5
  -3   4   9 1359.84 62.3799   1
   3  -5 -10 2.57216 4.21238   3
  -3   5  10 0.60780 2.80962   1
  -3   5  10 2.50592 3.17202   5
  -3   5  10 1.42766 4.63920   3
   3  -6 -11 526.377 43.9305   3
  -3   6  11 517.989 35.3746   3
  -3   6  11 503.319 36.3578   1
  -3   6  11 517.897 38.0415   5
  -3   7  12 36.3339 7.50599   1
  -3   7  12 42.3134 8.11024   3
  -3   8  13 62.6418 7.02334   3
   4   9   3 135.756 11.2574   4
   4   8   2 1.21271 6.50463   4
   4   8   2 0.20014 3.54671   2
   4   7   1 108.005 10.9329   4
   4   7   1 124.057 10.3131   2
  -4  -7  -1 125.438 10.1889   3
   4   6   0 3479.27 144.394   4
   4   6   0 3224.74 146.120   2
  -4  -6   0 3370.62 139.867   3
   4   5  -1 226.213 14.9825   4
   4   5  -1 304.455 13.9931   2
  -4  -5   1 259.035 10.7242   3
   4   4  -2 2038.82 55.8989   2
   4   4  -2 2080.02 68.2356   4
   4   4  -2 1972.11 101.004   6
  -4  -4   2 1940.90 63.6176   2
  -4  -4   2 1993.47 87.1726   3
  -4  -4   2 2036.55 77.4961   6
  -4  -4   2 1989.89 85.3835   4
   4   3  -3 12.8667 2.61896   6
   4   3  -3 23.2740 6.30582   2
   4   3  -3 9.70994 4.61929   4
  -4  -3   3 10.9202 3.24215   6
  -4  -3   3 17.8864 3.71709   2
  -4  -3   3 12.9937 3.34946   4
  -4  -3   3 13.6443 2.29347   3
   4   2  -4 130.848 7.50700   6
   4   2  -4 139.017 12.8998   4
   4   2  -4 133.953 7.71400   2
  -4  -2   4 125.749 10.9462   2
  -4  -2   4 144.039 9.06978   6
  -4  -2   4 139.315 9.55407   4
   4  -1  -7 514.701 25.3075   1
   4  -1  -7 535.404 25.9887   6
   4  -1  -7 539.249 26.1406   5
   4  -1  -7 536.711 18.0941   3
  -4   1   7 530.390 22.1580   6
  -4   1   7 557.388 27.2805   5
  -4   1   7 541.444 21.4358   1
  -4   1   7 540.869 21.0571   3
   4  -2  -8 6391.70 258.747   3
   4  -3  -9 367.246 13.8072   6
   4  -3  -9 376.630 18.4358   3
  -4   3   9 395.939 17.5730   1
  -4   3   9 400.424 17.3096   5
  -4   3   9 358.320 17.0696   3
   4  -4 -10 9.01047 3.01218   3
  -4   4  10 8.05335 4.55739   3
  -4   4  10 6.26498 4.55201   1
  -4   4  10 11.1791 6.46036   5
   4  -5 -11 306.628 28.5472   3
  -4   5  11 290.839 26.9908   1
  -4   5  11 294.218 19.7251   5
  -4   5  11 327.856 23.5828   3
   4  -6 -12 196.163 23.8907   3
  -4   6  12 227.194 19.7426   1
  -4   6  12 234.340 17.6061   3
  -4   6  12 165.592 13.3745   5
  -4   7  13 7.84682 4.30265   2
  -4   7  13 22.7168 9.81474   4
  -4   7  13 15.4331 4.52552   1
  -4   8  14 116.660 10.3945   4
  -4   8  14 82.5499 9.52680   3
   5   9   2 -4.3097 4.80400   4
   5   8   1 222.244 20.4350   2
   5   8   1 265.616 19.4667   4
   5   7   0 22.5029 9.73355   4
   5   7   0 28.5260 7.91608   2
  -5  -7   0 28.5158 4.26142   3
   5   6  -1 13.8512 4.89476   2
   5   6  -1 17.5709 7.95976   4
   5   5  -2 41.0489 18.0450   4
  -5  -5   2 55.7532 10.1806   4
  -5  -5   2 46.2925 4.26409   3
   5   4  -3 1154.51 46.4187   6
   5   4  -3 1222.15 42.9751   2
   5   4  -3 1193.27 43.9722   4
  -5  -4   3 1194.63 53.1096   6
  -5  -4   3 1189.19 49.7063   2
  -5  -4   3 1178.45 47.3563   3
  -5  -4   3 1163.41 70.8612   4
   5   3  -4 756.273 23.4386   4
   5   3  -4 754.134 30.1956   6
   5   3  -4 732.267 35.0671   2
  -5  -3   4 783.570 32.1555   6
  -5  -3   4 750.965 27.6790   3
  -5  -3   4 736.222 31.4962   4
  -5  -3   4 762.616 22.3879   2
   5   2  -5 450.565 19.4095   4
   5   2  -5 427.757 13.6636   2
   5   2  -5 444.141 18.0347   6
  -5  -2   5 430.328 16.8754   4
  -5  -2   5 441.284 15.5383   3
  -5  -2   5 460.978 25.1558   6
  -5  -2   5 430.776 14.4902   2
   5   0  -7 2.36414 1.83808   3
   5   0  -7 0.49162 2.14976   6
  -5   0   7 -0.7375 2.66452   6
  -5   0   7 1.12993 3.36408   2
   5  -1  -8 3554.00 141.403   6
   5  -1  -8 3687.60 134.993   3
  -5   1   8 3778.53 153.874   6
   5  -2  -9 559.389 19.6802   3
   5  -2  -9 554.946 24.3629   6
   5  -2  -9 549.562 25.2969   5
  -5   2   9 553.505 19.5511   1
  -5   2   9 566.280 24.9075   3
  -5   2   9 566.049 23.0422   5
  -5   2   9 533.707 23.2285   6
   5  -3 -10 21.2050 4.61811   3
   5  -3 -10 18.8731 2.87347   6
  -5   3  10 20.4331 4.39196   3
   5  -4 -11 9.37789 4.43306   3
   5  -4 -11 11.5366 1.60837   6
  -5   4  11 15.9872 4.22147   1
  -5   4  11 11.0497 5.56210   3
   5  -5 -12 6.50938 4.16149   3
  -5   5  12 13.6077 4.82734   1
  -5   5  12 6.77791 4.90687   3
  -5   5  12 12.2991 3.80226   5
  -5   6  13 162.983 12.1231   1
  -5   6  13 186.153 15.3739   3
  -5   6  13 147.524 14.9124   5
  -5   7  14 57.1038 10.2704   3
  -5   7  14 64.6650 8.63292   1
  -5   7  14 66.9236 10.5778   4
  -5   8  15 20.4721 7.37936   3
   6   8   0 191.531 18.9736   4
   6   8   0 142.770 13.9058   2
   6   7  -1 6.41121 5.19664   4
   6   7  -1 -1.9315 5.91095   2
  -6  -7   1 7.79121 2.15304   3
   6   6  -2 22.6762 6.35440   2
   6   6  -2 15.7983 11.0425   4
  -6  -6   2 15.9321 1.93213   3
   6   5  -3 344.057 18.5151   2
   6   5  -3 341.949 20.1501   4
   6   5  -3 330.449 21.7258   6
  -6  -5   3 341.497 15.3413   3
  -6  -5   3 351.020 22.5340   4
  -6  -5   3 302.595 24.3564   2
   6   4  -4 14.6022 5.37738   4
   6   4  -4 5.00989 3.11643   6
  -6  -4   4 4.69792 1.40183   3
  -6  -4   4 3.80061 3.66630   4
  -6  -4   4 7.19306 5.94889   2
   6   3  -5 135.972 11.4392   2
   6   3  -5 165.100 9.64651   6
   6   3  -5 163.162 10.7178   4
  -6  -3   5 170.451 16.3001   2
  -6  -3   5 167.148 6.83441   3
  -6  -3   5 158.547 9.73464   4
  -6  -3   5 148.765 9.89487   6
   6   2  -6 309.908 15.3126   6
   6   2  -6 345.514 15.0088   2
   6   2  -6 344.544 15.2345   4
  -6  -2   6 351.235 11.5844   4
  -6  -2   6 366.619 17.4929   6
  -6  -2   6 316.124 12.6413   2
  -6  -2   6 319.057 12.9368   3
   6   1  -7 357.930 16.3487   2
   6   1  -7 357.565 18.2020   6
   6   1  -7 376.117 18.4441   4
  -6  -1   7 365.059 15.0815   3
  -6  -1   7 360.457 17.5416   2
  -6  -1   7 368.846 15.7755   4
  -6  -1   7 320.940 20.7155   6
   6   0  -8 1755.96 53.0640   6
   6   0  -8 1761.10 65.9543   1
   6   0  -8 1762.27 59.3099   5
   6   0  -8 1711.83 70.9739   3
  -6   0   8 1743.72 69.9054   4
  -6   0   8 1727.64 48.1740   2
  -6   0   8 1815.31 79.4170   6
  -6   0   8 1730.27 64.4771   3
   6  -1  -9 2841.91 85.9671   3
   6  -1  -9 2726.62 122.230   6
  -6   1   9 2818.75 96.5188   1
  -6   1   9 2814.70 113.801   6
  -6   1   9 2728.23 129.548   3
   6  -2 -10 26.8552 3.58108   6
   6  -2 -10 29.2330 3.36303   5
   6  -2 -10 21.6961 5.40336   3
  -6   2  10 32.5335 4.82518   1
  -6   2  10 39.4036 8.11612   5
  -6   2  10 37.3989 6.49481   3
  -6   2  10 27.2099 3.62758   6
   6  -3 -11 726.082 26.0044   6
   6  -3 -11 706.650 42.0191   3
  -6   3  11 669.410 29.8979   3
  -6   3  11 695.698 30.5743   5
  -6   3  11 701.447 35.4563   1
   6  -4 -12 217.732 10.4905   6
   6  -4 -12 198.555 16.3711   3
  -6   4  12 202.686 21.1425   5
  -6   4  12 197.803 12.0953   3
  -6   4  12 197.226 12.6426   1
   6  -5 -13 2.60762 1.59797   6
   6  -5 -13 2.04400 2.50460   3
  -6   5  13 1.26254 3.72699   3
  -6   5  13 2.62908 3.69395   1
  -6   5  13 3.13795 3.33521   5
  -6   6  14 0.30003 5.02906   3
  -6   6  14 4.16046 4.90987   1
  -6   6  14 0.92958 3.52784   5
  -6   7  15 4.46126 4.27384   1
  -6   7  15 2.38475 5.51410   3
  -6   8  16 75.1139 8.40537   3
  -6   8  16 58.2365 8.12994   4
   7   8  -1 92.1814 8.62389   4
   7   7  -2 4.97549 10.5200   4
   7   7  -2 5.03998 4.36427   2
  -7  -7   2 6.10222 1.30666   3
   7   6  -3 6.03578 6.99573   2
   7   6  -3 33.2673 13.5138   4
  -7  -6   3 8.27443 1.63042   3
   7   5  -4 554.928 29.1488   6
   7   5  -4 590.404 27.1212   2
   7   5  -4 602.385 25.4756   4
  -7  -5   4 564.082 23.8142   2
  -7  -5   4 583.485 23.7219   3
  -7  -5   4 530.970 37.8282   4
   7   4  -5 970.563 56.7402   6
   7   4  -5 951.416 41.2480   4
   7   4  -5 963.793 35.9294   2
  -7  -4   5 946.943 31.2557   3
  -7  -4   5 999.335 36.7747   6
  -7  -4   5 979.999 44.5172   2
  -7  -4   5 883.142 45.3828   4
   7   3  -6 30.0936 3.72362   6
   7   3  -6 38.5456 6.05539   2
  -7  -3   6 29.0984 4.31728   4
  -7  -3   6 37.0468 2.04820   3
  -7  -3   6 25.2279 4.44812   6
  -7  -3   6 33.3130 2.19213   3
   7   2  -7 46.6771 8.12408   4
   7   2  -7 40.8639 4.38127   2
   7   2  -7 28.5470 6.12485   6
  -7  -2   7 42.8881 3.36224   3
  -7  -2   7 41.4587 5.35896   2
  -7  -2   7 32.0684 5.89366   4
   7   1  -8 422.439 17.6779   3
   7   1  -8 375.357 17.3074   4
   7   1  -8 371.306 21.0874   6
   7   1  -8 430.946 17.2932   2
  -7  -1   8 410.654 17.0274   6
  -7  -1   8 428.634 15.8953   2
  -7  -1   8 423.709 18.2781   4
  -7  -1   8 385.875 14.9409   3
   7   0  -9 -1.1439 2.34036   5
   7   0  -9 4.33705 3.06947   3
   7   0  -9 -3.7822 2.34765   1
   7   0  -9 -5.1582 3.83245   6
  -7   0   9 0.97869 2.79734   4
  -7   0   9 3.68140 4.10551   6
  -7   0   9 -8.1278 4.17601   2
   7  -1 -10 6.92630 4.38653   3
   7  -1 -10 9.69925 2.35935   5
   7  -1 -10 15.9574 4.88156   6
  -7   1  10 6.63756 5.29939   3
  -7   1  10 10.8156 5.57985   6
  -7   1  10 8.21405 2.22472   5
  -7   1  10 10.4255 1.85157   1
   7  -2 -11 332.104 17.6161   3
   7  -2 -11 313.222 19.7522   6
   7  -2 -11 319.910 12.8466   5
  -7   2  11 329.431 13.1632   6
  -7   2  11 331.342 13.0333   5
  -7   2  11 341.433 15.0936   1
  -7   2  11 317.688 15.1239   3
   7  -3 -12 865.899 34.7984   3
   7  -3 -12 780.726 31.9513   6
  -7   3  12 782.550 45.1416   5
  -7   3  12 797.699 35.6085   1
  -7   3  12 814.260 36.8168   3
   7  -4 -13 707.047 54.9363   3
   7  -4 -13 684.985 26.3089   6
  -7   4  13 751.345 33.7257   3
  -7   4  13 688.755 42.3111   5
  -7   4  13 686.379 47.6834   1
   7  -5 -14 113.874 11.7083   3
   7  -5 -14 108.726 6.25521   6
  -7   5  14 101.468 13.2610   1
  -7   5  14 94.7669 8.45856   5
  -7   6  15 13.6396 2.92878   5
  -7   6  15 12.6808 4.11808   1
  -7   6  15 4.87792 7.45381   3
  -7   7  16 102.674 10.4956   3
  -7   7  16 99.1168 13.5827   1
  -7   8  17 12.8522 6.21531   3
  -7   8  17 15.2961 7.23920   4
   8   8  -2 0.17546 6.00004   4
   8   7  -3 72.4341 8.75262   4
   8   7  -3 73.9799 12.5550   2
   8   6  -4 103.904 8.17466   6
   8   6  -4 100.664 10.8897   2
   8   6  -4 86.5194 8.83497   4
  -8  -6   4 91.3514 8.55106   2
   8   5  -5 16.8075 3.91037   6
   8   5  -5 30.4940 9.19476   4
  -8  -5   5 13.4763 6.08688   2
   8   4  -6 117.278 9.70299   2
   8   4  -6 108.732 9.34514   6
   8   4  -6 128.052 10.0066   4
  -8  -4   6 107.765 9.59431   4
  -8  -4   6 112.592 9.46473   2
  -8  -4   6 122.699 8.01491   6
   8   3  -7 164.271 9.63375   6
   8   3  -7 129.404 15.5992   4
   8   3  -7 145.408 9.18566   2
  -8  -3   7 174.567 14.4138   2
  -8  -3   7 160.139 6.38638   3
  -8  -3   7 176.214 13.0505   4
  -8  -3   7 192.562 11.7834   6
   8   2  -8 644.822 23.4253   2
   8   2  -8 567.247 31.4089   6
   8   2  -8 611.337 25.7662   4
  -8  -2   8 610.975 24.2884   4
  -8  -2   8 639.549 28.1961   6
  -8  -2   8 624.857 28.7688   3
  -8  -2   8 615.228 22.7891   2
   8   1  -9 137.503 8.86508   6
   8   1  -9 133.743 8.91197   2
   8   1  -9 154.328 7.03858   3
  -8  -1   9 150.087 9.09555   6
  -8  -1   9 121.150 8.04920   2
  -8  -1   9 138.387 7.95711   4
  -8  -1   9 160.857 9.18344   3
   8   0 -10 6915.40 205.429   6
   8   0 -10 7379.79 275.500   3
  -8   0  10 7349.45 301.969   6
  -8   0  10 7278.22 241.578   4
   8  -1 -11 140.933 8.97097   5
   8  -1 -11 141.968 10.0623   6
   8  -1 -11 138.896 6.13111   1
   8  -1 -11 142.663 6.56881   3
  -8   1  11 128.065 5.49940   1
  -8   1  11 134.291 8.70894   3
  -8   1  11 130.893 9.15137   6
   8  -2 -12 1044.81 41.3863   5
   8  -2 -12 1068.58 49.8413   3
   8  -2 -12 981.374 52.0157   6
  -8   2  12 1025.35 36.7643   6
  -8   2  12 1043.42 41.7347   5
  -8   2  12 1046.29 50.5177   3
  -8   2  12 1017.59 37.8407   1
   8  -3 -13 55.3135 7.49790   3
   8  -3 -13 42.0175 4.50013   6
  -8   3  13 35.4034 7.78575   1
  -8   3  13 51.4947 9.35375   3
  -8   3  13 35.6788 4.53216   5
   8  -4 -14 9.44500 3.25970   3
   8  -4 -14 5.66799 3.08176   6
  -8   4  14 5.44965 3.04407   1
  -8   4  14 5.70964 6.29219   3
  -8   4  14 5.28307 3.01492   5
   8  -5 -15 681.068 29.3451   6
  -8   5  15 668.767 32.6369   5
  -8   5  15 678.495 52.9330   3
  -8   5  15 664.152 51.8212   1
  -8   6  16 60.7667 10.0914   1
  -8   6  16 74.8554 9.99889   5
  -8   6  16 56.6248 8.47081   3
  -8   7  17 4.96870 4.90658   1
  -8   7  17 4.20981 6.46018   3
  -8   8  18 82.6472 11.0564   3
   9   8  -3 335.688 28.3167   4
   9   7  -4 47.2876 8.00023   4
   9   7  -4 66.1115 9.49359   2
   9   6  -5 87.0105 8.82888   2
   9   6  -5 66.2462 7.82665   6
   9   6  -5 111.096 11.7254   4
  -9  -6   5 90.1597 8.69027   2
   9   5  -6 196.622 17.5676   4
   9   5  -6 197.516 14.7263   2
   9   5  -6 163.072 11.6999   6
  -9  -5   6 149.539 13.9148   2
  -9  -5   6 186.153 18.1415   4
   9   4  -7 14.2706 3.82621   6
   9   4  -7 27.7754 7.29588   2
   9   4  -7 24.6310 6.14395   4
  -9  -4   7 18.8431 3.35808   2
  -9  -4   7 19.3045 3.89508   6
  -9  -4   7 21.0653 5.28540   4
   9   3  -8 2.11101 3.13672   6
   9   3  -8 18.6452 7.02851   4
   9   3  -8 8.11905 6.85742   2
  -9  -3   8 8.05978 3.31760   6
   9   2  -9 764.418 39.6182   6
   9   2  -9 778.314 33.9183   4
   9   2  -9 776.891 29.0104   2
  -9  -2   9 750.039 30.2083   3
  -9  -2   9 760.441 28.5825   4
  -9  -2   9 736.382 29.9543   2
  -9  -2   9 792.657 36.3246   6
   9   1 -10 3300.79 111.416   6
   9   1 -10 3275.12 126.603   3
   9   1 -10 3318.38 122.534   2
  -9  -1  10 3222.66 106.162   6
  -9  -1  10 3312.35 117.834   4
  -9  -1  10 3323.60 121.831   2
  -9  -1  10 3226.85 120.227   3
   9   0 -11 7.32354 4.20629   6
   9   0 -11 -3.4291 2.08285   1
   9   0 -11 -0.7018 3.13993   3
  -9   0  11 2.69610 3.77481   4
  -9   0  11 -3.8632 3.28426   2
  -9   0  11 7.37885 4.80806   6
  -9   0  11 -2.5777 4.47806   3
   9  -1 -12 830.688 33.2501   1
   9  -1 -12 876.200 38.7314   3
   9  -1 -12 805.179 40.5854   6
   9  -1 -12 837.723 33.8221   5
  -9   1  12 865.968 37.6185   1
  -9   1  12 847.848 31.9853   3
  -9   1  12 779.244 34.7491   6
  -9   1  12 835.193 35.2773   2
   9  -2 -13 1182.23 56.7449   6
   9  -2 -13 1209.53 43.9833   1
   9  -2 -13 1221.49 59.9493   3
   9  -2 -13 1185.77 55.7600   5
  -9   2  13 1214.58 49.0121   5
  -9   2  13 1235.04 52.4298   3
  -9   2  13 1180.39 51.1705   6
  -9   2  13 1192.00 45.9170   1
   9  -3 -14 165.706 8.53566   5
   9  -3 -14 178.234 15.0623   3
   9  -3 -14 165.831 13.1553   6
  -9   3  14 185.303 10.1126   1
  -9   3  14 185.695 10.9918   3
  -9   3  14 171.506 10.3550   5
   9  -4 -15 67.7444 10.3605   3
   9  -4 -15 75.6805 7.52243   6
  -9   4  15 84.3048 7.14643   5
  -9   4  15 68.3612 6.93283   3
  -9   4  15 77.5503 9.11865   1
   9  -5 -16 36.4851 4.00896   6
  -9   5  16 51.8482 5.98880   1
  -9   5  16 41.6060 5.94212   3
  -9   5  16 47.3666 6.81996   5
   9  -6 -17 53.7116 5.01875   6
  -9   6  17 65.8561 9.02880   3
  -9   6  17 54.2130 8.22717   1
  -9   6  17 51.4642 6.31355   5
  -9   7  18 28.1185 6.98515   3
  10   8  -4 -2.0949 5.48528   4
  10   7  -5 5.88119 5.02631   2
  10   6  -6 285.053 20.7935   2
  10   6  -6 301.687 18.4751   4
  10   6  -6 292.956 19.0743   6
 -10  -6   6 313.760 22.3241   2
  10   5  -7 303.823 32.3892   6
  10   5  -7 327.064 19.3175   4
  10   5  -7 348.289 20.5105   2
 -10  -5   7 330.584 23.6768   2
  10   4  -8 -3.4006 7.09416   2
 -10  -4   8 -0.7553 4.93309   2
 -10  -4   8 6.17375 5.40237   4
  10   3  -9 2.52011 4.78099   2
  10   3  -9 9.12047 6.75388   4
  10   3  -9 1.69376 3.34655   6
 -10  -3   9 7.66328 4.31932   4
 -10  -3   9 8.97114 5.31955   6
 -10  -3   9 5.94575 3.15487   2
  10   2 -10 219.313 11.7797   2
  10   2 -10 210.833 15.0481   6
  10   2 -10 231.619 13.5951   4
 -10  -2  10 214.868 13.4365   6
 -10  -2  10 222.813 12.5260   2
 -10  -2  10 211.170 15.0476   4
 -10  -2  10 229.535 12.8513   3
  10   1 -11 473.201 38.0709   6
  10   1 -11 492.340 14.9214   2
  10   1 -11 516.049 22.6395   1
  10   1 -11 519.641 19.6034   3
 -10  -1  11 564.283 22.7003   3
 -10  -1  11 500.409 18.0499   2
 -10  -1  11 490.338 18.7819   6
 -10  -1  11 528.665 30.1123   4
  10   0 -12 58.3233 10.6342   5
  10   0 -12 61.9550 4.76216   6
  10   0 -12 54.6270 8.74322   1
  10   0 -12 61.3310 5.70961   3
 -10   0  12 52.7094 8.35109   4
 -10   0  12 49.3019 7.11943   6
 -10   0  12 67.2765 8.18689   2
 -10   0  12 59.7993 6.19247   3
  10  -1 -13 250.372 12.7447   6
  10  -1 -13 256.302 11.5227   1
  10  -1 -13 257.252 11.3029   5
 -10   1  13 217.338 12.2194   2
 -10   1  13 257.493 15.5691   6
 -10   1  13 249.595 11.3752   3
  10  -2 -14 59.5845 4.30363   1
  10  -2 -14 57.1170 6.51714   3
  10  -2 -14 57.9789 4.54821   5
  10  -2 -14 55.5240 5.65141   6
 -10   2  14 75.8477 8.23988   3
 -10   2  14 63.8538 4.29711   1
 -10   2  14 57.2884 5.35003   5
 -10   2  14 68.0932 4.45532   6
  10  -3 -15 20.7248 3.56734   5
  10  -3 -15 14.8040 4.72021   3
  10  -3 -15 21.8360 3.56251   6
 -10   3  15 29.2529 3.91344   5
 -10   3  15 21.4083 5.82582   3
 -10   3  15 27.1191 3.72886   1
  10  -4 -16 90.6809 8.16735   6
 -10   4  16 90.2683 6.80873   1
 -10   4  16 93.6429 10.9160   5
 -10   4  16 109.014 10.0112   3
  10  -5 -17 18.5834 3.36892   6
 -10   5  17 15.9187 6.24289   3
 -10   5  17 13.8250 4.35956   1
 -10   5  17 17.7854 4.29826   5
  10  -6 -18 2.04765 1.91944   6
 -10   6  18 9.23371 4.22118   1
 -10   6  18 5.03632 2.78826   5
 -10   6  18 7.27593 5.29761   3
 -10   7  19 136.312 16.4771   3
  11   8  -5 63.3806 13.3360   4
  11   7  -6 22.2598 5.72939   2
  11   7  -6 5.82367 5.16502   4
  11   6  -7 154.333 12.0958   2
  11   6  -7 142.725 16.1536   4
  11   6  -7 127.549 13.9684   6
  11   5  -8 726.605 79.1339   6
  11   5  -8 823.825 44.8494   4
  11   5  -8 779.469 45.1951   2
 -11  -5   8 767.265 41.7942   2
  11   4  -9 97.8617 9.20625   2
  11   4  -9 110.759 10.3219   6
  11   4  -9 114.669 19.8321   4
 -11  -4   9 107.523 9.91208   4
 -11  -4   9 101.741 11.1345   2
 -11  -4   9 98.8419 8.93819   6
  11   3 -10 30.0770 6.24053   4
  11   3 -10 35.1139 4.92660   6
 -11  -3  10 30.0628 6.30238   2
 -11  -3  10 27.4209 2.65618   3
 -11  -3  10 41.0922 6.36677   4
 -11  -3  10 36.7484 5.02607   6
  11   2 -11 452.272 21.2304   2
  11   2 -11 459.180 22.4561   4
  11   2 -11 412.689 30.8394   6
 -11  -2  11 462.893 22.6954   6
 -11  -2  11 440.649 16.4703   3
 -11  -2  11 446.484 30.3129   2
 -11  -2  11 417.159 22.5237   4
  11   1 -12 97.3476 9.70265   6
  11   1 -12 91.7885 5.57681   1
  11   1 -12 113.369 8.41309   3
  11   1 -12 106.277 8.26933   2
 -11  -1  12 116.802 8.70036   2
 -11  -1  12 123.977 10.9413   4
 -11  -1  12 108.641 6.06408   3
 -11  -1  12 90.4019 8.31514   6
  11   0 -13 4.62149 2.54587   6
  11   0 -13 -0.4795 2.24255   1
  11   0 -13 -0.8977 3.38240   3
 -11   0  13 8.39706 4.81220   2
 -11   0  13 0.95673 5.84748   6
 -11   0  13 -2.5309 4.04792   3
  11  -1 -14 132.084 6.83407   5
  11  -1 -14 156.324 11.9821   6
  11  -1 -14 146.491 6.12348   1
  11  -1 -14 165.965 10.7906   3
 -11   1  14 121.591 8.50464   6
 -11   1  14 147.779 10.3490   2
 -11   1  14 132.096 9.23864   3
  11  -2 -15 152.992 13.2053   6
  11  -2 -15 168.836 16.3412   3
  11  -2 -15 162.334 8.19791   5
  11  -2 -15 149.680 5.91354   1
 -11   2  15 151.654 7.41671   1
 -11   2  15 164.603 14.5363   3
 -11   2  15 164.320 14.1247   6
  11  -3 -16 53.0272 6.91422   3
  11  -3 -16 55.8879 6.74069   6
  11  -3 -16 53.5482 4.90664   5
 -11   3  16 52.1012 4.91401   5
 -11   3  16 54.7827 4.84220   1
  11  -4 -17 227.492 14.8833   6
 -11   4  17 207.974 13.6455   1
 -11   4  17 232.787 17.0668   3
 -11   4  17 206.034 10.2058   5
  11  -5 -18 57.1311 5.22021   6
 -11   5  18 63.9631 10.6043   3
 -11   5  18 46.6754 5.24966   5
 -11   5  18 60.1485 8.76038   1
  11  -6 -19 5.60310 2.12986   6
 -11   6  19 5.12676 3.71174   1
 -11   7  20 118.454 13.4860   3
  12   7  -7 29.4133 6.19707   4
  12   6  -8 255.159 20.5364   2
  12   6  -8 256.382 18.0608   6
  12   6  -8 263.582 25.5221   4
  12   5  -9 398.144 26.3847   4
  12   5  -9 376.390 31.5520   6
  12   5  -9 358.841 27.7494   2
 -12  -5   9 376.680 31.7614   2
  12   4 -10 94.2179 11.5230   4
  12   4 -10 81.1625 10.8837   2
  12   4 -10 78.2397 10.4417   6
 -12  -4  10 97.1337 8.30697   6
 -12  -4  10 82.3234 8.00211   2
  12   3 -11 13.5513 6.78934   2
  12   3 -11 29.0821 6.60325   6
 -12  -3  11 26.1249 5.23139   6
 -12  -3  11 17.2526 4.72980   4
 -12  -3  11 16.7441 2.06378   3
  12   2 -12 29.5472 6.06240   6
 -12  -2  12 18.1778 3.18589   3
 -12  -2  12 28.1725 5.38379   6
 -12  -2  12 33.6450 8.65964   2
  12   1 -13 160.552 8.25828   3
  12   1 -13 157.343 15.3829   6
  12   1 -13 173.900 17.7515   1
 -12  -1  13 137.982 8.30236   3
 -12  -1  13 174.038 12.3652   6
 -12  -1  13 153.492 12.5043   2
 -12  -1  13 154.334 14.8103   4
  12   0 -14 56.6491 4.55071   1
  12   0 -14 62.1396 8.78712   6
  12   0 -14 72.6868 7.11397   5
  12   0 -14 65.3747 5.35107   3
 -12   0  14 65.2024 7.82098   6
 -12   0  14 78.1719 6.79815   3
 -12   0  14 58.3819 6.48575   2
 -12   0  14 65.1508 9.08602   4
  12  -1 -15 12.9240 2.94245   1
  12  -1 -15 8.89728 3.25395   5
  12  -1 -15 10.3268 3.54908   3
 -12   1  15 12.9456 5.49206   6
 -12   1  15 19.9782 7.18726   2
 -12   1  15 15.5397 5.17017   3
  12  -2 -16 22.3342 4.50693   3
  12  -2 -16 19.2154 2.85481   1
  12  -2 -16 14.4501 3.34923   6
  12  -2 -16 27.5977 5.20789   5
 -12   2  16 15.4309 4.89685   3
 -12   2  16 24.9416 2.89207   1
  12  -3 -17 140.496 6.62619   5
  12  -3 -17 112.119 9.33309   6
 -12   3  17 136.746 7.75088   1
 -12   3  17 131.641 8.55161   5
 -12   3  17 126.901 11.8383   3
  12  -4 -18 6.63585 3.91461   6
 -12   4  18 8.34017 7.23037   3
 -12   4  18 5.49356 2.54996   5
  12  -5 -19 501.470 53.4297   6
 -12   5  19 504.617 50.8497   1
 -12   5  19 580.866 33.5043   3
 -12   5  19 484.428 22.8566   5
 -12   6  20 51.3288 9.50854   3
 -12   7  21 7.96564 4.47602   3
  13   7  -8 112.235 14.1855   4
  13   6  -9 9.90871 7.92560   4
  13   6  -9 12.6360 5.77584   6
  13   6  -9 15.4307 7.54066   2
  13   5 -10 12.5599 6.17359   2
  13   5 -10 16.7253 2.69752   6
  13   4 -11 21.9965 6.64957   2
  13   4 -11 16.6092 4.41549   6
  13   3 -12 1346.04 53.7378   2
  13   3 -12 1318.20 125.354   6
  13   3 -12 1332.82 63.5161   4
 -13  -3  12 1417.09 124.451   4
 -13  -3  12 1426.24 54.5089   6
 -13  -3  12 1357.31 86.9851   2
 -13  -3  12 1359.87 42.7871   3
  13   2 -13 1588.47 129.927   6
  13   2 -13 1783.78 81.8251   2
 -13  -2  13 1674.25 64.7675   3
 -13  -2  13 1622.54 131.570   4
 -13  -2  13 1705.96 94.5079   2
 -13  -2  13 1711.99 63.5723   6
  13   1 -14 8.50322 3.53898   1
  13   1 -14 -1.1487 3.98938   5
  13   1 -14 3.21749 4.31608   6
 -13  -1  14 7.95638 5.35722   6
 -13  -1  14 4.70961 3.79680   3
 -13  -1  14 5.52714 3.51678   2
 -13  -1  14 0.01298 5.44114   4
  13   0 -15 1.95523 2.48890   3
  13   0 -15 -2.4992 2.46811   1
  13   0 -15 -0.4185 3.35038   5
  13   0 -15 0.30379 4.42298   6
 -13   0  15 -1.3680 5.82775   6
 -13   0  15 4.03172 4.06590   3
 -13   0  15 -7.7558 4.94131   2
  13  -1 -16 26.5542 4.64665   3
  13  -1 -16 33.9412 5.80285   6
  13  -1 -16 34.3761 4.52199   5
  13  -1 -16 36.7099 3.49664   1
 -13   1  16 36.1293 6.99198   2
 -13   1  16 27.1747 6.68542   6
 -13   1  16 40.5652 6.98825   3
  13  -2 -17 28.3466 4.26194   5
  13  -2 -17 25.2565 4.70440   6
  13  -2 -17 32.9285 5.35310   3
 -13   2  17 25.8829 4.86649   2
 -13   2  17 25.1599 5.46794   6
  13  -3 -18 76.7097 8.54273   6
  13  -3 -18 71.7953 4.62630   5
 -13   3  18 59.8406 4.93921   5
 -13   3  18 86.5125 8.34165   3
 -13   3  18 75.6733 5.76996   1
  13  -4 -19 312.051 33.5005   6
 -13   4  19 312.944 16.4824   1
 -13   4  19 294.396 25.9293   3
 -13   4  19 308.033 20.1282   5
  13  -5 -20 -1.7388 2.48057   6
 -13   5  20 1.38377 6.14709   3
 -13   6  21 117.186 13.3402   3
  14   7  -9 15.4223 5.69717   4
  14   6 -10 75.9138 11.5119   4
  14   6 -10 58.6019 10.0511   2
  14   5 -11 33.4087 6.66649   2
  14   4 -12 803.185 46.6761   4
  14   4 -12 848.356 60.4721   2
 -14  -4  12 835.079 57.5399   2
  14   3 -13 825.579 51.3878   2
  14   3 -13 889.295 37.0161   4
  14   3 -13 802.824 62.9881   6
 -14  -3  13 915.836 43.4207   6
 -14  -3  13 920.371 37.8236   2
 -14  -3  13 846.114 29.3867   3
  14   2 -14 472.106 29.6413   2
  14   2 -14 449.219 35.7671   6
  14   2 -14 511.534 20.5252   1
 -14  -2  14 508.588 22.6606   3
 -14  -2  14 525.743 28.7030   6
 -14  -2  14 504.279 27.7547   2
  14   1 -15 93.7123 7.70082   3
  14   1 -15 119.107 13.2508   5
  14   1 -15 84.8165 11.2639   6
  14   1 -15 99.0689 11.6151   1
 -14  -1  15 98.1654 9.82710   2
 -14  -1  15 77.2313 12.5542   4
 -14  -1  15 92.8904 6.66538   3
 -14  -1  15 94.9499 10.4419   6
  14   0 -16 114.666 8.37150   1
  14   0 -16 115.841 8.86278   5
  14   0 -16 113.819 11.5395   3
  14   0 -16 105.844 11.5859   6
 -14   0  16 117.836 7.72186   6
 -14   0  16 115.052 13.0411   4
 -14   0  16 124.047 10.2979   3
 -14   0  16 125.382 10.4844   2
  14  -1 -17 45.0095 6.01400   3
  14  -1 -17 52.8874 4.28998   5
  14  -1 -17 47.1429 4.35600   1
  14  -1 -17 48.6242 7.42266   6
 -14   1  17 47.3790 9.14361   3
 -14   1  17 34.1613 5.26497   2
  14  -2 -18 484.690 43.0342   6
  14  -2 -18 496.248 29.5669   5
  14  -2 -18 497.061 44.8639   3
  14  -2 -18 518.440 18.5044   1
 -14   2  18 494.994 29.4138   2
 -14   2  18 534.562 34.8853   3
  14  -3 -19 210.320 17.6463   6
  14  -3 -19 206.168 10.2307   5
 -14   3  19 235.707 18.2328   3
 -14   3  19 218.092 9.13828   1
  14  -4 -20 11.6678 4.14847   6
 -14   4  20 7.86284 6.28176   3
 -14   4  20 8.79274 2.56450   5
 -14   4  20 6.34470 2.06825   1
  14  -5 -21 5.12728 2.99207   6
 -14   5  21 9.42050 5.97766   3
 -14   6  22 42.7141 9.79681   3
  15   7 -10 0.31325 4.65982   4
  15   6 -11 179.022 18.7014   4
  15   5 -12 26.4253 9.69306   4
  15   5 -12 42.6164 7.48956   2
  15   4 -13 794.068 56.1239   2
  15   4 -13 774.787 47.3290   4
  15   3 -14 929.642 51.6696   2
 -15  -3  14 918.310 77.0938   2
 -15  -3  14 940.194 57.3076   6
 -15  -3  14 949.783 39.7388   3
  15   2 -15 923.259 61.4186   2
  15   2 -15 897.184 54.5442   1
 -15  -2  15 878.715 56.6208   2
 -15  -2  15 895.786 36.9082   3
 -15  -2  15 890.377 35.0388   6
  15   1 -16 82.5938 10.7428   5
  15   1 -16 65.1529 8.78145   1
 -15  -1  16 82.0017 9.71161   6
 -15  -1  16 87.8027 11.5293   2
 -15  -1  16 79.9002 7.18232   3
 -15   0  17 4.08689 5.78855   6
 -15   0  17 -0.3173 4.58649   2
 -15   0  17 5.03637 5.07788   3
  15  -1 -18 8.04543 2.54820   1
  15  -1 -18 3.53616 4.43683   3
  15  -1 -18 7.72307 3.07186   5
 -15   1  18 8.24483 4.99270   2
 -15   1  18 4.28942 4.79164   6
 -15   1  18 2.60970 5.45625   3
  15  -2 -19 75.6975 6.30803   5
  15  -2 -19 66.5647 4.42889   1
 -15   2  19 69.0833 8.60998   3
 -15   2  19 67.6098 9.11916   2
  15  -3 -20 10.4102 2.90548   5
 -15   3  20 18.3706 2.52308   1
 -15   3  20 13.8440 6.36017   3
 -15   4  21 60.4630 10.0659   3
 -15   5  22 26.9326 8.44561   3
 -15   6  23 -8.3139 4.46371   3
  16   6 -12 36.4933 7.24830   4
  16   5 -13 228.853 20.9341   2
  16   5 -13 299.055 22.8279   4
  16   4 -14 54.0911 9.67396   2
  16   4 -14 46.8636 11.8773   4
  16   3 -15 149.276 14.8985   2
  16   3 -15 131.317 10.7771   1
 -16  -3  15 141.379 8.20408   3
 -16  -3  15 146.647 18.2175   2
  16   2 -16 32.2703 4.95201   1
  16   2 -16 30.5436 8.63900   2
  16   2 -16 40.2244 6.12732   5
  16   1 -17 228.794 16.3400   5
  16   1 -17 172.180 17.8360   1
 -16  -1  17 207.542 14.0989   3
 -16  -1  17 169.280 18.9328   2
  16   0 -18 315.495 17.9549   5
  16   0 -18 289.897 32.6495   3
  16   0 -18 298.189 19.8236   1
 -16   0  18 288.250 15.9466   6
 -16   0  18 297.938 23.0866   2
 -16   0  18 308.446 17.0048   3
  16  -1 -19 150.431 8.01978   1
  16  -1 -19 156.852 11.3987   5
 -16   1  19 169.109 16.6084   3
 -16   1  19 167.646 17.4086   2
  16  -2 -20 13.3592 3.69115   5
 -16   2  20 19.5708 4.93997   2
 -16   2  20 13.2892 6.09734   3
  16  -3 -21 30.9827 4.41630   5
 -16   4  22 25.7836 5.56278   3
 -16   5  23 64.2693 13.5162   3
  17   6 -13 17.5860 6.83924   4
  17   5 -14 24.0075 7.30075   4
  17   4 -15 2.29171 5.88329   2
  17   4 -15 -2.0662 5.99661   4
  17   3 -16 150.989 12.8897   2
  17   3 -16 175.621 13.5437   1
 -17  -3  16 174.724 11.4723   3
  17   2 -17 757.132 51.8976   5
  17   2 -17 803.847 32.1070   1
 -17  -2  17 827.217 34.6472   3
  17   1 -18 185.446 11.0936   1
  17   1 -18 165.054 16.8494   5
 -17  -1  18 164.148 18.9091   2
 -17  -1  18 179.233 10.6961   3
  17   0 -19 5.55717 4.30076   3
  17   0 -19 -2.8988 2.06980   1
  17   0 -19 -1.6689 2.91263   5
 -17   0  19 -2.4133 4.17110   2
 -17   0  19 -7.4025 4.05676   3
  17  -1 -20 8.90339 2.75337   5
  17  -1 -20 5.61951 2.62099   1
 -17   1  20 13.0557 5.62604   3
  17  -2 -21 2.41457 2.81698   5
 -17   2  21 1.15943 3.91176   3
 -17   3  22 21.2105 7.73291   3
 -17   4  23 27.7483 5.89349   3
 -17   5  24 7.20058 7.35265   3
  18   5 -15 125.972 15.9933   4
  18   4 -16 86.1514 9.22771   1
  18   4 -16 78.1863 10.2243   2
  18   3 -17 416.056 20.1422   2
  18   3 -17 373.143 30.2193   1
 -18  -3  17 361.214 20.8377   3
  18   2 -18 26.4147 5.47655   1
  18   2 -18 21.5364 5.41694   5
 -18  -2  18 20.3641 4.42059   3
  18   1 -19 121.831 12.1351   1
  18   1 -19 114.019 15.1994   5
 -18  -1  19 119.104 9.24400   3
  18   0 -20 29.0610 6.13854   5
  18   0 -20 24.0678 4.10265   1
 -18   0  20 16.4341 5.18852   3
  18  -1 -21 70.9217 5.04694   5
  18  -1 -21 53.0427 4.62089   1
 -18   1  21 69.5901 8.80649   3
  18  -2 -22 121.057 7.52850   5
 -18   2  22 102.544 10.9331   3
  18  -3 -23 75.1875 6.40637   5
 -18   4  24 3.82600 4.94414   3
  19   5 -16 -0.1013 4.64612   1
  19   3 -18 86.0457 11.5246   1
  19   3 -18 110.712 11.7411   2
  19   3 -18 82.5294 9.96403   5
 -19  -3  18 84.6070 10.3297   3
  19   2 -19 442.074 25.9687   5
  19   2 -19 400.168 26.9788   1
 -19  -2  19 426.646 33.1771   3
  19   1 -20 1.68703 3.90928   5
  19   1 -20 5.41024 2.62667   1
 -19  -1  20 3.09624 4.27520   3
  19   0 -21 4.61539 3.23722   5
  19   0 -21 0.75114 2.36974   1
 -19   0  21 3.71871 5.02009   3
  19  -1 -22 48.8006 6.19860   5
  19  -1 -22 48.2332 4.06474   1
  19  -2 -23 89.5540 9.16544   5
 -19   2  23 101.125 10.7298   3
 -19   3  24 13.0354 7.26233   3
 -19   4  25 7.28329 6.70618   3
  20   4 -18 2.57392 3.23973   1
  20   3 -19 330.025 24.1914   1
  20   3 -19 313.711 25.9057   5
  20   2 -20 18.0911 5.64520   5
 -20  -2  20 23.1841 4.01521   3
  20   1 -21 17.9662 5.30354   5
  20   1 -21 20.0881 3.42081   1
 -20  -1  21 16.6601 4.74072   3
  20   0 -22 -0.7605 3.67216   5
 -20   0  22 8.52094 4.41513   3
  20  -1 -23 12.6713 3.79310   5
 -20   1  23 7.78162 5.59734   3
 -20   2  24 8.89023 5.95791   3
 -20   3  25 88.0075 15.4642   3
  21   3 -20 12.2973 4.25854   1
  21   3 -20 20.8709 5.98718   5
  21   2 -21 7.36894 5.05807   5
 -21  -2  21 10.6620 4.65837   3
  21   1 -22 5.14744 3.95800   5
 -21  -1  22 -5.6782 3.45544   3
  21   0 -23 5.97387 3.11672   5
 -21   0  23 3.35745 4.52868   3
 -21   1  24 10.0668 6.58912   3
 -21   2  25 17.1801 6.30488   3
  22   1 -23 22.7665 6.11791   5
 -22  -1  23 35.8331 6.69420   3
 -22   0  24 85.2578 16.9704   3
 -22   2  20 55.4654 10.6689   3
 -22   1  19 -3.9181 5.86046   3
  22  -1 -19 0.80124 3.70550   5
 -22   0  18 16.1585 5.67521   3
  22   0 -18 15.8116 5.22379   5
 -22  -1  17 67.1682 8.88687   3
  22   1 -17 55.6586 7.25584   5
  22   2 -16 6.83257 5.52385   5
  22   2 -16 15.8056 5.04264   1
  22   3 -15 78.7423 13.2258   1
  22   3 -15 78.9007 14.5896   5
 -21   3  20 -7.1696 6.06161   3
 -21   2  19 11.0615 5.51532   3
  21  -2 -19 1.42440 3.21791   5
 -21   1  18 12.5446 5.81665   3
  21  -1 -18 16.8814 3.24330   1
  21  -1 -18 17.2552 5.40137   5
 -21   0  17 5.06453 4.08033   3
  21   0 -17 -1.8103 3.97919   5
  21   0 -17 1.37204 2.57680   1
 -21  -1  16 7.33566 3.72754   3
  21   1 -16 11.4317 5.63769   5
  21   1 -16 5.60180 5.32255   1
 -21  -2  15 129.723 8.65749   3
  21   2 -15 106.160 10.3788   5
  21   2 -15 119.477 11.3797   1
  21   3 -14 65.0835 7.99768   5
  21   4 -13 258.213 19.3811   5
  21   4 -13 202.813 26.2383   1
 -20   4  20 155.369 16.7066   3
 -20   3  19 405.299 32.5870   3
  20  -3 -19 366.458 36.6728   5
 -20   2  18 9.12686 5.19027   3
  20  -2 -18 3.22330 3.14323   1
  20  -2 -18 4.43876 4.17130   5
 -20   1  17 -0.8836 4.80250   3
  20  -1 -17 8.60965 3.96422   5
  20  -1 -17 0.48380 2.18832   1
 -20   0  16 90.4661 9.59153   3
  20   0 -16 71.3917 8.64365   5
  20   0 -16 67.0766 7.42625   1
 -20  -1  15 316.251 27.9421   3
  20   1 -15 263.564 27.0013   1
  20   1 -15 253.599 26.5865   5
 -20  -2  14 41.1939 6.09065   3
  20   2 -14 48.8264 7.27018   1
  20   2 -14 53.4124 8.59488   5
  20   3 -13 38.7524 8.58489   1
  20   3 -13 30.6928 6.73412   5
  20   4 -12 8.89753 4.91137   1
  20   4 -12 14.7070 4.71748   5
 -19   4  19 109.166 13.1095   3
  19  -4 -19 107.890 8.95765   5
 -19   3  18 101.387 11.6209   3
  19  -3 -18 94.4718 10.3195   1
  19  -3 -18 93.7928 7.88452   5
 -19   2  17 0.04995 5.58471   3
  19  -2 -17 6.14281 4.67655   5
  19  -2 -17 11.1749 4.76197   1
 -19   1  16 191.741 16.9258   3
  19  -1 -16 231.392 13.9711   1
  19  -1 -16 194.427 14.1028   5
 -19   0  15 1.07413 4.64505   3
  19   0 -15 7.95116 3.48427   1
  19   0 -15 2.09907 4.11322   5
  19   0 -15 -0.1755 3.40570   3
 -19  -1  14 9.73733 3.93781   3
  19   1 -14 5.97497 4.06741   1
  19   1 -14 7.58521 3.17301   3
  19   1 -14 10.0973 5.28363   5
 -19  -2  13 96.0440 5.95457   3
  19   2 -13 80.7222 12.5798   5
  19   2 -13 87.7698 7.74149   1
  19   3 -12 41.6503 7.87717   5
  19   3 -12 42.1969 7.08059   1
  19   4 -11 143.308 12.6198   1
  19   5 -10 0.59835 6.11912   1
 -18   5  19 11.1618 6.99181   3
 -18   4  18 388.348 26.5889   3
  18  -4 -18 397.969 35.7519   5
 -18   3  17 353.496 32.1917   3
  18  -3 -17 396.626 20.5208   1
  18  -3 -17 375.613 21.4348   5
 -18   2  16 51.5719 7.98911   3
  18  -2 -16 43.5976 6.17271   1
  18  -2 -16 56.1720 10.3917   5
 -18   1  15 48.0888 9.01858   3
  18  -1 -15 44.9387 4.64543   5
  18  -1 -15 57.5801 5.94090   1
 -18   0  14 519.588 25.3642   3
  18   0 -14 476.460 34.0871   1
  18   0 -14 491.846 55.2553   3
  18   0 -14 519.909 28.3551   5
 -18  -1  13 0.29017 3.68405   3
  18   1 -13 -1.6511 2.85676   3
  18   1 -13 10.0105 5.67596   5
  18   1 -13 -6.0190 3.79028   1
 -18  -2  12 67.5568 6.28318   3
  18   2 -12 60.7419 9.24339   5
  18   2 -12 76.4060 8.12218   1
  18   3 -11 2.28398 5.27097   2
  18   3 -11 10.8126 4.43328   1
  18   3 -11 6.70742 6.17106   5
  18   4 -10 75.6387 11.2245   2
  18   4 -10 85.0840 11.0870   1
  18   5  -9 58.7383 9.65429   4
 -17   5  18 74.4205 13.9591   3
 -17   4  17 0.71536 6.97080   3
  17  -4 -17 2.77275 4.22398   5
 -17   3  16 183.384 15.2588   3
 -17   3  16 177.793 10.8086   1
  17  -3 -16 178.987 16.9465   5
  17  -3 -16 185.658 13.9505   1
 -17   2  15 707.329 29.3880   3
 -17   2  15 600.680 62.8298   2
  17  -2 -15 615.787 31.2569   1
  17  -2 -15 705.215 33.0318   5
 -17   1  14 650.587 63.8929   2
 -17   1  14 741.636 33.0225   3
  17  -1 -14 682.081 64.7578   3
  17  -1 -14 739.197 32.7266   1
  17  -1 -14 700.027 48.4508   5
 -17   0  13 -4.5947 2.88498   3
 -17   0  13 4.71658 2.90953   2
  17   0 -13 0.03724 3.98122   1
  17   0 -13 1.49714 3.88833   5
 -17  -1  12 15.4768 3.86462   3
  17   1 -12 10.5582 4.29958   1
  17   1 -12 3.02402 5.37387   5
 -17  -2  11 67.9610 6.04231   3
 -17  -2  11 64.2918 8.87242   2
  17   2 -11 70.5456 9.48032   2
  17   2 -11 71.2120 8.52565   5
  17   2 -11 81.0654 9.01972   1
  17   3 -10 15.7548 5.99802   1
  17   3 -10 15.9051 5.90056   2
  17   4  -9 0.04976 4.63802   1
  17   4  -9 9.22605 6.99900   4
  17   5  -8 30.5005 7.09195   2
  17   5  -8 25.8936 8.11685   4
  17   6  -7 85.3266 15.6648   4
 -16   6  18 86.4093 14.0691   3
 -16   5  17 73.9628 11.8756   3
 -16   4  16 477.635 37.0533   3
 -16   4  16 410.161 40.1440   5
 -16   4  16 460.841 28.2796   1
  16  -4 -16 458.982 29.1464   5
 -16   3  15 137.153 13.7740   3
 -16   3  15 145.851 10.6820   1
  16  -3 -15 127.848 10.8775   1
  16  -3 -15 148.195 11.3445   5
 -16   2  14 26.5890 7.03179   2
 -16   2  14 27.5175 6.40080   3
  16  -2 -14 17.8443 4.36403   1
  16  -2 -14 18.5877 3.93431   5
 -16   1  13 279.337 18.0265   3
 -16   1  13 232.845 20.1861   2
  16  -1 -13 271.886 13.0544   1
  16  -1 -13 256.307 18.8239   5
  16  -1 -13 236.164 29.2644   3
 -16   0  12 1344.46 59.8242   3
 -16   0  12 1354.40 86.0172   2
  16   0 -12 1401.01 68.9995   5
  16   0 -12 1332.34 47.1085   1
  16   0 -12 1277.69 114.989   3
 -16  -1  11 846.650 75.2701   2
 -16  -1  11 1026.73 38.6172   3
  16   1 -11 1001.51 49.6685   5
  16   1 -11 936.555 54.5868   1
  16   1 -11 908.478 54.2260   3
 -16  -2  10 11.9065 5.47102   2
 -16  -2  10 20.5078 3.02365   3
  16   2 -10 16.8081 6.43968   5
  16   2 -10 24.7887 6.13660   2
  16   2 -10 12.6673 5.12518   1
 -16  -3   9 29.2238 6.87859   2
  16   3  -9 40.8359 9.43111   2
  16   4  -8 67.9221 9.07596   2
  16   4  -8 52.3937 8.93920   4
  16   6  -6 3.94411 5.23351   4
 -15   6  17 2.45801 4.96873   3
 -15   5  16 29.2851 4.88782   1
 -15   5  16 15.5608 7.51456   3
 -15   4  15 -2.4227 8.24639   3
 -15   4  15 7.38521 3.47181   5
 -15   4  15 15.3565 4.37517   1
  15  -4 -15 8.48215 4.79719   5
 -15   3  14 916.770 64.8703   1
 -15   3  14 856.360 76.6746   5
 -15   3  14 921.051 49.2582   3
  15  -3 -14 941.533 41.3691   5
  15  -3 -14 866.289 79.2758   6
  15  -3 -14 885.078 44.6386   1
 -15   2  13 1018.69 45.5806   3
 -15   2  13 972.668 58.8145   1
 -15   2  13 927.282 40.6285   2
  15  -2 -13 1019.30 49.4582   5
  15  -2 -13 929.750 53.5303   1
  15  -2 -13 968.287 55.8032   6
  15  -2 -13 1013.29 80.7055   3
 -15   1  12 197.470 15.7396   2
 -15   1  12 247.343 13.3337   3
 -15   1  12 205.450 21.7974   4
  15  -1 -12 222.562 26.2118   6
  15  -1 -12 187.209 15.8731   3
  15  -1 -12 198.093 15.8863   5
  15  -1 -12 250.720 14.5021   1
 -15   0  11 3.18490 4.13172   3
 -15   0  11 1.05806 2.68393   4
  15   0 -11 -2.6916 2.83538   6
  15   0 -11 4.78722 3.62742   5
 -15  -1  10 -0.4260 3.27513   3
  15   1 -10 5.14122 3.77143   6
  15   1 -10 -4.6179 3.90119   1
  15   1 -10 -0.5968 3.16339   3
  15   1 -10 5.82918 5.04895   5
 -15  -2   9 10.5031 4.10622   4
 -15  -2   9 10.8695 4.27094   2
 -15  -2   9 6.64602 2.83024   3
  15   2  -9 2.68825 5.48295   6
  15   2  -9 2.63161 8.52369   1
  15   2  -9 17.3848 10.0096   2
  15   2  -9 20.6765 9.95591   5
 -15  -3   8 194.513 13.2911   2
  15   3  -8 168.964 13.9471   1
  15   3  -8 189.763 12.5673   2
  15   3  -8 188.858 12.6599   4
 -15  -4   7 56.8422 6.71341   2
  15   4  -7 60.7899 9.62458   4
  15   4  -7 49.8642 8.90881   2
  15   5  -6 57.6845 8.89115   2
  15   5  -6 45.2109 8.73555   4
  15   6  -5 28.1286 7.77093   4
  15   7  -4 18.5546 7.68591   4
 -14   7  17 17.4478 8.37514   3
 -14   6  16 152.860 15.8165   3
 -14   5  15 16.6378 3.59893   5
 -14   5  15 9.75361 4.06636   1
 -14   5  15 10.7442 4.20015   3
  14  -5 -15 11.2445 3.90151   6
 -14   4  14 974.236 55.8641   3
 -14   4  14 902.167 84.4676   5
 -14   4  14 957.873 47.3227   1
  14  -4 -14 890.525 85.9287   6
  14  -4 -14 930.539 47.0140   5
 -14   3  13 830.972 50.4346   5
 -14   3  13 791.158 45.0054   3
 -14   3  13 862.609 44.2350   1
  14  -3 -13 838.711 51.3727   1
  14  -3 -13 879.012 47.7541   5
  14  -3 -13 872.708 50.1114   6
 -14   2  12 411.537 22.8022   3
 -14   2  12 395.728 25.6151   1
 -14   2  12 362.588 24.9673   2
  14  -2 -12 402.495 30.3670   6
  14  -2 -12 389.650 28.2831   5
  14  -2 -12 342.374 27.5952   3
  14  -2 -12 397.495 18.7255   1
 -14   1  11 69.3565 8.28897   2
 -14   1  11 76.9300 12.6880   4
  14  -1 -11 64.6455 5.79626   1
  14  -1 -11 65.4202 6.94357   5
  14  -1 -11 70.6810 8.25689   3
  14  -1 -11 91.1476 10.1102   6
 -14   0  10 145.475 18.1507   4
 -14   0  10 159.625 13.4458   2
 -14   0  10 142.707 9.59459   3
  14   0 -10 190.114 32.3928   5
  14   0 -10 176.339 16.3753   6
  14   0 -10 166.527 21.3755   1
  14   0 -10 137.715 11.5107   3
 -14  -1   9 20.1513 4.97583   2
 -14  -1   9 18.5591 4.09947   3
  14   1  -9 23.6326 5.30500   5
  14   1  -9 11.9963 3.95348   3
  14   1  -9 19.9008 4.83460   1
 -14  -2   8 607.278 30.9197   3
 -14  -2   8 552.362 40.3184   2
 -14  -2   8 537.505 39.0240   4
  14   2  -8 600.792 34.1999   3
  14   2  -8 596.907 29.1851   1
  14   2  -8 553.587 36.9962   2
  14   2  -8 575.974 46.3619   6
 -14  -3   7 223.214 17.0268   2
 -14  -3   7 177.534 19.9872   4
  14   3  -7 222.676 21.3762   6
  14   3  -7 242.503 15.9159   4
  14   3  -7 221.366 16.0107   2
 -14  -4   6 145.333 14.3721   2
  14   4  -6 108.047 11.9302   4
  14   4  -6 111.068 10.3662   2
  14   4  -6 125.817 11.0067   6
  14   5  -5 9.54394 7.80362   4
  14   5  -5 5.30972 5.33913   2
  14   5  -5 6.22579 3.68053   6
  14   6  -4 -2.8402 5.29330   4
  14   6  -4 2.77033 6.88933   2
  14   7  -3 36.2585 7.43985   4
 -13   7  16 -2.9931 6.16367   3
 -13   6  15 114.136 14.4158   1
 -13   6  15 121.199 12.1574   3
 -13   5  14 160.481 11.5771   5
 -13   5  14 146.594 15.8866   3
 -13   5  14 145.381 13.4918   1
  13  -5 -14 158.352 13.0248   6
 -13   4  13 42.6338 9.10681   3
 -13   4  13 54.4869 6.95942   5
 -13   4  13 47.7921 6.26804   1
  13  -4 -13 43.9101 7.99496   6
  13  -4 -13 46.7779 6.55843   5
 -13   3  12 1417.94 108.278   1
 -13   3  12 1342.94 60.8976   3
 -13   3  12 1382.73 58.6678   5
  13  -3 -12 1367.65 50.3911   5
  13  -3 -12 1402.09 96.1356   6
  13  -3 -12 1358.79 73.2756   1
  13  -3 -12 1327.90 126.940   3
 -13   2  11 527.912 29.4751   5
 -13   2  11 560.051 29.9256   1
 -13   2  11 579.623 24.0451   3
 -13   2  11 533.921 36.3479   2
  13  -2 -11 534.117 29.4206   1
  13  -2 -11 537.408 26.6864   5
  13  -2 -11 558.409 46.4812   3
  13  -2 -11 569.535 40.6799   6
 -13   1  10 1074.77 60.8621   2
 -13   1  10 1117.71 45.0811   3
  13  -1 -10 1208.03 49.1486   1
  13  -1 -10 1138.30 88.0762   3
  13  -1 -10 1149.86 53.1984   6
  13  -1 -10 1159.19 45.9579   5
 -13   0   9 -5.1204 4.42117   2
 -13   0   9 3.61687 3.10301   3
 -13   0   9 -2.1581 3.97730   4
  13   0  -9 2.87145 4.76413   6
  13   0  -9 -0.6796 2.96746   1
  13   0  -9 -4.5592 3.36280   5
  13   0  -9 -2.8456 2.84025   3
 -13  -1   8 16.1653 3.39095   3
 -13  -1   8 0.64862 5.49366   2
  13   1  -8 10.9680 4.40443   5
  13   1  -8 18.5001 5.51129   1
  13   1  -8 10.4765 2.53117   3
  13   1  -8 9.60412 4.17467   6
  13   1  -8 3.18629 5.24040   2
 -13  -2   7 439.543 18.3142   3
 -13  -2   7 474.621 41.6868   4
 -13  -2   7 423.739 22.9461   2
  13   2  -7 452.682 28.9961   6
  13   2  -7 472.396 17.1794   1
  13   2  -7 435.021 20.0883   3
  13   2  -7 468.691 23.7928   2
 -13  -3   6 214.800 17.0079   2
 -13  -3   6 251.143 22.6879   4
  13   3  -6 240.868 13.5089   4
  13   3  -6 200.781 25.1097   6
  13   3  -6 242.555 16.4140   2
 -13  -4   5 52.1082 6.57093   2
  13   4  -5 58.1198 9.74916   2
  13   4  -5 56.8456 7.44418   6
 -13  -5   4 3.43900 5.45162   2
  13   5  -4 5.82894 3.95791   6
  13   5  -4 -0.6435 5.84531   2
  13   5  -4 1.86008 3.56387   4
  13   6  -3 13.2424 5.86823   2
  13   6  -3 13.4198 3.20534   6
  13   6  -3 12.2441 7.03979   4
  13   7  -2 7.24900 8.28399   4
 -12   7  15 90.2184 15.2168   3
 -12   6  14 67.4395 6.95059   5
 -12   6  14 63.4733 9.32548   1
  12  -6 -14 63.6927 6.28969   6
 -12   5  13 30.2129 4.92166   5
  12  -5 -13 39.4832 4.90999   6
 -12   4  12 46.7723 8.23432   3
 -12   4  12 44.2417 5.25463   5
 -12   4  12 47.4724 5.66121   1
  12  -4 -12 40.3944 6.27049   6
  12  -4 -12 44.1321 5.46265   5
 -12   3  11 20.8197 4.90231   1
 -12   3  11 27.6248 4.30432   5
 -12   3  11 24.9123 7.31767   3
  12  -3 -11 18.0381 3.92728   6
  12  -3 -11 11.8198 5.19964   5
  12  -3 -11 20.2313 3.86022   3
  12  -3 -11 22.1260 4.82794   1
 -12   2  10 29.5261 6.47164   3
 -12   2  10 22.7278 4.68171   1
 -12   2  10 28.4568 6.36340   5
  12  -2 -10 24.6593 4.01698   1
  12  -2 -10 19.0438 4.01097   6
  12  -2 -10 22.8079 3.89163   5
  12  -2 -10 21.0639 6.61102   3
 -12   1   9 29.1304 3.75989   2
 -12   1   9 30.5096 3.48916   1
  12  -1  -9 35.4809 6.12082   1
  12  -1  -9 27.3631 6.21770   6
  12  -1  -9 19.3023 6.77822   5
  12  -1  -9 20.8509 3.63641   3
 -12   0   8 1359.41 56.7024   3
 -12   0   8 1368.62 47.0772   2
 -12   0   8 1177.30 65.7193   4
  12   0  -8 1370.97 37.8725   5
  12   0  -8 1297.79 67.0832   6
  12   0  -8 1380.40 44.9787   1
  12   0  -8 1350.55 78.8849   3
 -12  -1   7 191.804 9.36280   2
 -12  -1   7 198.837 10.4320   3
 -12  -1   7 183.809 10.8053   4
  12   1  -7 203.998 9.53241   1
  12   1  -7 195.893 13.7085   2
  12   1  -7 208.703 12.2298   6
  12   1  -7 188.324 9.20828   3
  12   1  -7 192.118 10.6173   5
 -12  -2   6 136.934 6.47729   3
 -12  -2   6 138.511 13.2463   2
 -12  -2   6 127.633 10.1019   4
  12   2  -6 160.029 8.36103   3
  12   2  -6 128.249 10.8263   2
  12   2  -6 135.112 14.0570   6
  12   2  -6 139.751 9.24542   1
  12   2  -6 170.336 10.8786   4
 -12  -3   5 62.5916 7.46050   2
  12   3  -5 61.9789 7.90977   2
  12   3  -5 68.7251 6.44224   4
  12   3  -5 67.8733 7.51021   6
 -12  -4   4 11.6396 5.61407   2
 -12  -4   4 11.1909 4.42201   4
  12   4  -4 10.8386 4.49697   6
  12   4  -4 3.07088 6.74773   4
  12   4  -4 17.2064 6.21208   2
 -12  -5   3 5.68808 4.99768   2
  12   5  -3 1.45812 5.00314   2
  12   5  -3 12.3652 6.99098   4
  12   5  -3 11.6644 3.89112   6
  12   6  -2 53.6925 7.91738   4
  12   6  -2 55.2556 5.99971   2
  12   7  -1 64.9994 9.70458   4
 -11   7  14 39.0854 7.46399   1
 -11   6  13 48.1695 6.58049   1
 -11   6  13 37.4701 5.16805   5
  11  -6 -13 45.1991 4.50185   6
 -11   5  12 5.83884 4.13290   1
 -11   5  12 4.33540 3.74965   5
 -11   5  12 5.97504 5.11968   3
  11  -5 -12 5.83370 2.90933   6
 -11   4  11 967.804 46.1554   3
 -11   4  11 972.538 90.7623   5
 -11   4  11 1026.02 98.2406   1
  11  -4 -11 960.814 64.1714   6
  11  -4 -11 1048.08 65.4182   3
  11  -4 -11 1045.39 39.3795   5
 -11   3  10 17.4058 4.06207   1
 -11   3  10 31.2111 7.47917   3
 -11   3  10 22.1148 3.60641   5
  11  -3 -10 20.2338 4.64048   3
  11  -3 -10 20.0719 3.68736   6
  11  -3 -10 24.2830 5.01080   1
  11  -3 -10 17.5829 4.57337   5
 -11   2   9 621.353 36.3451   1
 -11   2   9 560.240 20.7215   5
 -11   2   9 574.867 22.5267   3
  11  -2  -9 592.927 22.9247   1
  11  -2  -9 641.676 24.1487   5
  11  -2  -9 617.546 31.6595   3
  11  -2  -9 570.148 26.4546   6
 -11   1   8 420.483 23.5116   1
 -11   1   8 393.694 17.7323   2
 -11   1   8 399.144 18.3501   3
  11  -1  -8 405.119 17.0438   5
  11  -1  -8 396.779 26.4434   3
  11  -1  -8 381.531 15.0806   1
  11  -1  -8 432.660 22.0837   6
 -11   0   7 0.19038 4.48803   2
 -11   0   7 -3.7749 2.99495   4
 -11   0   7 0.98921 2.67726   3
  11   0  -7 -1.4152 3.05622   6
  11   0  -7 -3.3989 2.80823   3
  11   0  -7 1.95881 2.52280   5
 -11  -1   6 1432.40 51.6920   3
 -11  -1   6 1344.08 64.8340   4
 -11  -1   6 1496.77 69.2950   2
  11   1  -6 1468.89 42.4072   2
  11   1  -6 1447.03 70.5564   3
  11   1  -6 1472.06 82.0484   6
  11   1  -6 1483.06 40.5823   1
  11   1  -6 1473.72 44.0141   5
 -11  -2   5 1619.11 73.3594   4
 -11  -2   5 1561.43 72.2204   3
 -11  -2   5 1625.67 69.8259   2
  11   2  -5 1610.68 113.792   6
  11   2  -5 1589.32 68.2600   2
  11   2  -5 1573.17 51.0996   4
  11   2  -5 1604.06 54.6998   3
 -11  -3   4 126.480 10.1626   4
 -11  -3   4 143.592 8.19972   2
  11   3  -4 137.001 8.68383   4
  11   3  -4 136.670 10.9486   2
  11   3  -4 126.295 9.91938   6
 -11  -4   3 358.418 27.2905   2
 -11  -4   3 311.956 19.3245   4
  11   4  -3 312.941 19.8955   2
  11   4  -3 352.941 16.6564   4
  11   4  -3 344.196 28.3478   6
 -11  -5   2 10.2907 5.36390   2
  11   5  -2 4.01891 6.00021   2
  11   5  -2 -0.5277 4.28575   4
  11   6  -1 4.48445 2.58461   6
  11   6  -1 -5.1968 3.53476   2
  11   6  -1 6.36511 4.59026   4
  11   7   0 18.8079 6.89333   2
  11   7   0 9.70141 7.30027   4
  11   8   1 54.7893 11.1778   4
 -10   8  14 31.3638 8.13614   3
 -10   7  13 8.14884 4.52500   1
 -10   7  13 19.3437 8.09492   3
 -10   6  12 368.507 22.7261   5
 -10   6  12 412.271 27.8023   3
 -10   6  12 346.039 20.9462   1
  10  -6 -12 378.319 20.9572   6
 -10   5  11 43.1471 6.32831   5
 -10   5  11 48.7032 7.80179   1
 -10   5  11 52.2571 8.78242   3
  10  -5 -11 56.8989 5.60401   6
 -10   4  10 1337.48 46.3572   3
 -10   4  10 1282.95 70.2519   5
 -10   4  10 1243.03 93.9561   1
  10  -4 -10 1298.59 89.4506   3
  10  -4 -10 1295.14 56.3775   5
  10  -4 -10 1288.66 56.4566   6
 -10   3   9 2.00639 2.98849   5
 -10   3   9 1.18612 3.38238   1
  10  -3  -9 -2.6855 2.84838   3
  10  -3  -9 1.82797 3.19042   1
  10  -3  -9 -0.1488 2.29121   5
 -10   2   8 1626.71 75.9806   5
 -10   2   8 1641.52 61.7693   3
 -10   2   8 1646.40 68.8709   1
  10  -2  -8 1650.55 101.932   3
  10  -2  -8 1601.23 72.8732   6
  10  -2  -8 1637.08 62.7483   1
  10  -2  -8 1687.41 57.5640   5
 -10   1   7 1657.05 59.5435   1
 -10   1   7 1673.34 70.8941   3
 -10   1   7 1625.47 53.8300   2
 -10   1   7 1616.11 67.3307   5
  10  -1  -7 1639.52 58.4707   5
  10  -1  -7 1681.98 84.9494   6
  10  -1  -7 1646.21 64.4672   1
  10  -1  -7 1660.01 85.2417   3
 -10   0   6 1456.64 61.5016   3
 -10   0   6 1437.90 66.5749   2
 -10   0   6 1458.77 59.6490   4
  10   0  -6 1431.31 51.9719   5
  10   0  -6 1463.82 71.2180   6
  10   0  -6 1391.12 52.5930   3
  10   0  -6 1426.97 41.6017   1
 -10  -1   5 102.573 8.79363   4
 -10  -1   5 105.897 6.01214   3
 -10  -1   5 114.640 7.40398   2
  10   1  -5 109.993 10.2917   2
  10   1  -5 107.787 10.1316   6
  10   1  -5 102.363 6.30193   1
  10   1  -5 119.207 7.84284   3
  10   1  -5 106.996 6.89166   5
 -10  -2   4 3111.06 96.1132   2
 -10  -2   4 3040.95 100.527   4
  10   2  -4 3022.65 109.515   4
  10   2  -4 2983.61 143.540   6
  10   2  -4 3085.74 130.781   2
 -10  -3   3 416.939 20.9473   2
 -10  -3   3 406.013 24.5002   4
  10   3  -3 418.458 22.0225   2
  10   3  -3 384.634 28.5366   6
  10   3  -3 353.383 13.9814   4
 -10  -4   2 977.909 88.1986   4
 -10  -4   2 1016.61 52.4241   2
  10   4  -2 1044.42 83.8337   6
  10   4  -2 1016.38 61.1973   2
  10   4  -2 1057.85 56.6800   4
 -10  -5   1 2.57662 4.83953   4
 -10  -5   1 0.52392 4.66927   2
  10   5  -1 4.09751 4.78737   2
  10   5  -1 -0.3329 2.26622   6
  10   5  -1 -1.7244 6.29004   4
  10   6   0 15.6840 5.52094   4
  10   6   0 13.4290 6.35658   2
  10   6   0 12.6430 3.90552   6
  10   7   1 20.7746 5.36207   2
  10   7   1 5.22193 5.15886   4
  10   8   2 13.1021 6.79180   4
  -9   8  13 3.09524 5.91457   3
  -9   7  12 4.97649 6.53845   3
  -9   7  12 0.87244 4.03190   1
  -9   6  11 27.0108 5.71383   1
  -9   6  11 30.7174 6.31946   3
  -9   6  11 24.4418 4.23680   5
   9  -6 -11 34.2645 3.45541   6
  -9   5  10 2022.01 87.4296   3
  -9   5  10 1992.46 131.766   1
   9  -5 -10 1956.38 121.985   6
  -9   4   9 147.463 10.0906   1
  -9   4   9 156.151 11.1418   3
  -9   4   9 153.538 12.6719   5
   9  -4  -9 150.584 7.97848   5
   9  -4  -9 166.172 8.73423   6
   9  -4  -9 168.299 15.2828   3
  -9   3   8 5.43877 3.44083   5
  -9   3   8 5.25644 2.60494   1
  -9   3   8 6.91580 5.91470   3
   9  -3  -8 4.91032 4.01179   1
   9  -3  -8 5.83638 3.12655   3
   9  -3  -8 8.15191 2.83209   5
  -9   2   7 4365.23 182.530   1
  -9   2   7 4434.49 182.875   3
  -9   2   7 4393.49 154.372   5
   9  -2  -7 4365.71 243.667   3
   9  -2  -7 4380.31 156.586   5
   9  -2  -7 4454.63 165.628   6
   9  -2  -7 4459.44 146.309   1
  -9   1   6 385.207 20.1982   3
  -9   1   6 354.095 15.0522   2
  -9   1   6 368.781 13.0232   1
  -9   1   6 393.167 15.0314   5
   9  -1  -6 387.227 18.3164   5
   9  -1  -6 401.174 18.8964   1
   9  -1  -6 412.911 18.4906   3
   9  -1  -6 367.572 18.1926   6
  -9   0   5 1.65722 3.23927   3
  -9   0   5 -0.4801 3.39759   4
  -9   0   5 -1.6223 2.72278   2
   9   0  -5 5.79677 4.34107   6
  -9  -1   4 171.042 12.5524   4
  -9  -1   4 210.695 9.77764   3
  -9  -1   4 212.865 10.8123   2
   9   1  -4 206.974 10.5985   2
   9   1  -4 207.261 11.9277   1
   9   1  -4 213.120 13.8545   6
   9   1  -4 197.354 9.55001   3
  -9  -2   3 2294.91 77.0624   2
  -9  -2   3 2257.33 81.3857   4
   9   2  -3 2266.32 143.134   6
   9   2  -3 2208.07 84.4412   4
   9   2  -3 2259.76 73.1990   2
  -9  -3   2 121.540 11.2892   4
  -9  -3   2 140.442 9.80016   2
   9   3  -2 137.733 10.5697   2
   9   3  -2 111.639 10.0126   6
   9   3  -2 107.328 9.02395   4
  -9  -4   1 16.4876 3.88698   4
  -9  -4   1 14.9406 5.25328   2
   9   4  -1 33.7465 8.21446   4
   9   4  -1 26.2062 5.61574   6
  -9  -5   0 7.96658 4.24039   2
  -9  -5   0 15.0205 5.59797   4
   9   5   0 4.96463 3.08620   6
   9   5   0 6.67241 5.17555   4
   9   5   0 13.6425 4.41312   2
   9   6   1 22.4899 7.32819   2
   9   6   1 33.5027 3.84858   6
   9   7   2 -3.2954 6.58938   4
   9   7   2 6.55371 4.86645   2
   9   8   3 179.645 18.4918   4
  -8   8  12 19.6557 6.44543   3
  -8   8  12 16.3418 8.57688   4
  -8   7  11 20.5023 7.14772   3
  -8   7  11 21.8135 6.33386   1
  -8   6  10 1.98338 4.29301   1
  -8   6  10 2.39942 3.12464   5
  -8   6  10 8.80816 5.83304   3
   8  -6 -10 4.44818 1.80811   6
  -8   5   9 110.469 13.1072   3
  -8   5   9 120.268 13.9614   5
  -8   5   9 105.935 10.5577   1
   8  -5  -9 110.903 12.8109   3
   8  -5  -9 111.430 6.79337   6
  -8   4   8 25.7805 4.88744   3
   8  -4  -8 21.4746 3.20966   6
   8  -4  -8 17.1491 4.97960   5
   8  -4  -8 21.4569 5.36503   3
  -8   3   7 170.233 11.1442   5
  -8   3   7 140.855 9.61149   3
  -8   3   7 149.109 13.1609   1
   8  -3  -7 158.474 7.42058   1
   8  -3  -7 167.745 7.70914   6
   8  -3  -7 167.409 11.0629   3
   8  -3  -7 158.546 8.82392   5
  -8   2   6 469.622 24.2117   1
  -8   2   6 463.838 20.4557   5
  -8   2   6 423.749 21.9556   3
   8  -2  -6 406.001 14.9744   6
   8  -2  -6 410.139 20.2752   3
   8  -2  -6 449.169 20.2409   1
   8  -2  -6 449.695 22.1512   5
  -8   1   5 182.793 14.2155   3
  -8   1   5 178.973 9.44396   1
  -8   1   5 202.782 9.91669   5
   8  -1  -5 202.820 8.28000   1
   8  -1  -5 195.539 8.73477   5
   8  -1  -5 210.915 10.7891   6
   8  -1  -5 200.783 10.0928   3
  -8   0   4 228.636 15.6381   2
  -8   0   4 240.649 11.4930   3
  -8   0   4 265.941 18.6937   4
   8   0  -4 244.230 9.78983   3
   8   0  -4 258.199 16.6967   5
   8   0  -4 255.850 14.6367   1
   8   0  -4 262.176 12.3061   6
  -8  -1   3 416.726 18.7874   2
  -8  -1   3 430.510 18.8499   3
  -8  -1   3 401.438 15.5105   4
   8   1  -3 434.317 18.8475   1
   8   1  -3 430.948 16.5726   2
   8   1  -3 415.723 20.1902   3
   8   1  -3 410.466 14.3844   6
   8   1  -3 455.567 20.1623   4
  -8  -2   2 37.5711 14.7404   4
  -8  -2   2 39.3475 10.9701   2
   8   2  -2 42.3214 12.4622   2
   8   2  -2 54.8859 18.5015   4
   8   2  -2 26.3224 6.32378   6
  -8  -3   1 239.800 10.8657   2
  -8  -3   1 201.070 9.96626   4
   8   3  -1 204.957 12.8378   6
   8   3  -1 200.058 10.5059   2
   8   3  -1 212.079 14.6254   4
  -8  -4   0 46.7980 6.22660   4
  -8  -4   0 67.2558 6.86899   2
   8   4   0 47.7948 5.33199   6
   8   4   0 56.9992 7.90869   4
  -8  -5  -1 28.1962 7.07399   2
  -8  -5  -1 27.2622 5.12950   4
   8   5   1 36.6369 5.42184   4
   8   5   1 45.3968 5.66158   6
   8   5   1 41.6732 6.08769   2
   8   6   2 -6.6644 5.82244   2
   8   6   2 10.0641 5.70415   4
   8   6   2 6.72855 2.03926   6
   8   7   3 47.3430 9.76883   4
   8   7   3 57.1412 8.78304   2
   8   8   4 136.716 12.4644   4
  -7   8  11 103.825 11.0301   4
  -7   8  11 110.853 11.8590   3
  -7   7  10 80.7222 10.4848   3
  -7   7  10 76.1397 7.46292   1
  -7   6   9 46.4369 7.15147   1
  -7   6   9 55.2671 6.44748   5
  -7   6   9 59.2374 10.5495   3
   7  -6  -9 48.2804 3.59609   6
  -7   5   8 626.692 51.8160   1
  -7   5   8 740.252 28.9706   3
  -7   5   8 646.385 52.0094   5
   7  -5  -8 670.550 30.9957   6
   7  -5  -8 638.196 46.7965   3
  -7   4   7 313.332 21.2703   1
  -7   4   7 321.806 17.2403   3
  -7   4   7 317.319 23.0945   5
   7  -4  -7 319.383 12.6274   6
   7  -4  -7 320.763 14.5745   5
   7  -4  -7 305.272 24.3396   3
  -7   3   6 35.7359 4.61517   1
  -7   3   6 37.2360 4.64515   5
  -7   3   6 41.6157 6.02772   3
   7  -3  -6 32.1046 4.71281   5
   7  -3  -6 46.6749 4.18306   6
   7  -3  -6 27.9018 5.20770   1
   7  -3  -6 38.2963 5.86583   3
  -7   2   5 777.997 33.0376   3
  -7   2   5 751.598 31.2860   5
  -7   2   5 755.953 26.8826   1
   7  -2  -5 775.576 29.7422   5
   7  -2  -5 713.062 24.3378   3
   7  -2  -5 785.664 30.2903   1
   7  -2  -5 805.844 30.2472   6
  -7   1   4 60.3254 5.17451   1
  -7   1   4 64.8271 6.62439   3
  -7   1   4 56.3602 4.57424   5
   7  -1  -4 50.4917 5.28104   3
   7  -1  -4 57.5167 5.85116   6
   7  -1  -4 59.2202 4.67832   5
   7  -1  -4 56.9179 4.77921   1
  -7   0   3 -4.9758 2.85808   4
  -7   0   3 -2.7355 2.09210   1
  -7   0   3 -1.0292 2.25537   3
   7   0  -3 -4.6556 2.11726   1
   7   0  -3 0.40844 2.41797   3
   7   0  -3 -2.8568 3.91931   6
  -7  -1   2 14.8092 3.45930   2
  -7  -1   2 12.3561 2.24411   3
  -7  -1   2 10.4246 4.44252   4
   7   1  -2 5.57821 5.25099   4
   7   1  -2 15.0632 2.11100   3
   7   1  -2 11.9163 2.75955   6
   7   1  -2 9.75676 5.45108   2
  -7  -2   1 994.682 32.1628   2
  -7  -2   1 1035.80 35.1649   4
   7   2  -1 1011.91 31.9465   2
   7   2  -1 1020.80 37.5236   6
   7   2  -1 1106.06 63.1334   4
  -7  -3   0 181.266 10.4664   4
  -7  -3   0 168.162 10.5930   2
   7   3   0 179.008 14.2327   6
   7   3   0 174.067 9.28413   2
   7   3   0 204.075 10.9827   4
  -7  -4  -1 21.2780 4.52583   4
  -7  -4  -1 22.2359 5.92681   2
   7   4   1 27.5041 6.32473   2
   7   4   1 21.3230 5.90407   4
   7   4   1 13.7822 3.17664   6
  -7  -5  -2 3.14452 3.75362   2
   7   5   2 9.86997 2.86139   6
   7   5   2 11.2055 4.62463   2
   7   5   2 9.06118 6.81701   4
   7   6   3 199.438 12.8126   2
   7   6   3 196.863 12.1421   4
   7   6   3 200.349 12.0719   6
   7   7   4 192.239 14.9179   4
   7   7   4 237.726 17.2774   2
   7   8   5 51.9519 10.4158   4
  -6   8  10 7.26552 7.27456   4
  -6   8  10 9.54809 5.40910   3
  -6   7   9 167.457 13.4922   3
  -6   7   9 152.416 15.2962   1
  -6   6   8 423.964 36.7065   5
  -6   6   8 467.354 41.0041   1
  -6   6   8 432.423 28.6486   3
   6  -6  -8 454.938 18.7042   6
   6  -6  -8 484.292 32.1834   3
  -6   5   7 1028.96 55.0670   3
  -6   5   7 924.211 78.7348   5
  -6   5   7 975.537 54.9772   1
   6  -5  -7 964.432 35.3585   6
   6  -5  -7 925.030 52.5779   3
  -6   4   6 188.343 11.6237   1
  -6   4   6 196.030 11.5483   3
  -6   4   6 185.889 15.6300   5
   6  -4  -6 181.674 10.9612   3
   6  -4  -6 212.773 8.31508   6
  -6   3   5 165.983 11.9979   3
  -6   3   5 184.388 8.13155   1
  -6   3   5 191.105 23.0445   5
   6  -3  -5 156.720 8.09954   6
   6  -3  -5 178.321 9.49870   3
   6  -3  -5 151.038 9.18219   1
   6  -3  -5 187.080 9.00141   5
  -6   2   4 1170.73 48.1371   1
  -6   2   4 1181.31 43.5485   5
  -6   2   4 1178.78 48.4330   3
   6  -2  -4 1263.54 54.3050   1
   6  -2  -4 1149.68 44.4582   5
   6  -2  -4 1129.64 37.7900   6
   6  -2  -4 1255.26 43.1971   3
   6  -1  -3 7539.02 258.949   6
  -6   0   2 6923.35 241.863   4
  -6  -1   1 5227.71 190.261   2
   6   1  -1 5170.86 195.988   6
   6   1  -1 5218.67 186.584   4
   6   1  -1 5334.57 196.877   2
  -6  -2   0 475.197 15.7858   2
  -6  -2   0 473.925 23.5884   4
   6   2   0 494.170 20.7064   4
   6   2   0 456.112 20.4206   6
   6   2   0 481.717 16.5099   2
  -6  -3  -1 1434.14 62.4325   4
  -6  -3  -1 1527.24 52.7296   2
   6   3   1 1542.36 56.0229   2
   6   3   1 1437.74 76.7040   6
   6   3   1 1439.52 62.5455   4
  -6  -4  -2 2416.76 113.063   2
  -6  -4  -2 2409.56 144.496   4
   6   4   2 2414.46 77.1425   2
   6   4   2 2462.38 92.7467   4
   6   5   3 -1.7268 6.33845   2
   6   5   3 4.67563 1.85525   6
   6   6   4 18.5881 5.41004   4
   6   6   4 2.43055 6.13807   2
   6   7   5 79.6728 10.4526   4
   6   7   5 57.0231 7.26906   2
   6   8   6 13.4092 6.67049   4
  -5   8   9 173.957 15.7408   4
  -5   8   9 211.833 16.4721   3
  -5   8   9 172.130 16.2495   2
  -5   7   8 168.120 13.6036   3
  -5   7   8 141.831 18.0517   1
  -5   7   8 172.054 16.7286   4
  -5   6   7 101.836 11.0997   1
  -5   6   7 93.8151 10.9021   5
   5  -6  -7 95.4431 9.24083   3
  -5   5   6 641.184 29.1730   1
  -5   5   6 693.452 32.5232   3
  -5   5   6 659.472 52.0828   5
   5  -5  -6 681.398 45.0073   3
   5  -5  -6 658.499 25.5597   6
  -5   4   5 1380.35 58.0875   5
  -5   4   5 1527.59 51.6747   3
  -5   4   5 1380.40 55.8620   1
   5  -4  -5 1365.94 46.7553   6
   5  -4  -5 1401.83 79.0490   3
  -5   3   4 788.274 27.1737   1
  -5   3   4 780.022 32.3553   3
  -5   3   4 786.750 31.5414   5
   5  -3  -4 721.453 29.2187   5
   5  -3  -4 765.798 35.1756   3
   5  -3  -4 764.213 25.6084   6
  -5   2   3 138.455 10.4322   5
  -5   2   3 138.021 8.56929   1
  -5   2   3 130.917 10.7424   3
   5  -2  -3 157.347 7.51033   6
   5  -2  -3 144.231 8.21930   5
   5  -2  -3 133.478 6.26487   1
   5  -2  -3 126.793 7.01867   3
  -5   1   2 281.218 16.8088   3
  -5   1   2 253.248 9.38335   5
  -5   1   2 274.117 10.7870   1
   5  -1  -2 272.893 14.8609   1
   5  -1  -2 291.234 13.1929   3
   5  -1  -2 283.920 10.6796   5
  -5   0   1 -10.926 3.80828   2
  -5   0   1 -7.1729 2.85427   3
  -5   0   1 -2.2915 2.64207   1
   5   0  -1 -4.6758 2.70146   3
   5   0  -1 -5.2445 3.68588   5
   5   0  -1 -4.0716 2.11557   6
   5   0  -1 -3.4341 3.18928   1
   5   0  -1 -5.9764 2.23744   2
  -5  -1   0 4822.25 169.097   2
  -5  -2  -1 14.6488 5.18597   2
  -5  -2  -1 16.1962 4.23891   4
   5   2   1 5.11704 8.90205   4
   5   2   1 13.1326 2.66444   6
  -5  -3  -2 794.518 29.3394   4
  -5  -3  -2 812.688 29.1037   2
   5   3   2 826.431 32.5642   4
   5   3   2 819.332 28.2450   2
   5   3   2 805.971 26.7266   3
   5   3   2 745.609 27.6051   6
  -5  -4  -3 175.037 11.9430   4
  -5  -4  -3 176.254 12.5162   2
   5   4   3 183.769 10.0456   6
   5   4   3 184.191 7.57524   3
   5   4   3 203.727 12.1024   4
   5   4   3 194.085 19.4057   2
  -5  -5  -4 5.09826 1.94707   3
   5   5   4 7.08926 6.39399   2
   5   5   4 8.89057 5.78734   4
   5   5   4 4.93774 1.41330   6
  -5  -6  -5 35.9135 5.03476   3
   5   6   5 45.3053 9.77217   2
   5   6   5 40.5985 4.28555   3
   5   6   5 31.9771 7.75042   4
   5   7   6 28.1457 7.83584   4
   5   7   6 27.3942 7.49105   2
   5   8   7 7.61358 4.52518   4
  -4   8   8 28.9027 5.78247   3
  -4   8   8 48.2618 8.70620   2
  -4   8   8 35.4155 8.86722   4
  -4   7   7 366.512 34.5402   3
  -4   7   7 391.572 23.9995   2
  -4   7   7 399.866 24.1645   4
  -4   7   7 366.802 39.1830   1
  -4   6   6 19.5439 5.95251   3
  -4   6   6 17.4478 7.09133   5
  -4   6   6 24.5919 7.11825   1
   4  -6  -6 26.8562 4.74103   3
  -4   5   5 35.5660 4.89888   1
  -4   5   5 41.9001 6.55828   3
  -4   5   5 40.1735 5.61002   5
   4  -5  -5 44.0142 2.47924   6
   4  -5  -5 43.6074 5.41758   3
  -4   4   4 2143.87 130.569   5
  -4   4   4 2040.45 79.8839   3
  -4   4   4 2095.62 77.5086   1
   4  -4  -4 2133.79 102.894   3
   4  -4  -4 2023.76 76.4609   6
  -4   3   3 9.75632 3.48411   3
  -4   3   3 16.0691 5.14575   1
  -4   3   3 14.1925 5.81454   5
   4  -3  -3 15.8026 5.03811   3
   4  -3  -3 8.26400 3.80577   5
   4  -3  -3 12.7187 2.45530   6
  -4   1   1 1188.62 59.2328   3
  -4   1   1 1242.63 47.3990   1
  -4   1   1 1244.88 36.2133   5
   4  -1  -1 1238.70 50.0210   5
   4  -1  -1 1221.99 55.7480   1
   4  -1  -1 1165.53 49.2980   3
  -4   0   0 117.220 6.70840   3
  -4   0   0 131.403 9.01771   2
  -4   0   0 137.933 8.13532   1
  -4   0   0 130.112 6.47359   5
   4   0   0 142.731 5.91596   2
   4   0   0 132.767 6.12464   5
   4   0   0 126.040 5.95953   3
   4   0   0 141.675 6.89767   1
  -4  -1  -1 787.165 25.5536   2
  -4  -1  -1 749.505 28.4641   4
   4   1   1 744.292 26.6726   3
   4   1   1 792.070 45.1016   4
   4   1   1 754.947 30.3712   2
  -4  -2  -2 529.357 21.2087   2
  -4  -2  -2 550.097 15.8143   4
   4   2   2 539.233 22.1794   4
   4   2   2 542.335 18.9219   6
   4   2   2 557.620 22.5120   2
   4   2   2 548.804 19.7604   3
  -4  -3  -3 742.119 35.7140   2
  -4  -3  -3 732.115 24.2208   4
   4   3   3 740.002 29.9128   3
   4   3   3 753.461 38.2044   4
   4   3   3 731.469 30.3985   2
   4   3   3 734.315 38.8224   6
  -4  -4  -4 85.0070 4.26971   3
   4   4   4 81.7847 4.69027   6
   4   4   4 77.8024 10.2593   4
   4   4   4 93.9482 8.63729   2
   4   4   4 79.2222 4.80826   3
  -4  -5  -5 42.0886 3.74984   3
   4   5   5 47.0479 6.70746   4
   4   5   5 39.9081 4.74116   3
  -4  -6  -6 6.03120 2.58331   3
   4   6   6 7.17215 4.39182   2
   4   6   6 6.78475 4.05718   4
   4   6   6 3.76897 2.73552   3
  -4  -7  -7 131.149 10.6787   3
   4   7   7 127.989 13.3351   4
   4   7   7 128.650 10.4903   3
   4   7   7 118.967 14.1618   2
   4   8   8 10.8847 5.34679   2
   4   8   8 0.46226 4.13335   4
  -3   9   8 3.54352 4.79885   3
  -3   8   7 456.393 19.3444   2
  -3   8   7 409.562 39.3509   3
  -3   8   7 417.190 23.9617   4
  -3   7   6 106.731 13.3462   1
  -3   7   6 145.787 10.0490   3
  -3   7   6 129.424 11.2954   2
  -3   7   6 114.248 12.1158   4
   3  -7  -6 125.266 18.3217   3
  -3   6   5 71.5647 13.5605   4
  -3   6   5 77.1745 12.6489   1
  -3   6   5 64.4430 6.88323   5
  -3   6   5 62.3461 10.3106   3
  -3   6   5 78.5535 12.0372   2
   3  -6  -5 72.2562 7.17406   3
  -3   5   4 96.1707 8.52836   1
  -3   5   4 114.269 7.96410   3
  -3   5   4 98.8695 10.0043   5
   3  -5  -4 88.1366 8.96835   3
  -3   4   3 156.029 11.1257   1
  -3   4   3 131.135 8.76987   3
  -3   4   3 142.512 8.74531   5
   3  -4  -3 164.537 8.89366   3
   3  -4  -3 141.801 5.47887   6
  -3   3   2 1443.01 65.7595   5
  -3   3   2 1435.14 50.8323   1
  -3   3   2 1546.71 51.1061   3
   3  -3  -2 1458.66 51.4670   3
  -3   2   1 5302.45 186.271   5
  -3   1   0 2.69579 2.83710   3
  -3   1   0 1.19827 2.76610   1
  -3   1   0 2.69659 2.86123   5
   3  -1   0 2.36164 3.33726   5
   3  -1   0 -0.4192 2.32840   1
   3  -1   0 2.03764 2.46956   3
  -3   0  -1 -0.0300 1.65143   5
  -3   0  -1 -0.1550 1.64596   1
  -3   0  -1 -2.0394 1.82287   2
  -3   0  -1 3.21372 2.27213   3
   3   0   1 -2.3485 2.85971   5
   3   0   1 0.51557 1.95590   2
   3   0   1 2.22119 2.42335   1
   3   0   1 1.41795 2.37991   3
  -3  -1  -2 211.454 10.6899   2
  -3  -1  -2 222.452 12.7933   4
   3   1   2 227.267 12.9603   4
   3   1   2 240.310 9.35094   2
  -3  -2  -3 865.086 43.0804   2
  -3  -2  -3 846.774 33.7397   4
   3   2   3 843.508 31.6133   2
   3   2   3 845.421 39.1056   3
   3   2   3 814.791 36.8522   4
  -3  -3  -4 151.188 7.82047   4
  -3  -3  -4 155.250 6.37983   3
   3   3   4 144.939 7.48618   3
   3   3   4 139.200 7.04969   6
   3   3   4 155.004 8.32543   2
   3   3   4 131.885 7.46295   4
  -3  -4  -5 721.425 33.0197   3
   3   4   5 767.795 26.1785   4
   3   4   5 711.918 31.6274   6
   3   4   5 691.273 33.9294   3
   3   4   5 661.089 20.8659   2
  -3  -5  -6 16.3887 2.79789   3
   3   5   6 15.7126 5.79375   2
   3   5   6 16.8699 6.70226   4
  -3  -6  -7 225.718 17.9457   3
   3   6   7 199.345 12.2911   2
   3   6   7 253.702 18.5518   4
   3   6   7 211.283 14.5799   3
  -3  -7  -8 60.1250 4.88365   3
   3   7   8 66.4869 9.05558   4
   3   7   8 57.7214 9.34712   2
   3   7   8 52.9795 5.65725   3
   3   8   9 5.09753 2.98631   3
   3   8   9 10.6562 6.11800   4
  -2   9   7 16.2776 6.42626   3
  -2   9   7 25.7021 7.20455   4
  -2   8   6 51.6507 8.09057   3
  -2   8   6 65.7403 9.35754   4
  -2   8   6 42.2652 10.3479   2
  -2   7   5 41.8470 7.91831   4
  -2   7   5 38.7010 8.04340   1
  -2   7   5 27.7368 5.61788   3
   2  -7  -5 35.4623 5.52448   3
  -2   6   4 1154.78 87.6708   1
  -2   6   4 1164.08 49.4331   4
  -2   6   4 1126.21 41.7233   2
  -2   6   4 1077.65 53.7583   3
  -2   6   4 1143.02 57.8771   5
   2  -6  -4 1143.05 82.5074   3
  -2   5   3 244.441 14.6759   5
  -2   5   3 224.600 14.3121   3
  -2   5   3 270.632 18.5587   4
  -2   5   3 198.624 13.8330   1
   2  -5  -3 243.828 12.8206   3
  -2   4   2 3801.23 125.684   1
  -2   4   2 3698.87 158.604   3
  -2   4   2 3741.59 159.089   5
   2  -4  -2 3872.53 145.439   3
  -2   3   1 108.855 7.29079   1
  -2   3   1 92.8573 9.09465   3
   2  -3  -1 105.147 6.42141   3
  -2   2   0 3829.79 147.791   3
  -2   2   0 3671.96 145.322   1
   2  -2   0 3699.20 158.950   5
   2  -2   0 3759.76 133.091   3
  -2   1  -1 466.799 20.9220   1
  -2   1  -1 459.512 16.7399   3
  -2   1  -1 437.320 15.7042   5
   2  -1   1 458.191 22.0843   1
   2  -1   1 428.061 19.1236   5
   2  -1   1 438.994 17.2005   3
  -2  -1  -3 373.002 10.6383   4
  -2  -1  -3 358.676 12.6546   2
   2   1   3 363.661 17.6515   4
   2   1   3 356.605 13.1008   2
  -2  -2  -4 75.6394 4.69857   3
  -2  -2  -4 76.1994 5.70232   2
  -2  -2  -4 83.8283 8.05338   4
   2   2   4 81.7910 9.90949   4
  -2  -3  -5 2219.08 100.738   3
   2   3   5 2195.05 94.8837   3
   2   3   5 2151.03 76.9336   2
   2   3   5 2158.13 82.5185   4
  -2  -4  -6 982.319 42.3984   3
   2   4   6 993.847 36.9107   4
   2   4   6 1032.94 33.7644   2
   2   4   6 1004.92 55.5660   3
  -2  -5  -7 -0.0746 2.69013   3
   2   5   7 11.2364 7.16399   4
   2   5   7 -0.5534 2.85074   3
   2   5   7 -4.8093 5.70243   2
  -2  -6  -8 187.870 12.2911   3
   2   6   8 173.255 10.7664   3
   2   6   8 178.163 17.0573   4
   2   6   8 175.584 12.1938   2
  -2  -7  -9 7.53825 3.37235   3
   2   7   9 14.8223 5.61885   2
   2   7   9 4.78393 3.49326   3
   2   7   9 18.2546 6.17316   4
   2   8  10 203.027 17.0405   4
   2   8  10 195.824 21.3081   2
   2   8  10 169.530 21.4130   3
  -1   9   6 109.249 14.1431   4
  -1   8   5 394.691 19.9420   3
  -1   8   5 328.244 33.2696   4
  -1   8   5 342.071 22.1250   2
  -1   7   4 16.7846 6.33194   3
  -1   7   4 17.9368 7.38709   1
  -1   7   4 27.4276 8.35982   2
   1  -7  -4 11.2923 3.31238   3
  -1   6   3 26.6962 7.22056   4
  -1   6   3 18.5331 7.66984   1
  -1   6   3 22.0366 5.52979   5
  -1   6   3 17.1393 6.89191   2
  -1   5   2 45.8213 5.56671   3
  -1   5   2 36.9487 5.03041   4
  -1   5   2 59.8100 7.39008   5
  -1   5   2 51.8382 6.93794   1
  -1   4   1 163.683 14.1295   5
  -1   4   1 160.247 10.1842   3
  -1   4   1 174.678 12.1438   4
  -1   4   1 141.619 10.9137   1
   1  -4  -1 144.445 8.00841   3
   1  -4  -1 148.993 6.01733   6
  -1   3   0 36.2600 5.40323   3
  -1   3   0 38.3397 7.18186   1
  -1   3   0 35.2496 5.55012   5
  -1   1  -2 2703.75 100.006   3
   1  -1   2 2631.23 101.615   3
  -1   0  -3 -4.5353 1.30042   1
  -1   0  -3 -5.5617 0.86920   5
   1   0   3 -3.8043 1.38286   1
   1   1   4 137.104 7.77381   4
   1   1   4 127.009 6.48907   2
   1   1   4 130.198 5.22802   3
  -1  -3  -6 527.057 28.1591   3
   1   3   6 515.707 20.2069   4
   1   3   6 532.971 22.9599   2
   1   3   6 517.336 29.3620   3
  -1  -4  -7 381.737 19.0072   3
   1   4   7 358.279 15.5229   2
   1   4   7 359.739 16.2892   4
   1   4   7 389.959 19.3829   3
  -1  -5  -8 4.58930 2.57474   3
   1   5   8 1.28934 3.36330   3
   1   5   8 14.6700 6.89537   2
   1   5   8 2.38194 5.05316   4
  -1  -6  -9 102.719 8.04184   3
   1   6   9 99.5527 9.84560   4
   1   6   9 113.219 9.50192   3
   1   6   9 119.154 11.7192   2
  -1  -7 -10 315.135 31.2978   3
   1   7  10 347.900 24.8936   3
   1   7  10 360.280 24.6842   4
   1   7  10 324.606 17.0957   2
   1   8  11 10.6260 6.99634   4
   1   8  11 7.06697 4.08986   3
   1   8  11 14.6486 7.75096   2
   0   9   5 5.91673 5.16293   4
   0   8   4 -0.5259 4.11628   3
   0   8   4 0.79299 5.98165   2
   0   8   4 -9.3697 5.48926   4
   0  -8  -4 4.23545 3.39775   3
   0   7   3 379.186 26.0260   4
   0   7   3 350.916 33.1845   3
   0   7   3 383.401 24.2736   2
   0  -7  -3 356.294 19.2231   3
   0   6   2 57.3136 8.42924   1
   0   6   2 64.8619 8.58425   3
   0   6   2 79.3745 10.9709   2
   0   6   2 52.5999 7.38073   5
   0  -6  -2 59.4254 7.72741   3
   0   5   1 39.5470 9.08803   2
   0   5   1 26.1107 5.64146   4
   0   5   1 36.6302 4.59185   1
   0  -5  -1 28.8692 3.82553   3
   0   4   0 6637.53 199.013   2
   0   4   0 6606.22 221.063   4
   0   4   0 6891.02 267.912   3
   0  -4   0 6918.61 266.848   3
   0   3  -1 217.302 12.7591   2
   0   3  -1 222.813 13.1558   4
   0   3  -1 239.134 13.4261   3
   0   3  -1 206.174 9.08126   5
   0  -3   1 225.261 10.0958   6
   0  -3   1 233.252 8.69158   3
   0   2  -2 3127.03 124.213   3
   0   2  -2 3005.04 109.570   1
   0   2  -2 2987.25 116.915   4
   0   2  -2 3006.47 124.223   5
   0   2  -2 2980.62 115.707   2
   0  -2   2 3137.27 134.697   3
   0   1  -3 193.375 7.25937   5
   0   1  -3 201.428 7.70631   4
   0   1  -3 203.459 6.86167   2
   0  -1   3 193.008 7.43308   4
   0  -1   3 220.906 9.96714   1
   0  -1   3 200.953 9.25086   5
   0  -1   3 190.328 7.58814   2
   0   0   4 24.8558 4.23970   1
   0   0   4 22.6817 2.13931   4
   0   0   4 23.8145 3.05680   5
   0  -1  -5 610.427 22.0880   3
   0   1   5 594.738 27.5223   3
   0  -2  -6 975.901 48.6171   3
   0   2   6 1002.66 47.1197   3
   0   2   6 974.438 37.7639   6
   0  -3  -7 412.603 19.4724   3
   0   3   7 437.354 21.7391   3
   0   3   7 400.913 13.1579   6
   0  -4  -8 188.819 10.7501   3
   0   4   8 208.420 16.2484   2
   0   4   8 214.919 13.1396   4
   0   4   8 199.047 10.7259   3
   0  -5  -9 23.3425 4.03798   3
   0   5   9 22.5683 7.07176   4
   0   5   9 25.5355 4.73585   3
   0  -6 -10 403.111 34.2818   3
   0   6  10 494.740 35.9974   3
   0   6  10 445.116 27.8135   2
   0   6  10 456.404 48.8377   5
   0   6  10 433.383 20.1835   4
   0  -7 -11 76.1323 6.12387   3
   0   7  11 72.4369 8.35229   2
   0   7  11 67.9489 9.29558   3
   0   7  11 56.3312 9.19782   4
   0   8  12 6.36244 4.04786   3
   0   8  12 14.4925 7.40479   2
   1   9   4 79.4853 12.4371   4
   1   8   3 148.325 15.3548   2
   1   8   3 143.654 15.1892   4
  -1  -8  -3 125.729 14.2918   3
   1   7   2 9.13320 4.65210   3
   1   7   2 13.4602 7.16181   2
  -1  -7  -2 9.29438 3.58506   3
   1   6   1 251.183 18.5370   5
   1   6   1 291.731 18.6245   3
   1   6   1 298.083 25.1506   4
   1   6   1 276.292 18.9246   2
  -1  -6  -1 304.100 19.2634   3
   1   5   0 1358.09 51.2480   2
   1   5   0 1339.24 45.6849   4
   1   5   0 1404.25 55.0769   3
  -1  -5   0 1278.92 60.9179   3
   1   4  -1 151.362 8.13625   3
   1   4  -1 174.001 21.5172   2
   1   4  -1 175.867 22.0353   4
  -1  -4   1 139.005 5.63249   6
  -1  -4   1 151.014 7.54891   3
   1   3  -2 2567.19 95.9629   4
   1   3  -2 2607.22 95.8992   3
  -1  -3   2 2639.24 94.0115   3
   1   2  -3 2849.81 124.692   4
   1   2  -3 2833.64 85.4517   2
  -1  -2   3 2830.69 105.976   3
  -1  -2   3 2793.15 102.533   4
  -1  -2   3 2722.50 110.440   2
   1   1  -4 -2.5811 2.18861   2
   1   1  -4 -0.0249 1.92854   4
   1   1  -4 3.83583 2.59314   1
  -1  -1   4 -0.8502 1.49032   2
  -1  -1   4 0.16242 1.89915   6
  -1  -1   4 1.57430 1.84208   4
  -1   0   5 3.50436 1.82777   4
  -1   0   5 5.21641 3.06533   6
  -1   0   5 5.27321 1.28585   1
  -1   0   5 3.94592 1.09044   5
   1  -1  -6 2324.69 99.5113   3
  -1   1   6 2332.95 107.196   3
   1  -2  -7 568.239 29.4969   3
  -1   2   7 590.602 23.0218   3
  -1   2   7 587.817 23.1902   6
   1  -3  -8 888.878 41.1572   3
  -1   3   8 844.089 37.8491   3
  -1   3   8 860.408 30.7110   6
   1  -4  -9 174.033 11.2383   3
  -1   4   9 152.737 11.2799   3
   1  -5 -10 21.5054 3.85557   3
  -1   5  10 13.4940 6.25237   4
   1  -6 -11 327.479 30.4871   3
  -1   6  11 382.567 26.3032   3
  -1   6  11 319.100 20.5875   4
  -1   6  11 341.479 25.7005   5
  -1   6  11 368.473 17.3674   2
   1  -7 -12 4.40090 3.53815   3
  -1   7  12 4.74979 4.71239   1
  -1   7  12 -3.0006 5.42455   2
  -1   8  13 -4.5569 4.52405   3
  -1   8  13 6.11885 5.21471   4
   2   9   3 15.6300 9.04984   4
   2   8   2 32.3791 7.24694   2
   2   8   2 26.7805 8.07228   4
  -2  -8  -2 35.1599 5.23904   3
   2   7   1 0.27792 4.23081   4
   2   7   1 4.55512 8.21106   2
  -2  -7  -1 1.17717 2.32795   3
   2   6   0 333.652 17.4656   4
   2   6   0 299.752 19.6036   2
   2   6   0 281.076 28.2904   5
  -2  -6   0 325.150 22.7997   3
   2   5  -1 11.6349 8.34502   2
   2   5  -1 13.2497 6.31318   4
  -2  -5   1 15.3029 3.03556   3
   2   4  -2 3874.23 134.398   4
   2   4  -2 3760.18 104.502   2
   2   3  -3 113.321 8.60050   4
   2   3  -3 128.775 7.04512   2
  -2  -3   3 111.529 8.34110   2
  -2  -3   3 117.999 7.06534   6
  -2  -3   3 112.752 6.10861   3
  -2  -3   3 128.501 7.88375   4
   2   2  -4 863.088 28.3695   4
   2   2  -4 778.400 22.0220   2
   2   2  -4 759.719 24.4631   6
  -2  -2   4 834.947 25.9680   2
  -2  -2   4 908.795 55.4610   4
  -2  -2   4 797.119 32.9079   6
   2   1  -5 701.580 21.8329   2
   2   1  -5 692.835 27.8214   6
   2   1  -5 676.901 22.4952   4
  -2  -1   5 695.032 25.3003   6
  -2  -1   5 697.910 24.9668   2
  -2  -1   5 685.238 23.4028   4
   2   0  -6 106.431 5.00888   6
  -2   0   6 99.0342 7.81840   3
  -2   0   6 83.4967 4.74439   6
  -2   0   6 139.274 21.3820   2
   2  -1  -7 3134.96 116.285   3
  -2   1   7 3089.63 137.452   3
   2  -2  -8 750.003 32.0259   3
   2  -2  -8 727.957 27.5769   6
  -2   2   8 760.972 33.8352   3
  -2   2   8 702.877 27.1794   6
   2  -3  -9 653.737 33.7339   3
  -2   3   9 670.612 25.8309   6
  -2   3   9 672.822 39.3328   3
   2  -4 -10 443.511 23.9371   3
  -2   4  10 410.310 24.7638   3
  -2   4  10 440.954 35.0852   5
   2  -5 -11 10.3788 3.13136   3
  -2   5  11 4.23118 5.24355   3
  -2   5  11 14.7240 4.42331   5
   2  -6 -12 9.66743 4.13368   3
  -2   6  12 -4.0909 5.59496   3
  -2   6  12 1.46683 3.79768   2
  -2   6  12 -1.8108 3.80065   5
   2  -7 -13 132.577 10.6357   3
  -2   7  13 104.847 10.8028   1
  -2   7  13 112.827 10.9414   3
  -2   7  13 95.3837 10.7789   4
  -2   8  14 73.2612 9.63352   4
  -2   8  14 52.4256 7.62014   3
   3   9   2 10.9136 5.37920   4
   3   8   1 589.667 37.6066   2
   3   8   1 575.225 38.8940   4
   3   7   0 187.642 16.2411   2
   3   7   0 199.195 13.0426   4
  -3  -7   0 197.325 12.6205   3
   3   6  -1 73.4219 10.3811   4
   3   6  -1 83.3978 8.83026   2
  -3  -6   1 81.3423 5.31888   3
   3   5  -2 183.449 14.5238   4
   3   5  -2 191.653 13.1857   2
  -3  -5   2 195.413 8.99369   3
  -3  -5   2 199.598 7.83596   6
   3   4  -3 130.931 10.0276   2
  -3  -4   3 143.034 7.37143   6
  -3  -4   3 160.766 11.5577   4
  -3  -4   3 138.560 7.97829   3
   3   3  -4 107.696 6.78886   2
   3   3  -4 119.341 8.94788   4
   3   3  -4 99.6221 5.95101   6
  -3  -3   4 118.280 9.01612   4
  -3  -3   4 106.776 6.16921   3
  -3  -3   4 117.384 6.75495   2
  -3  -3   4 103.095 7.20059   6
  -3  -2   5 9999.99 266.072   2
   3   0  -7 0.37833 2.02408   3
   3   0  -7 5.47873 3.66408   6
  -3   0   7 6.58989 3.78445   6
   3  -1  -8 4861.12 174.953   3
  -3   1   8 4935.52 190.295   3
   3  -2  -9 1066.65 48.7447   3
   3  -2  -9 1096.99 44.7785   6
  -3   2   9 1046.06 46.3815   6
  -3   2   9 1050.22 42.2671   3
  -3   2   9 1050.44 42.9725   5
   3  -3 -10 83.1663 4.78411   6
   3  -3 -10 98.3489 7.36167   3
  -3   3  10 84.6302 8.28579   3
  -3   3  10 86.3201 4.70692   6
  -3   3  10 98.0581 5.85061   5
   3  -4 -11 106.288 8.54238   3
  -3   4  11 137.775 8.65755   5
  -3   4  11 150.652 11.9329   3
   3  -5 -12 5.04524 3.66078   3
  -3   5  12 4.11815 3.12195   1
  -3   5  12 10.0778 3.13028   5
  -3   5  12 15.3549 6.16876   3
   3  -6 -13 105.812 14.5130   3
  -3   6  13 142.829 15.2453   3
  -3   6  13 108.855 14.2112   1
  -3   6  13 120.195 9.03306   4
  -3   6  13 107.700 10.5886   5
  -3   7  14 260.731 21.8645   1
  -3   7  14 216.223 13.1009   3
  -3   7  14 189.712 16.0566   4
  -3   7  14 227.226 17.1368   2
  -3   8  15 9.74179 6.40491   4
  -3   8  15 5.01481 4.81709   3
   4   9   1 7.14540 5.84802   4
   4   8   0 13.6805 4.38310   2
   4   8   0 28.6440 8.53738   4
   4   7  -1 33.7944 9.05885   2
  -4  -7   1 36.8330 4.36716   3
   4   6  -2 871.872 36.6582   4
   4   6  -2 833.220 45.7946   2
  -4  -6   2 799.987 34.6642   3
   4   5  -3 302.890 15.8925   2
   4   5  -3 332.335 25.1154   4
  -4  -5   3 324.818 16.0751   3
  -4  -5   3 334.221 13.1164   6
   4   4  -4 2121.51 64.3054   2
   4   4  -4 2022.47 55.0516   4
  -4  -4   4 2062.96 82.9643   3
  -4  -4   4 2043.42 87.3672   6
  -4  -4   4 2090.32 102.337   2
  -4  -4   4 2047.50 80.9146   4
   4   3  -5 1541.99 66.4209   6
   4   3  -5 1615.35 47.9990   4
   4   3  -5 1668.40 48.6926   2
  -4  -3   5 1629.07 65.3318   6
  -4  -3   5 1626.75 46.1226   2
  -4  -3   5 1652.84 65.5321   3
  -4  -3   5 1577.14 63.5598   4
   4   2  -6 1213.32 45.5222   4
   4   2  -6 1212.03 46.1540   6
   4   2  -6 1163.91 39.3917   2
  -4  -2   6 1188.83 33.1021   4
  -4  -2   6 1229.51 52.3986   6
  -4  -2   6 1265.84 47.7783   2
   4   1  -7 529.066 21.9334   6
   4   1  -7 541.702 19.9326   4
   4   1  -7 553.068 19.7540   2
  -4  -1   7 529.693 19.1846   2
  -4  -1   7 515.021 27.7472   6
  -4  -1   7 544.841 18.5846   3
  -4  -1   7 570.783 19.5760   4
   4   0  -8 336.294 16.4073   6
   4   0  -8 354.412 11.7955   3
  -4   0   8 391.780 50.1865   2
  -4   0   8 377.292 16.3609   6
  -4   0   8 343.595 15.2730   3
  -4   0   8 346.941 17.7874   4
   4  -1  -9 2739.18 105.406   3
   4  -1  -9 2893.39 128.674   6
  -4   1   9 2739.17 116.424   3
  -4   1   9 2955.38 124.601   6
   4  -2 -10 28.9320 4.55642   3
   4  -2 -10 37.6199 4.36467   6
  -4   2  10 47.7500 4.93370   6
  -4   2  10 36.3438 3.21825   5
  -4   2  10 29.7878 6.23409   3
  -4   2  10 39.5006 3.34473   1
   4  -3 -11 1392.08 75.5552   3
   4  -3 -11 1477.38 60.3313   6
  -4   3  11 1507.21 70.7909   3
  -4   3  11 1456.41 67.4536   6
  -4   3  11 1521.19 87.1036   1
  -4   3  11 1474.95 80.0392   5
   4  -4 -12 521.708 39.3754   3
  -4   4  12 538.889 30.0024   3
  -4   4  12 534.360 31.7055   1
  -4   4  12 504.647 26.7262   5
   4  -5 -13 210.038 19.7336   3
  -4   5  13 225.745 16.3919   5
  -4   5  13 229.718 15.5282   3
  -4   5  13 214.462 22.6727   1
   4  -6 -14 45.6120 6.19190   3
  -4   6  14 34.6386 6.70012   3
  -4   6  14 29.2671 7.25906   1
  -4   6  14 48.1588 8.03818   5
  -4   7  15 124.986 14.2239   3
  -4   7  15 118.820 12.2474   4
  -4   7  15 130.564 10.5751   2
  -4   7  15 88.4973 15.7693   1
  -4   8  16 17.6484 6.46264   4
  -4   8  16 7.37741 5.67161   3
   5   9   0 15.8509 8.32160   4
   5   8  -1 207.302 21.4697   2
   5   8  -1 211.647 21.3547   4
   5   7  -2 84.4274 9.64652   2
   5   7  -2 100.700 12.4298   4
  -5  -7   2 91.1067 8.70177   3
   5   6  -3 89.5357 15.3509   4
   5   6  -3 85.8817 12.6363   2
  -5  -6   3 77.9199 5.31623   3
   5   5  -4 1396.53 53.4995   4
   5   5  -4 1363.96 42.8312   2
  -5  -5   4 1359.54 50.7506   6
  -5  -5   4 1353.46 62.1598   3
  -5  -5   4 1224.06 72.5597   4
  -5  -5   4 1356.67 72.3017   2
   5   4  -5 1433.73 38.0488   2
   5   4  -5 1342.85 61.8044   6
   5   4  -5 1448.73 57.0464   4
  -5  -4   5 1372.31 62.4968   2
  -5  -4   5 1419.54 60.0619   6
  -5  -4   5 1384.95 53.1913   3
  -5  -4   5 1464.76 60.9052   4
   5   3  -6 35.2221 4.13543   6
   5   3  -6 32.5663 5.72429   4
   5   3  -6 41.5801 8.23839   2
  -5  -3   6 27.5877 2.71014   3
  -5  -3   6 27.6942 4.16649   6
  -5  -3   6 28.2675 5.03431   2
  -5  -3   6 37.8836 4.84334   4
   5   2  -7 1686.75 56.4773   2
   5   2  -7 1811.96 74.4798   4
   5   2  -7 1770.85 61.9118   6
  -5  -2   7 1748.33 62.3186   4
  -5  -2   7 1805.19 81.8906   6
  -5  -2   7 1783.63 53.0694   2
   5   1  -8 3722.08 145.675   2
   5   1  -8 3690.54 115.647   4
   5   1  -8 3670.67 158.889   6
  -5  -1   8 3618.98 143.805   3
  -5  -1   8 3727.70 159.216   4
  -5  -1   8 3569.04 110.117   2
   5   0  -9 2.42540 3.20519   3
   5   0  -9 -2.2841 3.22188   6
  -5   0   9 -3.2855 4.55983   6
  -5   0   9 -2.2033 2.76548   4
  -5   0   9 -2.6309 3.79799   2
  -5   0   9 -5.4074 4.14393   3
   5  -1 -10 462.213 18.2301   3
   5  -1 -10 416.808 19.7250   5
   5  -1 -10 441.044 16.8414   6
  -5   1  10 428.764 15.4205   3
  -5   1  10 417.444 21.1743   6
  -5   1  10 464.864 21.8109   1
  -5   1  10 424.975 21.0959   5
   5  -2 -11 1638.68 70.3956   6
   5  -2 -11 1617.63 53.5879   3
  -5   2  11 1636.06 75.9902   1
  -5   2  11 1554.41 83.3918   3
  -5   2  11 1682.49 71.9394   5
  -5   2  11 1615.68 62.5831   6
   5  -3 -12 927.006 43.4055   3
   5  -3 -12 872.756 44.0694   6
  -5   3  12 947.151 43.4843   5
  -5   3  12 929.360 34.8843   6
  -5   3  12 930.562 34.8171   1
  -5   3  12 850.964 43.0505   3
   5  -4 -13 27.1849 2.94665   6
   5  -4 -13 27.9445 5.11953   3
  -5   4  13 36.2876 4.34067   1
  -5   4  13 27.1660 5.72719   3
   5  -5 -14 31.0012 4.19369   3
  -5   5  14 29.3898 6.91203   1
  -5   5  14 37.8188 4.85645   5
  -5   5  14 32.4613 7.58164   3
  -5   6  15 320.287 22.0548   5
  -5   6  15 337.737 32.4040   3
  -5   6  15 305.728 33.1959   1
  -5   7  16 -1.2706 5.49471   3
  -5   7  16 6.18074 4.60943   1
  -5   8  17 26.2668 6.49895   3
  -5   8  17 7.09742 4.95119   4
   6   8  -2 100.180 13.0772   4
   6   8  -2 77.5492 11.6937   2
   6   7  -3 22.9017 7.74675   4
  -6  -7   3 31.9374 3.34219   3
   6   6  -4 875.052 53.0521   2
   6   6  -4 902.827 33.5909   4
  -6  -6   4 879.647 42.0925   3
   6   5  -5 7.37708 4.97458   4
   6   5  -5 4.75327 6.57339   2
   6   5  -5 8.98319 3.22282   6
  -6  -5   5 20.4785 7.19096   2
  -6  -5   5 8.13623 4.94827   4
  -6  -5   5 4.52075 2.03709   3
   6   4  -6 218.737 12.6578   2
   6   4  -6 191.795 13.3385   6
   6   4  -6 215.071 14.8863   4
  -6  -4   6 209.345 10.9586   6
  -6  -4   6 183.080 8.68300   3
  -6  -4   6 194.941 12.7848   2
  -6  -4   6 176.602 16.8726   4
   6   3  -7 135.901 7.93482   4
   6   3  -7 138.541 9.61681   2
   6   3  -7 141.852 7.80327   6
  -6  -3   7 128.868 7.22259   6
  -6  -3   7 134.699 10.8304   4
  -6  -3   7 115.894 11.1848   2
   6   2  -8 994.803 35.5234   4
   6   2  -8 1035.06 29.9909   2
   6   2  -8 953.658 36.2733   6
  -6  -2   8 1037.04 29.0851   2
  -6  -2   8 1019.71 50.3516   6
  -6  -2   8 1022.76 39.0327   3
  -6  -2   8 1067.16 30.5014   4
   6   1  -9 2849.52 105.630   6
   6   1  -9 2830.01 103.612   2
   6   1  -9 2868.49 93.3587   4
  -6  -1   9 2842.78 98.5701   2
  -6  -1   9 2820.84 118.054   6
  -6  -1   9 2890.96 84.2759   4
   6   0 -10 8.92360 4.18906   6
   6   0 -10 10.4077 2.85352   1
   6   0 -10 13.4654 3.33329   3
  -6   0  10 6.57387 4.90909   2
  -6   0  10 17.3176 3.71888   4
  -6   0  10 12.4467 4.16638   3
   6  -1 -11 847.389 36.4550   5
   6  -1 -11 838.069 32.3510   3
   6  -1 -11 814.707 32.0602   1
   6  -1 -11 837.607 34.4972   6
  -6   1  11 815.371 32.1343   1
  -6   1  11 841.177 33.9267   3
  -6   1  11 814.672 36.6328   6
   6  -2 -12 460.576 20.5931   3
   6  -2 -12 471.040 24.8553   6
  -6   2  12 502.622 18.5729   5
  -6   2  12 485.691 19.4443   1
  -6   2  12 477.803 25.8752   3
  -6   2  12 412.547 17.2355   6
   6  -3 -13 99.1115 9.33909   3
   6  -3 -13 117.095 6.09097   6
  -6   3  13 102.426 6.79500   1
  -6   3  13 101.327 9.58298   5
  -6   3  13 116.432 8.38101   6
  -6   3  13 110.311 8.85512   3
   6  -4 -14 791.280 28.9974   6
   6  -4 -14 823.273 72.3934   3
  -6   4  14 812.586 32.0741   1
  -6   4  14 803.259 45.9444   5
  -6   4  14 846.888 44.1384   3
   6  -5 -15 257.293 22.6051   3
  -6   5  15 255.810 15.5383   1
  -6   5  15 244.815 15.7138   3
  -6   5  15 255.774 24.1819   5
  -6   6  16 8.95841 7.40452   3
  -6   6  16 7.47357 5.65474   1
  -6   6  16 6.38067 2.88462   5
  -6   7  17 12.8878 5.20799   1
  -6   7  17 10.1132 4.42861   3
  -6   8  18 2.64009 6.25621   4
  -6   8  18 11.3031 4.95866   3
   7   8  -3 453.139 25.2314   4
   7   7  -4 -0.9409 7.03634   4
   7   7  -4 11.2074 4.32764   2
  -7  -7   4 11.4103 1.84725   3
   7   6  -5 52.9893 11.5116   2
  -7  -6   5 66.9199 6.73682   2
  -7  -6   5 66.6629 4.28941   3
   7   5  -6 14.1445 6.28697   2
   7   5  -6 13.3952 3.64442   6
   7   5  -6 12.5151 6.84368   4
  -7  -5   6 13.8596 4.68999   6
  -7  -5   6 15.6102 6.54551   2
  -7  -5   6 11.1906 4.02022   4
  -7  -5   6 10.0710 1.70786   3
   7   4  -7 309.446 15.6657   2
   7   4  -7 294.599 19.8375   6
   7   4  -7 286.160 14.0931   4
  -7  -4   7 301.268 14.2667   6
  -7  -4   7 319.834 12.0178   3
  -7  -4   7 325.482 15.8708   2
  -7  -4   7 313.165 25.1649   4
   7   3  -8 240.523 14.2114   2
   7   3  -8 245.639 13.6346   4
   7   3  -8 230.282 12.2538   6
  -7  -3   8 234.341 10.6357   4
  -7  -3   8 231.798 12.2626   2
  -7  -3   8 249.344 10.1496   3
  -7  -3   8 241.876 18.3222   6
   7   2  -9 13.5098 5.00500   2
   7   2  -9 10.0152 4.76278   4
   7   2  -9 11.6183 4.30505   6
  -7  -2   9 6.70690 3.28314   2
  -7  -2   9 8.82914 4.07869   4
  -7  -2   9 9.31618 4.57310   6
   7   1 -10 0.30015 5.97855   4
   7   1 -10 11.1033 3.47583   2
   7   1 -10 19.6071 5.39074   6
  -7  -1  10 10.9674 4.04758   4
  -7  -1  10 11.0114 3.00532   3
  -7  -1  10 12.4352 4.85806   2
  -7  -1  10 4.65472 4.76915   6
   7   0 -11 -5.3768 4.17609   6
   7   0 -11 3.97983 3.19451   3
   7   0 -11 1.52666 2.26585   5
  -7   0  11 3.28309 3.16986   4
  -7   0  11 3.00963 3.12192   3
  -7   0  11 1.64003 2.83376   2
   7  -1 -12 73.1005 5.85559   6
   7  -1 -12 72.5999 3.33424   1
   7  -1 -12 61.5894 4.70048   5
   7  -1 -12 62.4233 6.06610   3
  -7   1  12 62.7902 5.56961   3
  -7   1  12 59.5151 3.87047   1
  -7   1  12 69.0409 6.38490   6
   7  -2 -13 304.476 12.2857   3
   7  -2 -13 313.139 12.6019   5
   7  -2 -13 293.065 15.3629   6
  -7   2  13 293.730 12.2055   1
  -7   2  13 314.212 11.4212   5
  -7   2  13 326.034 15.8141   3
  -7   2  13 284.427 14.1091   6
   7  -3 -14 20.4600 5.31763   3
  -7   3  14 37.8798 6.22391   3
  -7   3  14 34.8793 4.24095   1
  -7   3  14 32.0137 5.05088   6
  -7   3  14 27.2825 4.01866   5
   7  -4 -15 839.418 31.2767   6
   7  -4 -15 850.621 60.7120   3
  -7   4  15 803.319 35.4562   5
  -7   4  15 829.727 80.1874   1
  -7   4  15 817.351 47.4963   3
   7  -5 -16 23.2187 5.31105   3
   7  -5 -16 22.4961 3.67963   6
  -7   5  16 18.8929 4.35962   1
  -7   5  16 24.1597 8.44177   3
  -7   5  16 14.1274 3.73974   5
  -7   6  17 21.5280 6.96094   3
  -7   6  17 14.0571 3.29258   5
  -7   7  18 93.4964 10.6498   3
  -7   7  18 81.3367 8.14541   1
  -7   8  19 1.04919 6.77122   3
   8   8  -4 17.8514 8.43660   4
   8   7  -5 53.9023 7.22743   4
   8   7  -5 37.3141 9.07076   2
   8   6  -6 11.2136 5.24122   4
  -8  -6   6 18.5161 5.46002   2
   8   5  -7 164.746 12.0908   4
   8   5  -7 156.421 12.3847   2
   8   5  -7 166.084 9.86998   6
  -8  -5   7 164.770 6.46542   3
  -8  -5   7 168.526 9.55670   6
  -8  -5   7 168.977 13.3636   2
  -8  -5   7 164.407 12.8380   4
   8   4  -8 23.1139 4.17872   2
   8   4  -8 22.4498 5.30748   6
  -8  -4   8 15.6897 1.39842   3
  -8  -4   8 26.9106 6.08694   2
  -8  -4   8 16.4574 4.47855   6
   8   3  -9 86.3755 9.24229   4
   8   3  -9 91.3118 8.06046   2
   8   3  -9 91.4890 6.47215   6
  -8  -3   9 77.3638 6.55078   6
  -8  -3   9 99.9290 6.19901   4
  -8  -3   9 90.7736 6.72292   2
  -8  -3   9 92.5881 4.46884   3
   8   2 -10 71.2674 7.83614   2
   8   2 -10 90.8770 6.98999   4
   8   2 -10 90.9908 7.33491   6
  -8  -2  10 77.4057 8.86274   4
  -8  -2  10 93.5746 5.33809   3
  -8  -2  10 95.8116 7.37105   6
  -8  -2  10 71.2651 7.70292   2
   8   1 -11 141.023 10.2998   2
   8   1 -11 124.205 8.78994   6
  -8  -1  11 167.530 9.66547   6
  -8  -1  11 146.709 9.48924   3
  -8  -1  11 152.451 10.3569   4
  -8  -1  11 133.380 8.98538   2
   8   0 -12 5010.87 186.132   6
   8   0 -12 5098.60 171.716   3
  -8   0  12 5063.08 180.807   3
  -8   0  12 5117.26 203.346   2
  -8   0  12 5023.03 212.578   6
  -8   0  12 5120.12 180.168   4
   8  -1 -13 2639.85 116.888   3
   8  -1 -13 2583.74 120.820   6
   8  -1 -13 2711.02 95.5971   5
  -8   1  13 2711.89 103.222   6
  -8   1  13 2712.65 107.929   3
   8  -2 -14 5745.61 235.124   6
  -8   2  14 5796.64 292.281   3
  -8   2  14 5909.78 239.197   6
   8  -3 -15 852.685 62.8698   3
   8  -3 -15 916.299 48.4859   6
  -8   3  15 938.122 46.2920   1
  -8   3  15 922.640 35.1743   6
  -8   3  15 924.996 48.9747   5
  -8   3  15 922.423 54.2506   3
   8  -4 -16 408.169 35.0755   3
   8  -4 -16 392.688 22.6634   6
  -8   4  16 392.092 31.4219   1
  -8   4  16 394.907 30.1907   3
  -8   4  16 401.798 17.6101   5
   8  -5 -17 54.6032 5.29405   6
  -8   5  17 51.8774 6.49813   1
  -8   5  17 44.0891 7.36286   3
  -8   6  18 -3.2465 6.75441   3
  -8   6  18 1.61997 3.12504   1
  -8   7  19 18.9524 4.46860   1
  -8   7  19 29.3429 7.27602   3
   9   8  -5 141.233 15.7074   4
   9   7  -6 4.89255 6.28370   4
   9   7  -6 8.58641 5.59870   2
   9   6  -7 20.4294 3.67146   6
   9   6  -7 30.1019 10.2305   4
   9   6  -7 25.2597 7.11493   2
   9   5  -8 223.999 12.4428   4
   9   5  -8 239.163 19.9840   6
   9   5  -8 206.116 13.7955   2
  -9  -5   8 252.357 13.3672   6
  -9  -5   8 247.820 18.0602   2
   9   4  -9 154.315 11.4282   6
   9   4  -9 143.980 12.6634   2
   9   4  -9 133.923 11.0918   4
  -9  -4   9 163.050 6.42271   3
  -9  -4   9 160.806 6.21305   3
  -9  -4   9 150.127 7.83410   6
  -9  -4   9 154.200 9.11057   2
   9   3 -10 82.1284 9.93339   4
   9   3 -10 73.0664 7.13941   6
   9   3 -10 73.0401 7.79428   2
  -9  -3  10 73.4715 6.91949   2
  -9  -3  10 69.5232 3.69047   3
  -9  -3  10 64.4753 6.02695   6
  -9  -3  10 68.5500 7.19458   4
   9   2 -11 2305.69 81.2753   4
   9   2 -11 2436.82 140.144   6
   9   2 -11 2467.07 83.3280   2
  -9  -2  11 2507.86 91.9074   2
  -9  -2  11 2450.71 82.5317   4
  -9  -2  11 2525.37 101.155   6
  -9  -2  11 2535.58 99.6340   3
   9   1 -12 840.740 41.8084   6
   9   1 -12 834.938 32.9136   2
  -9  -1  12 884.669 38.7355   6
  -9  -1  12 830.250 33.6618   3
  -9  -1  12 827.957 39.7920   4
  -9  -1  12 884.338 38.1452   2
   9   0 -13 -3.2324 2.96213   3
   9   0 -13 -5.1055 2.74841   5
   9   0 -13 2.20354 1.99779   6
  -9   0  13 -0.0323 2.82663   3
  -9   0  13 -3.2717 4.31850   2
  -9   0  13 -8.8469 5.17771   6
  -9   0  13 -2.4269 2.88557   4
   9  -1 -14 15.4833 3.46418   6
   9  -1 -14 17.9777 2.41841   5
   9  -1 -14 25.7555 4.48418   3
  -9   1  14 16.3744 3.75916   2
   9  -2 -15 17.9100 3.59375   3
   9  -2 -15 16.5085 2.35260   5
   9  -2 -15 13.0087 4.88486   6
  -9   2  15 6.68260 5.92761   3
  -9   2  15 16.9822 1.89758   1
  -9   2  15 10.4249 5.18268   6
  -9   2  15 12.4692 2.13288   5
   9  -3 -16 696.795 38.9519   6
   9  -3 -16 700.883 54.4791   3
  -9   3  16 722.663 39.0495   3
  -9   3  16 720.332 34.5590   6
  -9   3  16 709.580 37.9344   1
  -9   3  16 698.943 33.4491   5
   9  -4 -17 36.3139 5.94685   3
   9  -4 -17 46.9970 5.04446   6
  -9   4  17 35.9510 6.44711   3
  -9   4  17 43.2535 5.12313   1
  -9   4  17 46.7384 3.88245   5
   9  -5 -18 152.961 7.47579   6
  -9   5  18 155.779 11.3695   3
  -9   5  18 128.462 12.8612   1
  -9   5  18 135.248 13.7447   5
  -9   6  19 11.5996 4.64298   1
  -9   6  19 12.9909 3.24399   5
  -9   6  19 4.14179 4.99687   3
  -9   7  20 -2.2523 5.93852   3
  10   8  -6 190.889 22.2442   4
  10   7  -7 21.8511 6.80879   2
  10   7  -7 33.2635 7.49773   4
  10   6  -8 34.1944 5.69678   2
  10   6  -8 24.2182 3.66897   6
  10   6  -8 33.3214 7.93809   4
 -10  -6   8 25.9646 7.96343   2
  10   5  -9 60.7835 6.95385   6
  10   5  -9 65.4001 9.51719   4
  10   5  -9 55.3263 9.80733   2
 -10  -5   9 47.4591 7.17591   2
 -10  -5   9 64.8954 7.41573   6
  10   4 -10 1296.69 59.5923   4
  10   4 -10 1196.25 65.1321   2
  10   4 -10 1279.13 88.1390   6
 -10  -4  10 1265.10 41.6528   3
 -10  -4  10 1229.17 41.1650   3
 -10  -4  10 1221.14 80.4535   4
 -10  -4  10 1326.94 51.0034   6
 -10  -4  10 1263.55 66.8215   2
  10   3 -11 117.351 12.1854   2
  10   3 -11 129.093 10.8281   6
  10   3 -11 150.844 13.0085   4
 -10  -3  11 117.978 5.31226   3
 -10  -3  11 146.638 9.44401   6
 -10  -3  11 115.268 9.90088   2
 -10  -3  11 129.549 11.5162   4
  10   2 -12 2244.08 78.4351   4
  10   2 -12 2111.33 68.2045   2
  10   2 -12 2126.08 138.635   6
 -10  -2  12 2140.61 76.7844   2
 -10  -2  12 2269.62 80.6201   3
 -10  -2  12 2168.48 93.0776   4
 -10  -2  12 2296.46 108.473   6
  10   1 -13 240.685 14.8785   6
  10   1 -13 240.656 12.2531   2
  10   1 -13 242.553 9.89777   1
 -10  -1  13 257.985 12.0689   3
 -10  -1  13 238.238 13.5686   6
 -10  -1  13 251.931 18.2833   4
 -10  -1  13 247.188 15.9646   2
  10   0 -14 1965.29 56.8945   5
  10   0 -14 1907.64 87.1230   3
  10   0 -14 1950.97 119.874   6
  10   0 -14 1932.94 70.2390   1
 -10   0  14 1923.24 99.1185   4
 -10   0  14 1880.25 91.7731   2
 -10   0  14 1983.03 72.2894   6
 -10   0  14 1969.91 92.4611   3
  10  -1 -15 304.766 10.4209   1
  10  -1 -15 273.529 20.3371   6
  10  -1 -15 315.319 12.3847   5
  10  -1 -15 307.639 22.5066   3
 -10   1  15 287.357 15.2897   3
 -10   1  15 301.212 15.8553   6
 -10   1  15 280.441 16.2613   2
  10  -2 -16 112.456 5.04742   5
  10  -2 -16 121.155 10.8375   6
  10  -2 -16 118.033 10.0528   3
 -10   2  16 105.947 10.0566   3
 -10   2  16 114.492 7.01586   6
 -10   2  16 112.524 6.36927   1
  10  -3 -17 18.8269 4.18604   3
  10  -3 -17 21.9108 4.18863   6
 -10   3  17 23.7246 4.39287   1
 -10   3  17 12.6199 6.05803   3
 -10   3  17 25.7733 3.20804   5
  10  -4 -18 37.5045 4.87817   6
 -10   4  18 41.2768 8.13150   3
 -10   4  18 29.7301 3.36520   5
 -10   4  18 24.3227 3.51762   1
  10  -5 -19 5.05325 2.92527   6
 -10   5  19 18.2855 7.51945   3
 -10   5  19 6.26081 3.03910   5
 -10   5  19 8.96612 3.58127   1
 -10   6  20 1.45708 2.42974   1
 -10   6  20 -8.3119 6.32378   3
 -10   7  21 12.4801 5.80653   3
  11   8  -7 1.78973 8.17749   4
  11   7  -8 6.34318 7.35265   2
  11   7  -8 15.7462 8.61840   4
  11   6  -9 201.172 12.6610   4
  11   6  -9 185.856 11.9912   2
  11   5 -10 548.236 39.5100   4
  11   5 -10 623.709 37.9966   2
  11   5 -10 592.624 30.6270   6
 -11  -5  10 580.488 45.2623   2
 -11  -5  10 661.215 29.2904   6
  11   4 -11 1012.39 72.9655   6
  11   4 -11 1055.86 40.1565   4
  11   4 -11 1010.36 59.4973   2
 -11  -4  11 1069.23 40.9857   6
 -11  -4  11 927.115 55.4400   2
 -11  -4  11 1011.41 69.4638   4
 -11  -4  11 988.813 36.7357   3
 -11  -4  11 997.616 32.4054   3
  11   3 -12 214.663 16.2772   4
  11   3 -12 246.227 13.2412   2
  11   3 -12 218.289 20.3674   6
 -11  -3  12 186.091 12.9172   4
 -11  -3  12 209.628 13.8429   6
 -11  -3  12 246.653 17.9345   2
 -11  -3  12 218.771 10.0384   3
  11   2 -13 17.0268 8.66205   4
  11   2 -13 4.32956 3.99769   6
 -11  -2  13 9.69303 3.31448   3
 -11  -2  13 7.26271 4.80781   4
 -11  -2  13 11.3967 5.85043   6
 -11  -2  13 9.70053 4.72159   2
  11   1 -14 119.595 9.17774   2
  11   1 -14 142.783 7.35157   1
  11   1 -14 154.138 12.9739   6
 -11  -1  14 137.173 7.22181   3
 -11  -1  14 122.473 12.5099   6
 -11  -1  14 131.427 8.62890   4
 -11  -1  14 128.079 6.54937   2
  11   0 -15 1.00426 2.35925   5
  11   0 -15 1.57205 3.36424   3
  11   0 -15 -1.6108 3.62884   6
  11   0 -15 -1.6333 2.14150   1
 -11   0  15 2.12398 3.20126   3
 -11   0  15 4.73813 3.52068   4
 -11   0  15 -4.0876 4.16935   2
 -11   0  15 -2.3114 5.51756   6
  11  -1 -16 382.437 12.8396   1
  11  -1 -16 421.042 23.3227   3
  11  -1 -16 390.285 17.9256   5
  11  -1 -16 381.608 26.5464   6
 -11   1  16 430.793 20.8967   6
 -11   1  16 402.498 19.7074   2
 -11   1  16 406.248 21.9320   3
  11  -2 -17 600.056 20.6862   5
  11  -2 -17 630.728 42.9101   3
  11  -2 -17 520.256 29.7234   6
 -11   2  17 583.100 26.4947   1
 -11   2  17 554.768 25.6807   6
 -11   2  17 612.504 28.7013   3
  11  -3 -18 8.39078 2.88652   3
  11  -3 -18 11.1303 3.95435   6
 -11   3  18 2.42676 1.93254   1
 -11   3  18 1.82684 4.46343   6
 -11   3  18 5.41187 2.28928   5
 -11   4  19 -0.9767 2.00611   1
  11  -5 -20 260.077 17.7636   6
 -11   5  20 265.681 23.5135   1
 -11   5  20 257.477 25.1881   5
 -11   5  20 242.587 19.7284   3
 -11   6  21 11.3676 7.86680   3
 -11   7  22 1.61420 4.12664   3
  12   7  -9 174.341 25.4538   4
  12   6 -10 -2.7228 5.56810   4
  12   6 -10 2.06159 3.89301   6
  12   6 -10 -0.8440 6.17888   2
  12   5 -11 285.934 24.3768   2
  12   5 -11 269.407 19.7221   4
  12   5 -11 243.371 25.7078   6
 -12  -5  11 269.019 16.3134   2
  12   4 -12 55.4601 6.77170   6
  12   4 -12 48.6433 7.56352   2
  12   4 -12 55.1066 10.4094   4
 -12  -4  12 53.9937 7.44295   6
 -12  -4  12 41.8933 6.92470   2
 -12  -4  12 42.3569 2.30525   3
  12   3 -13 125.154 11.4040   6
  12   3 -13 173.324 14.7881   4
  12   3 -13 150.799 13.8973   2
 -12  -3  13 162.483 10.3488   2
 -12  -3  13 158.746 7.77171   3
 -12  -3  13 142.044 13.8898   4
 -12  -3  13 176.832 11.4089   6
  12   2 -14 172.466 17.7010   2
  12   2 -14 158.399 10.6588   6
 -12  -2  14 158.553 12.4823   6
 -12  -2  14 144.915 11.7757   4
 -12  -2  14 168.927 8.47778   3
 -12  -2  14 151.773 10.7427   2
  12   1 -15 9.79117 3.29030   1
  12   1 -15 12.8913 5.53588   6
 -12  -1  15 3.44395 4.30149   4
 -12  -1  15 18.7170 5.11074   6
 -12  -1  15 5.88646 3.59865   3
 -12  -1  15 11.6386 5.15760   2
  12   0 -16 446.457 34.5441   6
  12   0 -16 453.698 31.7477   3
  12   0 -16 457.688 15.2461   1
  12   0 -16 481.296 18.2738   5
 -12   0  16 438.603 26.1629   2
 -12   0  16 444.952 22.8892   6
 -12   0  16 450.329 21.3964   3
 -12   0  16 420.121 25.7580   4
  12  -1 -17 134.186 5.59056   1
  12  -1 -17 153.066 7.03727   5
  12  -1 -17 137.980 12.9292   6
  12  -1 -17 117.105 11.8849   3
 -12   1  17 143.969 11.6174   3
 -12   1  17 142.851 12.7903   6
 -12   1  17 162.212 9.88472   2
  12  -2 -18 1090.15 56.6146   3
  12  -2 -18 1053.93 69.3768   6
  12  -2 -18 1112.02 37.0892   5
 -12   2  18 1084.91 62.2424   3
 -12   2  18 1076.67 59.3193   6
  12  -3 -19 212.873 18.6976   6
 -12   3  19 238.081 11.0690   5
 -12   3  19 235.990 15.3458   3
 -12   3  19 229.463 10.9121   1
  12  -4 -20 153.693 15.2600   6
 -12   4  20 186.644 17.3639   3
 -12   4  20 175.565 9.76568   5
 -12   4  20 168.041 14.2976   1
  12  -5 -21 19.9555 3.88273   6
 -12   5  21 13.3558 3.58818   1
 -12   5  21 21.3755 8.07142   3
 -12   6  22 62.0132 8.85408   3
 -12   7  23 23.0722 8.74676   3
  13   7 -10 -2.0216 6.74976   4
  13   6 -11 94.2246 11.4084   4
  13   6 -11 95.0930 9.61967   2
  13   6 -11 99.7564 8.84986   6
  13   5 -12 7.06296 6.57645   2
  13   5 -12 17.5342 4.16797   6
  13   4 -13 43.5986 6.47452   6
  13   4 -13 37.9727 9.61840   4
 -13  -4  13 35.8196 7.11687   2
 -13  -4  13 42.7965 2.63497   3
  13   3 -14 320.428 21.0153   4
  13   3 -14 299.396 17.0341   6
  13   3 -14 323.433 21.8424   2
 -13  -3  14 318.078 22.6750   6
 -13  -3  14 336.841 15.4604   2
 -13  -3  14 329.874 13.6164   3
  13   2 -15 78.9383 6.83828   6
  13   2 -15 91.7002 11.2402   2
 -13  -2  15 94.2536 5.79342   3
 -13  -2  15 79.5370 10.4248   2
 -13  -2  15 99.5284 10.7073   6
 -13  -2  15 85.3063 9.04768   4
  13   1 -16 28.4075 5.53173   5
  13   1 -16 30.5983 3.86254   1
  13   1 -16 36.9780 6.17862   6
 -13  -1  16 30.7201 5.11705   3
 -13  -1  16 20.8403 5.96863   4
 -13  -1  16 23.6280 8.51636   6
 -13  -1  16 38.6888 8.04283   2
  13   0 -17 2.38205 3.37353   3
  13   0 -17 1.43949 3.83379   6
 -13   0  17 -4.4947 3.87891   2
 -13   0  17 -2.6637 4.17118   4
 -13   0  17 -7.8530 6.12200   6
 -13   0  17 -6.4814 4.77793   3
  13  -1 -18 677.511 22.7069   1
  13  -1 -18 686.008 35.1717   6
  13  -1 -18 711.573 40.7155   5
  13  -1 -18 719.588 40.9186   3
 -13   1  18 632.927 33.4095   4
 -13   1  18 694.078 49.0853   6
 -13   1  18 774.307 30.5022   2
 -13   1  18 731.489 41.1735   3
  13  -2 -19 128.266 11.2864   6
  13  -2 -19 135.048 6.77693   5
  13  -2 -19 124.496 11.9097   3
 -13   2  19 131.195 14.8147   6
 -13   2  19 128.355 13.2426   2
 -13   2  19 152.994 14.5232   3
  13  -3 -20 9.81369 3.02937   5
  13  -3 -20 4.27478 4.18825   6
 -13   3  20 5.13952 1.83951   1
 -13   3  20 15.2110 8.26018   3
  13  -4 -21 32.1624 5.70712   6
 -13   4  21 28.3749 3.13995   1
 -13   4  21 32.1617 4.42586   5
  13  -5 -22 22.3764 3.98122   6
 -13   6  23 11.6010 7.36368   3
  14   7 -11 36.8005 9.83746   4
  14   6 -12 119.365 13.9971   2
  14   6 -12 118.538 12.8210   4
  14   5 -13 50.6600 10.7209   2
  14   5 -13 14.5280 9.08603   4
  14   4 -14 974.075 54.6756   2
  14   4 -14 963.636 66.3909   4
 -14  -4  14 933.510 30.2834   3
 -14  -4  14 926.048 58.5656   6
 -14  -4  14 907.237 64.1802   2
  14   3 -15 680.068 51.8101   4
  14   3 -15 703.924 48.9028   2
 -14  -3  15 803.703 36.9529   6
 -14  -3  15 728.918 51.7424   2
 -14  -3  15 758.493 33.6066   3
  14   2 -16 188.031 8.27667   1
  14   2 -16 163.542 11.3753   2
 -14  -2  16 170.748 16.0369   2
 -14  -2  16 151.090 10.2765   3
 -14  -2  16 151.336 11.3111   6
  14   1 -17 41.9203 5.85811   5
  14   1 -17 42.0094 6.90292   6
 -14  -1  17 49.3924 5.52698   4
 -14  -1  17 41.8723 9.33572   6
 -14  -1  17 41.9779 5.38466   3
  14   0 -18 289.101 16.5931   5
  14   0 -18 264.623 21.4787   6
  14   0 -18 295.547 19.3076   3
  14   0 -18 285.156 18.4549   1
 -14   0  18 279.628 15.7035   2
 -14   0  18 213.675 22.9265   4
 -14   0  18 276.286 22.3275   6
 -14   0  18 272.140 18.6097   3
  14  -1 -19 16.8418 4.09214   5
  14  -1 -19 21.2776 2.18298   1
  14  -1 -19 26.7681 7.18802   3
  14  -1 -19 30.5380 4.81862   6
 -14   1  19 34.9117 6.68465   2
 -14   1  19 26.5559 8.11962   3
 -14   1  19 31.3561 7.47156   6
  14  -2 -20 184.079 21.1341   6
  14  -2 -20 167.235 11.4536   5
 -14   2  20 192.615 17.4684   3
 -14   2  20 165.890 12.5849   6
 -14   2  20 180.924 13.8430   2
  14  -3 -21 195.582 7.99297   5
 -14   3  21 192.375 8.40102   1
 -14   3  21 208.313 16.6867   3
 -14   4  22 90.9917 4.98019   1
 -14   4  22 89.7931 13.2848   3
 -14   5  23 9.36087 5.64770   3
 -14   6  24 89.7936 11.0370   3
  15   7 -12 6.21185 7.15110   4
  15   6 -13 8.74919 6.47600   4
  15   5 -14 83.9557 10.7099   4
  15   5 -14 89.2750 13.3171   2
  15   4 -15 14.2502 8.30023   2
  15   4 -15 10.4011 6.25314   4
 -15  -4  15 16.7286 2.04497   3
 -15  -3  16 11.4496 4.10981   6
 -15  -3  16 7.54187 2.57403   3
 -15  -3  16 4.87697 5.90539   2
  15   2 -17 45.6488 5.24805   1
  15   2 -17 45.7799 7.55048   2
 -15  -2  17 53.4683 5.35160   3
 -15  -2  17 32.2771 7.52575   2
  15   1 -18 4.08494 3.42083   1
  15   1 -18 9.81971 4.33614   5
 -15  -1  18 20.0820 5.96887   3
 -15  -1  18 11.2402 3.35173   2
  15   0 -19 4.72277 3.88897   3
  15   0 -19 1.43648 1.87089   1
  15   0 -19 4.16189 3.01762   5
 -15   0  19 1.81080 6.73497   6
 -15   0  19 7.32588 3.99651   2
  15  -1 -20 82.9853 8.08427   5
  15  -1 -20 78.2496 4.52132   1
  15  -1 -20 84.7177 8.31737   3
 -15   1  20 83.8431 10.0522   6
 -15   1  20 68.1654 8.96307   3
 -15   1  20 62.5207 9.32933   2
  15  -2 -21 11.5093 3.69531   5
 -15   2  21 6.54341 3.14822   2
 -15   2  21 22.4964 8.98853   3
  15  -3 -22 190.231 8.03650   5
 -15   3  22 198.672 16.8698   3
 -15   4  23 70.3300 10.4606   3
 -15   5  24 15.4296 6.33593   3
  16   6 -14 15.1441 5.21738   4
  16   5 -15 162.955 12.5415   4
  16   5 -15 155.716 12.6580   2
  16   4 -16 490.561 34.2014   4
  16   4 -16 459.252 36.9602   2
 -16  -4  16 483.733 18.0479   3
  16   3 -17 101.145 10.8828   2
  16   3 -17 115.004 8.66842   1
 -16  -3  17 116.099 11.0775   6
 -16  -3  17 107.927 7.25882   3
  16   2 -18 9.92483 4.01585   1
  16   2 -18 9.31729 4.12759   5
  16   2 -18 14.4321 4.20120   2
 -16  -2  18 3.55475 4.75987   2
 -16  -2  18 10.1804 3.48961   6
  16   1 -19 162.907 12.2837   5
  16   1 -19 151.595 11.4323   1
 -16  -1  19 163.086 15.3121   3
 -16  -1  19 189.795 17.9271   6
 -16  -1  19 141.420 17.0985   2
  16   0 -20 71.4970 7.46713   5
  16   0 -20 65.3178 10.1781   3
  16   0 -20 74.5135 4.81611   1
 -16   0  20 74.7486 11.6058   6
 -16   0  20 64.4054 6.99753   3
 -16   0  20 60.2420 7.63570   2
  16  -1 -21 3.25298 2.21944   5
 -16   1  21 0.88903 4.20149   3
 -16   1  21 -3.2167 4.45751   6
 -16   1  21 5.37375 6.01186   2
  16  -2 -22 2.40834 1.90110   5
 -16   2  22 -1.0860 4.35956   3
  16  -3 -23 68.6851 5.03234   5
 -16   3  23 87.8444 10.6831   3
 -16   4  24 59.5761 8.02568   3
 -16   5  25 9.97761 4.40252   3
  17   6 -15 94.4836 16.2601   4
  17   5 -16 280.936 21.3363   4
  17   4 -17 13.0582 6.78805   2
  17   3 -18 93.5440 13.1237   2
  17   3 -18 90.4820 6.96429   1
 -17  -3  18 95.0881 7.57977   6
 -17  -3  18 80.1575 7.61734   3
  17   2 -19 258.051 18.8758   5
  17   2 -19 240.860 13.7973   1
 -17  -2  19 242.489 23.5856   6
 -17  -2  19 261.877 16.4742   3
  17   1 -20 4.51793 2.53196   1
  17   1 -20 1.20683 3.77504   5
 -17  -1  20 -0.0498 4.73174   3
 -17  -1  20 -3.9659 6.16000   6
  17   0 -21 -0.6462 3.07925   5
  17   0 -21 -0.8956 1.84504   1
  17   0 -21 1.86070 2.67280   3
 -17   0  21 -3.0296 4.72858   6
 -17   0  21 4.04575 4.95687   3
  17  -1 -22 37.0717 4.63943   5
  17  -1 -22 35.3247 2.75423   1
 -17   1  22 45.4776 5.83143   3
  17  -2 -23 72.2361 6.27034   5
 -17   2  23 83.9139 11.6289   3
  17  -3 -24 18.3501 3.03831   5
 -17   3  24 16.1876 6.17021   3
 -17   4  25 10.9547 6.26268   3
  18   5 -17 57.0138 11.5111   4
  18   4 -18 374.191 36.7035   1
  18   3 -19 180.654 13.7696   1
  18   3 -19 159.286 15.1638   2
 -18  -3  19 183.901 13.4216   3
  18   2 -20 42.2966 5.95305   1
  18   2 -20 36.5832 6.77607   5
 -18  -2  20 48.4069 4.91532   3
  18   1 -21 56.5154 5.36230   1
  18   1 -21 52.5954 6.37148   5
 -18  -1  21 49.0413 7.67629   6
 -18  -1  21 60.9414 8.56347   3
  18   0 -22 18.9309 2.74125   1
  18   0 -22 24.6634 4.53348   5
 -18   0  22 23.9404 5.68211   3
  18  -1 -23 50.7363 2.72086   1
  18  -1 -23 47.1199 5.85388   5
 -18   1  23 52.4002 9.63054   3
  18  -2 -24 42.3445 4.08943   5
 -18   3  25 1.24612 4.17318   3
 -18   4  26 85.5925 15.9928   3
  19   4 -19 121.759 9.16953   1
  19   3 -20 371.979 40.8464   1
  19   3 -20 372.973 30.4987   5
 -19  -3  20 416.672 35.8569   3
  19   2 -21 175.774 14.9090   5
  19   2 -21 137.625 11.5130   1
 -19  -2  21 178.483 23.6790   3
  19   1 -22 47.6536 6.47345   5
  19   1 -22 53.0470 5.47698   1
 -19  -1  22 61.0038 10.3347   3
  19   0 -23 -2.0588 2.40766   5
  19   0 -23 -1.4283 2.31525   1
 -19   0  23 8.85878 4.84128   3
  19  -1 -24 2.21454 3.43678   5
 -19   1  24 0.78505 5.01615   3
 -19   2  25 34.1950 8.92886   3
 -19   3  26 38.1621 10.7680   3
  20   4 -20 145.050 19.2887   1
  20   4 -20 160.299 20.8287   5
  20   3 -21 1.59066 5.34329   5
  20   3 -21 -5.0933 3.71459   1
  20   2 -22 4.06435 4.55570   5
  20   2 -22 -0.6346 2.47243   1
 -20  -2  22 9.87210 3.54870   3
  20   1 -23 12.1723 4.85326   5
 -20  -1  23 12.2093 4.04796   3
  20   0 -24 22.6275 4.33793   5
 -20   0  24 25.5273 5.99489   3
 -20   1  25 48.4686 7.93300   3
 -20   2  26 4.59984 7.03871   3
  21   3 -22 135.909 17.8832   5
  21   2 -23 4.48451 4.37833   5
 -21  -2  23 1.11408 3.62992   3
 -21  -1  24 19.6879 4.69656   3
 -21   0  25 -0.7182 5.66056   3
 -21   1  26 155.435 15.4635   3
 -23   0  17 7.44565 3.89044   3
  23   0 -17 -1.6075 4.71098   5
 -23  -1  16 6.73136 3.82798   3
  23   1 -16 6.81620 6.20616   5
 -22   2  18 92.2869 13.8232   3
  22  -2 -18 92.3571 17.5245   5
 -22   1  17 44.0859 6.69623   3
  22  -1 -17 50.8953 8.81310   5
  22   0 -16 12.0583 4.70515   5
  22   0 -16 9.78821 4.48676   1
 -22  -1  15 13.2717 4.34624   3
  22   1 -15 19.9258 6.82086   5
  22   1 -15 21.1877 5.05322   1
  22   2 -14 4.58001 5.61707   5
  22   3 -13 6.03310 3.54502   1
  22   3 -13 4.42016 5.52925   5
  21  -3 -18 18.6677 6.34664   5
 -21   2  17 22.2997 7.09392   3
  21  -2 -17 37.8034 5.88039   5
 -21   1  16 11.3729 5.93984   3
  21  -1 -16 4.69826 4.43150   5
  21  -1 -16 9.86736 3.72157   1
 -21   0  15 0.59207 4.01290   3
  21   0 -15 -4.1429 2.77632   1
  21   0 -15 6.66107 5.15407   5
 -21  -1  14 36.5049 5.53074   3
  21   1 -14 37.0987 6.52296   5
 -21  -2  13 11.6398 3.55244   3
  21   2 -13 8.68711 4.92195   1
  21   3 -12 7.17590 4.72813   1
  21   3 -12 -5.4560 4.50195   5
  21   4 -11 14.5032 4.86152   5
 -20   4  18 -2.3189 5.82409   3
  20  -4 -18 -3.4329 3.27237   5
 -20   3  17 51.3803 12.6350   3
  20  -3 -17 57.4337 5.30931   1
 -20   2  16 27.9284 7.32380   3
  20  -2 -16 35.6236 6.79692   1
  20  -2 -16 33.1771 5.77313   5
 -20   1  15 324.993 17.6452   3
  20  -1 -15 297.197 20.8953   1
  20  -1 -15 274.393 28.5168   5
 -20   0  14 195.701 18.5037   3
  20   0 -14 193.871 17.2266   5
  20   0 -14 165.196 12.2177   1
 -20  -1  13 8.88649 3.11128   3
  20   1 -13 7.16285 5.21900   5
  20   1 -13 8.23527 4.59643   1
  20   2 -12 97.8189 12.2072   5
  20   2 -12 90.3627 10.6561   1
  20   3 -11 196.948 13.4604   5
  20   3 -11 138.376 12.6132   1
  20   4 -10 -7.1500 5.31673   5
 -19   4  17 13.3521 8.59799   3
  19  -4 -17 9.26206 3.61797   5
 -19   3  16 245.872 25.6588   3
  19  -3 -16 212.030 16.7804   1
  19  -3 -16 213.523 27.8682   5
 -19   2  15 237.651 19.9331   3
  19  -2 -15 205.686 20.7452   5
  19  -2 -15 199.859 19.2476   1
 -19   1  14 6.18378 4.98568   3
  19  -1 -14 10.5792 4.03361   5
  19  -1 -14 5.42046 3.12338   1
 -19   0  13 -2.0629 4.02938   3
  19   0 -13 4.18877 3.98874   1
  19   0 -13 -0.1587 3.99269   5
  19   0 -13 0.63117 3.26006   3
 -19  -1  12 72.3885 8.85327   3
  19   1 -12 68.0179 7.41629   1
  19   1 -12 73.9662 9.18128   3
  19   1 -12 71.5770 10.0176   5
 -19  -2  11 12.4410 2.94530   3
  19   2 -11 23.8698 6.83247   5
  19   2 -11 23.3456 6.00465   1
  19   3 -10 7.65581 5.44823   1
  19   3 -10 14.5575 6.53128   5
  19   4  -9 137.565 16.1732   1
  19   5  -8 11.3898 6.28419   1
 -18   5  17 49.0355 9.43255   3
  18  -5 -17 55.2677 8.15958   5
 -18   4  16 73.1800 10.9111   3
  18  -4 -16 93.8189 8.30105   5
 -18   3  15 375.043 28.6799   1
 -18   3  15 378.700 30.5283   3
  18  -3 -15 401.575 20.5910   5
  18  -3 -15 375.430 28.7361   1
 -18   2  14 160.921 12.0334   3
  18  -2 -14 138.887 14.5138   5
  18  -2 -14 121.237 11.3715   1
 -18   1  13 2.47999 4.62517   3
  18  -1 -13 3.49133 3.23056   5
 -18   0  12 12.0359 5.40597   2
 -18   0  12 15.0238 4.75715   3
  18   0 -12 11.4013 5.01093   1
  18   0 -12 9.78343 5.78649   5
 -18  -1  11 2.15265 2.66793   3
  18   1 -11 2.89394 2.76286   3
  18   1 -11 -8.0291 4.88992   5
  18   1 -11 -4.3350 3.88344   1
 -18  -2  10 11.8484 3.33714   3
  18   2 -10 12.2357 4.76574   5
  18   2 -10 13.8837 6.86801   1
  18   3  -9 114.502 9.57561   1
  18   3  -9 117.208 12.9382   5
  18   3  -9 117.786 12.0164   2
  18   4  -8 36.9420 5.48150   1
  18   4  -8 38.3810 7.80276   2
  18   5  -7 8.77940 6.70968   1
  18   5  -7 7.63143 4.74145   4
 -17   6  17 -0.4076 3.90111   3
 -17   5  16 354.302 37.9623   3
  17  -5 -16 335.852 24.3301   5
 -17   4  15 7.99417 7.51430   3
 -17   4  15 1.27965 2.54076   1
  17  -4 -15 -3.7996 3.34672   5
 -17   3  14 44.1146 7.50184   3
 -17   3  14 46.1047 4.51581   1
  17  -3 -14 34.0745 5.91835   1
  17  -3 -14 47.0395 7.24361   5
 -17   2  13 37.7225 6.98878   2
  17  -2 -13 41.7121 5.40804   1
 -17   1  12 7.86569 5.50976   3
 -17   1  12 11.0340 5.59110   2
  17  -1 -12 14.0983 4.21223   3
  17  -1 -12 2.80686 3.40743   1
 -17   0  11 8.11229 5.39988   2
 -17   0  11 8.10388 3.78619   3
  17   0 -11 -1.3265 4.71566   5
  17   0 -11 5.03674 3.39474   3
  17   1 -10 3.55948 5.05157   1
  17   1 -10 5.21091 6.33136   5
  17   1 -10 7.58603 3.00146   3
 -17  -2   9 66.5247 10.0981   2
 -17  -2   9 61.0889 5.69962   3
  17   2  -9 60.0034 6.87772   3
  17   2  -9 46.6541 6.58787   5
  17   2  -9 68.2979 9.16506   2
  17   2  -9 76.8766 8.74646   1
  17   3  -8 6.61649 5.91167   2
  17   3  -8 5.60775 5.28466   1
  17   4  -7 19.2718 7.27401   4
  17   4  -7 8.45618 5.55674   1
  17   4  -7 19.9106 5.95776   2
  17   5  -6 6.19779 5.10076   4
  17   5  -6 14.5706 6.86017   2
  17   6  -5 89.1161 16.8222   4
 -16   6  16 12.7340 8.35947   3
 -16   5  15 167.172 16.7520   3
  16  -5 -15 158.207 9.71452   5
 -16   4  14 53.6176 5.27384   1
 -16   4  14 48.6285 8.27589   5
  16  -4 -14 58.9518 7.53635   5
 -16   3  13 19.3462 4.04070   1
 -16   3  13 20.4509 5.66667   2
  16  -3 -13 24.3413 4.06229   1
  16  -3 -13 14.9605 4.72193   5
 -16   2  12 214.051 16.4340   3
 -16   2  12 185.876 16.5227   2
 -16   2  12 200.138 16.4970   1
  16  -2 -12 176.723 16.4631   1
  16  -2 -12 202.724 17.2670   5
 -16   1  11 879.212 68.0824   2
 -16   1  11 926.109 35.6440   3
  16  -1 -11 935.224 68.2521   1
  16  -1 -11 929.424 53.8876   5
  16  -1 -11 902.969 83.9366   3
 -16   0  10 8.32136 4.52281   3
  16   0 -10 13.1220 3.83734   3
  16   0 -10 0.41152 5.53274   5
  16   0 -10 5.51615 4.91557   1
 -16  -1   9 248.626 11.6233   3
 -16  -1   9 255.541 18.0936   2
  16   1  -9 228.312 14.6337   5
  16   1  -9 208.700 16.7420   1
  16   1  -9 243.084 18.1820   3
 -16  -2   8 8.28903 1.95893   3
 -16  -2   8 4.12830 5.09575   2
  16   2  -8 13.6962 5.30988   2
  16   2  -8 10.8910 4.91206   1
  16   2  -8 3.81117 2.92427   3
  16   2  -8 13.3757 4.34462   5
 -16  -3   7 23.9072 5.20720   2
  16   3  -7 22.2964 6.05371   2
  16   4  -6 5.39396 5.45150   4
  16   4  -6 4.63506 7.26501   2
  16   5  -5 86.5098 12.7816   4
  16   5  -5 124.565 18.2391   2
  16   6  -4 63.9596 9.78232   4
 -15   6  15 41.0865 9.58009   3
 -15   5  14 84.3802 8.47177   5
 -15   5  14 72.8212 9.94560   1
 -15   5  14 79.0235 11.3374   3
  15  -5 -14 90.1025 8.54719   5
 -15   4  13 812.472 51.6734   3
 -15   4  13 697.404 57.4949   5
 -15   4  13 770.180 33.3531   1
  15  -4 -13 847.609 42.9023   1
  15  -4 -13 813.242 55.9941   5
 -15   3  12 16.6212 7.52093   3
 -15   3  12 25.0563 4.24612   5
  15  -3 -12 21.9189 4.62055   5
  15  -3 -12 28.0465 5.68002   1
  15  -3 -12 32.2919 5.66049   6
 -15   2  11 2517.11 109.298   3
 -15   2  11 2678.83 122.068   1
  15  -2 -11 2689.75 119.462   5
  15  -2 -11 2699.15 140.222   1
  15  -2 -11 2581.76 212.464   3
  15  -2 -11 2629.36 195.620   6
 -15   1  10 -7.1879 4.00370   4
 -15   1  10 8.54628 5.10083   3
 -15   1  10 -3.9873 3.10757   2
  15  -1 -10 -6.5566 4.80131   5
  15  -1 -10 5.72367 3.52448   3
  15  -1 -10 3.16800 3.89151   6
  15  -1 -10 -3.8169 4.17309   1
 -15   0   9 1.06432 3.45571   4
 -15   0   9 5.61308 4.50357   2
  15   0  -9 0.37557 3.49687   1
  15   0  -9 1.42829 3.38533   3
  15   0  -9 -2.3277 2.25986   6
 -15  -1   8 65.2386 7.32019   4
 -15  -1   8 72.3553 5.52366   3
 -15  -1   8 63.6843 8.58174   2
  15   1  -8 62.1148 5.93597   6
  15   1  -8 74.7377 6.69005   3
  15   1  -8 61.8982 6.82375   1
 -15  -2   7 119.500 9.17599   4
 -15  -2   7 119.590 13.9011   2
 -15  -2   7 132.361 7.36928   3
  15   2  -7 101.685 11.9081   6
  15   2  -7 123.421 9.49768   1
  15   2  -7 140.584 12.1701   5
  15   2  -7 102.455 10.5404   2
  15   2  -7 114.755 7.50985   3
 -15  -3   6 154.772 13.0036   2
  15   3  -6 162.644 10.5231   1
  15   3  -6 154.687 15.2305   4
  15   3  -6 113.727 13.8478   6
  15   3  -6 142.901 14.4722   2
 -15  -4   5 96.1512 11.4966   2
  15   4  -5 92.4752 11.2289   2
  15   4  -5 88.0174 9.59573   4
  15   5  -4 1.03332 6.88797   4
  15   5  -4 15.2609 8.16803   2
  15   6  -3 12.7708 6.69870   4
  15   6  -3 17.9315 6.69983   2
  15   7  -2 14.9387 6.56495   4
 -14   7  15 6.09326 5.87848   3
 -14   6  14 5.90236 3.65370   1
 -14   6  14 13.2298 5.06234   3
 -14   5  13 49.9289 9.21408   3
 -14   5  13 39.0976 5.22151   1
 -14   5  13 33.5032 4.95146   5
  14  -5 -13 39.0759 6.12452   6
 -14   4  12 842.555 34.3919   3
 -14   4  12 804.286 84.4767   5
 -14   4  12 890.438 40.3661   1
  14  -4 -12 827.787 39.2676   5
  14  -4 -12 869.407 32.2285   1
  14  -4 -12 845.770 52.1251   6
 -14   3  11 121.884 7.86276   3
 -14   3  11 126.895 11.4173   1
 -14   3  11 119.096 11.6273   5
  14  -3 -11 117.259 9.96372   5
  14  -3 -11 131.242 11.7747   6
  14  -3 -11 114.910 8.04930   1
 -14   2  10 196.211 15.5034   3
 -14   2  10 187.610 11.8017   1
 -14   2  10 187.343 10.3630   5
 -14   2  10 173.524 10.6573   2
  14  -2 -10 181.876 13.0424   1
  14  -2 -10 145.784 10.9309   5
  14  -2 -10 144.794 14.3368   3
  14  -2 -10 169.514 14.9090   6
 -14   1   9 8.83907 4.09146   3
 -14   1   9 24.2330 7.19375   2
  14  -1  -9 14.4948 3.49139   6
  14  -1  -9 19.7818 4.89542   1
  14  -1  -9 12.1124 4.49245   3
  14  -1  -9 8.86897 5.10056   5
 -14   0   8 101.357 9.45956   4
 -14   0   8 113.106 8.93372   2
 -14   0   8 130.949 7.84108   3
  14   0  -8 125.649 11.0243   3
  14   0  -8 116.560 6.90251   1
  14   0  -8 99.0596 12.2271   6
  14   0  -8 108.321 8.72026   5
 -14  -1   7 6.92195 4.66099   4
 -14  -1   7 -1.1319 3.99290   2
 -14  -1   7 -1.6335 2.84083   3
  14   1  -7 3.43361 2.57379   3
  14   1  -7 7.43971 3.44816   6
  14   1  -7 3.25771 5.26587   2
  14   1  -7 1.23529 5.84616   5
 -14  -2   6 102.648 12.4872   4
 -14  -2   6 145.823 7.31807   3
 -14  -2   6 116.399 18.1442   2
  14   2  -6 144.409 25.4453   1
  14   2  -6 129.000 10.0061   6
  14   2  -6 136.941 11.4090   2
  14   2  -6 138.903 8.27001   3
 -14  -3   5 6.21058 5.30133   4
  14   3  -5 15.4010 4.38009   6
  14   3  -5 20.2757 7.86036   2
  14   3  -5 17.3945 5.07358   4
 -14  -4   4 47.4146 8.93353   2
  14   4  -4 46.4534 7.91877   4
  14   4  -4 48.7764 10.3911   2
  14   5  -3 -0.4239 4.94432   4
  14   5  -3 -1.5598 5.67179   2
  14   5  -3 2.08838 4.46923   6
  14   6  -2 95.8994 11.9112   2
  14   6  -2 116.589 11.5864   4
  14   7  -1 21.7994 8.24530   4
 -13   6  13 155.663 14.8886   1
 -13   6  13 159.382 17.1226   3
  13  -6 -13 157.361 13.2143   6
 -13   5  12 19.4696 4.22689   1
 -13   5  12 24.6704 3.52778   5
 -13   5  12 35.4704 10.6743   3
  13  -5 -12 22.9521 4.02755   6
  13  -5 -12 27.6433 6.27757   5
 -13   4  11 38.3365 8.15421   3
 -13   4  11 20.1274 4.82967   5
 -13   4  11 29.5496 5.00262   1
  13  -4 -11 24.1320 4.55248   1
  13  -4 -11 27.6608 4.82846   5
  13  -4 -11 27.8718 4.65041   6
 -13   3  10 136.799 9.54359   1
 -13   3  10 156.170 12.9849   5
 -13   3  10 147.120 14.8580   3
  13  -3 -10 132.080 14.9483   6
  13  -3 -10 140.757 8.24870   5
  13  -3 -10 154.603 10.6734   1
  13  -3 -10 122.547 13.4135   3
 -13   2   9 220.247 14.6782   5
 -13   2   9 264.762 17.1625   1
 -13   2   9 273.997 15.3122   3
 -13   2   9 248.929 21.2109   2
  13  -2  -9 235.403 19.0936   6
  13  -2  -9 268.940 14.3314   1
  13  -2  -9 268.762 21.1486   3
  13  -2  -9 254.752 12.4332   5
 -13   1   8 16.2285 5.43656   3
 -13   1   8 11.1045 5.50982   2
  13  -1  -8 21.5057 6.07906   5
  13  -1  -8 9.79637 4.20709   1
  13  -1  -8 15.4028 3.20744   6
  13  -1  -8 21.0463 4.47212   3
 -13   0   7 0.64549 4.87748   2
 -13   0   7 1.65355 3.48209   3
 -13   0   7 5.69701 4.87051   4
  13   0  -7 -2.6777 2.24505   6
  13   0  -7 1.50447 3.99796   5
 -13  -1   6 -0.6250 3.79903   4
 -13  -1   6 -0.8046 3.99132   2
 -13  -1   6 -6.2179 3.25168   3
  13   1  -6 -1.8769 2.26829   3
  13   1  -6 1.66483 2.68494   2
  13   1  -6 5.82520 4.65597   1
  13   1  -6 -0.9352 3.13303   5
 -13  -2   5 120.225 9.80530   4
 -13  -2   5 150.179 10.2013   2
 -13  -2   5 146.753 6.18573   3
  13   2  -5 137.849 11.0999   1
  13   2  -5 159.734 14.9631   6
  13   2  -5 124.635 5.61689   3
  13   2  -5 130.464 13.9210   2
 -13  -3   4 457.201 26.7221   4
 -13  -3   4 412.717 23.0172   2
  13   3  -4 397.402 38.1262   6
  13   3  -4 394.025 23.3331   2
  13   3  -4 416.886 21.7253   4
 -13  -4   3 -1.3408 3.19204   2
  13   4  -3 -6.1631 5.57170   4
  13   4  -3 2.37673 2.80884   6
 -13  -5   2 18.7385 8.76957   2
  13   5  -2 -0.7122 6.52259   4
  13   5  -2 10.4998 2.91912   6
  13   5  -2 8.69328 6.47612   2
  13   6  -1 25.8971 6.89071   2
  13   7   0 35.2435 8.56563   4
 -12   7  13 113.154 15.5284   3
 -12   6  12 193.496 21.3354   3
 -12   6  12 236.505 15.7237   1
 -12   6  12 201.750 14.9517   5
  12  -6 -12 193.224 25.7715   6
 -12   5  11 262.243 15.2244   5
 -12   5  11 279.164 20.1173   3
 -12   5  11 252.279 21.9372   1
  12  -5 -11 276.357 20.6877   6
 -12   4  10 88.0132 8.46249   3
 -12   4  10 85.6741 10.9588   5
 -12   4  10 98.8001 8.29079   1
  12  -4 -10 87.5157 7.37719   5
  12  -4 -10 96.6236 12.0691   6
  12  -4 -10 103.444 9.21000   1
 -12   3   9 412.933 20.2536   1
 -12   3   9 409.306 25.2425   5
 -12   3   9 341.999 25.3697   3
  12  -3  -9 396.586 17.8939   5
  12  -3  -9 432.837 21.1441   1
  12  -3  -9 356.568 29.8429   3
  12  -3  -9 401.936 25.3741   6
 -12   2   8 5.06581 5.37688   3
 -12   2   8 5.36788 3.40685   5
 -12   2   8 8.51920 3.58324   1
  12  -2  -8 8.09569 3.84262   3
  12  -2  -8 1.97958 2.67589   6
  12  -2  -8 11.5446 3.76295   1
 -12   1   7 206.644 12.7949   3
 -12   1   7 208.046 9.73632   1
 -12   1   7 202.914 12.9253   2
  12  -1  -7 186.898 8.98113   5
  12  -1  -7 203.216 13.5441   3
  12  -1  -7 216.143 13.0560   6
  12  -1  -7 190.763 9.48656   1
 -12   0   6 26.8110 4.40739   3
 -12   0   6 15.6337 5.73883   2
  12   0  -6 23.5232 4.42358   3
  12   0  -6 30.6898 5.69670   6
  12   0  -6 22.8222 5.99808   5
  12   0  -6 18.7340 4.28285   1
 -12  -1   5 136.899 10.9626   4
 -12  -1   5 156.337 8.02397   3
  12   1  -5 151.682 8.78632   1
  12   1  -5 152.910 8.50973   5
  12   1  -5 155.440 9.73147   2
  12   1  -5 137.420 9.67794   3
  12   1  -5 133.590 14.4404   6
 -12  -2   4 57.5613 6.30214   4
 -12  -2   4 73.3458 4.09538   3
  12   2  -4 84.2166 7.31016   4
  12   2  -4 72.3328 4.60296   3
  12   2  -4 73.5048 6.77293   2
  12   2  -4 77.2433 7.07850   6
 -12  -3   3 37.4913 6.40815   4
 -12  -3   3 42.1088 5.71648   2
  12   3  -3 50.7886 7.49275   6
  12   3  -3 41.7851 7.45860   2
  12   3  -3 51.1419 7.52160   4
 -12  -4   2 30.2679 5.45333   2
 -12  -4   2 38.0311 5.65607   4
  12   4  -2 32.3537 6.23929   6
  12   4  -2 43.4459 7.07762   2
  12   4  -2 31.3495 4.75631   4
 -12  -5   1 84.6009 10.6561   2
  12   5  -1 72.6217 10.9605   4
  12   5  -1 75.8591 7.56122   2
  12   5  -1 77.8024 7.80220   6
  12   6   0 14.8569 6.31417   2
  12   6   0 8.77817 3.85567   6
  12   6   0 2.37673 6.96271   4
  12   7   1 10.8055 7.05903   4
 -11   7  12 39.7541 8.42685   3
 -11   6  11 62.3740 8.97572   5
 -11   6  11 74.8592 10.2417   1
 -11   6  11 83.7801 10.7229   3
  11  -6 -11 77.5888 7.67426   6
 -11   5  10 637.302 34.0505   3
 -11   5  10 641.110 54.5512   1
 -11   5  10 603.785 28.6377   5
  11  -5 -10 599.724 32.1095   6
 -11   4   9 88.3801 8.36096   5
 -11   4   9 108.527 12.2975   3
 -11   4   9 109.278 8.07506   1
  11  -4  -9 100.854 8.98050   6
  11  -4  -9 96.6374 9.65707   3
  11  -4  -9 110.074 7.22685   1
  11  -4  -9 100.002 9.78667   5
 -11   3   8 126.537 10.4592   3
 -11   3   8 125.305 7.88180   1
 -11   3   8 143.021 7.73690   5
  11  -3  -8 116.888 8.99092   1
  11  -3  -8 146.416 10.1054   5
  11  -3  -8 132.670 10.8066   6
  11  -3  -8 129.961 13.1334   3
 -11   2   7 2356.31 106.978   1
 -11   2   7 2375.76 85.7330   3
 -11   2   7 2374.70 105.209   5
  11  -2  -7 2351.47 81.5605   1
  11  -2  -7 2405.49 91.0930   5
  11  -2  -7 2424.90 129.369   3
  11  -2  -7 2319.15 106.792   6
 -11   1   6 1467.65 67.1083   3
 -11   1   6 1503.53 51.4580   1
 -11   1   6 1489.41 65.3277   5
 -11   1   6 1422.14 55.2586   2
  11  -1  -6 1431.63 90.9897   6
  11  -1  -6 1487.97 45.4669   5
  11  -1  -6 1461.69 59.5355   3
  11  -1  -6 1465.52 59.4215   1
 -11   0   5 1.97687 3.38652   3
 -11   0   5 0.06940 2.81337   4
 -11   0   5 -2.0873 2.33728   2
  11   0  -5 0.54444 3.80604   5
  11   0  -5 -2.1558 3.65984   1
  11   0  -5 -1.5495 2.12251   6
  11   0  -5 4.08900 3.16487   3
 -11  -1   4 175.062 10.0520   4
 -11  -1   4 170.449 8.81046   3
 -11  -1   4 159.568 9.08220   2
  11   1  -4 171.289 9.76880   6
  11   1  -4 150.559 10.4225   5
  11   1  -4 150.838 7.45149   1
  11   1  -4 156.826 8.62052   3
  11   1  -4 176.811 11.2632   2
 -11  -2   3 1194.93 52.4865   2
 -11  -2   3 1217.68 59.1896   4
  11   2  -3 1211.89 101.822   6
  11   2  -3 1144.92 58.6477   4
  11   2  -3 1152.68 54.1733   3
  11   2  -3 1119.03 57.1761   2
 -11  -3   2 316.404 12.5099   2
 -11  -3   2 335.896 18.5120   4
  11   3  -2 323.777 18.7275   6
  11   3  -2 316.691 15.4290   2
  11   3  -2 339.614 14.3430   4
 -11  -4   1 39.5049 6.54438   2
 -11  -4   1 26.1754 5.27218   4
  11   4  -1 30.2126 6.01843   4
  11   4  -1 19.4333 4.86814   2
  11   4  -1 28.8772 5.29847   6
  11   5   0 -4.4177 5.30253   2
  11   5   0 2.66439 2.56856   6
  11   6   1 138.927 13.5282   4
  11   6   1 148.726 14.2590   2
  11   6   1 153.683 17.0355   6
  11   7   2 63.2595 11.7982   4
  11   7   2 46.0245 9.20146   2
  11   8   3 15.4343 6.69111   4
 -10   7  11 154.844 15.2714   3
 -10   6  10 58.5930 9.35871   1
 -10   6  10 102.641 12.8129   3
 -10   6  10 76.4560 6.04605   5
  10  -6 -10 80.9640 6.27862   6
 -10   5   9 45.9716 6.47260   1
 -10   5   9 65.4712 10.7661   3
 -10   5   9 54.5217 6.14315   5
  10  -5  -9 49.8341 4.65369   6
 -10   4   8 5.87068 5.26062   1
 -10   4   8 10.2749 6.53169   3
 -10   4   8 5.39932 3.80695   5
  10  -4  -8 3.99252 2.94102   6
  10  -4  -8 6.32947 4.40236   5
  10  -4  -8 12.5310 5.53346   3
 -10   3   7 97.6188 8.56149   3
 -10   3   7 87.3293 6.19203   1
 -10   3   7 88.7133 7.57339   5
  10  -3  -7 85.7387 6.63173   3
  10  -3  -7 73.5847 5.63767   6
  10  -3  -7 85.6477 6.29565   5
  10  -3  -7 86.7341 6.71897   1
 -10   2   6 390.878 15.9722   3
 -10   2   6 410.051 18.3185   5
 -10   2   6 406.019 20.1820   1
  10  -2  -6 418.849 14.9797   1
  10  -2  -6 414.826 23.8131   6
  10  -2  -6 429.632 25.3051   3
  10  -2  -6 419.663 22.0314   5
 -10   1   5 122.101 8.68678   3
 -10   1   5 102.241 7.15760   1
 -10   1   5 107.278 7.15591   5
 -10   1   5 106.111 8.74397   2
  10  -1  -5 126.730 8.78492   1
  10  -1  -5 110.685 8.73460   6
  10  -1  -5 116.158 8.36236   3
  10  -1  -5 114.615 9.08675   5
 -10   0   4 82.3438 16.6393   4
 -10   0   4 85.4894 8.35209   2
 -10   0   4 72.2796 6.14972   3
  10   0  -4 101.802 23.5100   5
  10   0  -4 120.003 30.2769   1
  10   0  -4 89.7160 7.84725   6
  10   0  -4 78.7340 5.64341   3
 -10  -1   3 12.2216 5.41373   2
 -10  -1   3 8.25461 3.04551   3
 -10  -1   3 10.6046 4.52456   4
  10   1  -3 7.92357 3.81368   5
  10   1  -3 12.4523 3.43099   6
  10   1  -3 9.56938 2.66711   3
  10   1  -3 20.7660 6.24684   2
  10   1  -3 12.4362 7.44045   1
 -10  -2   2 9.86783 3.27723   2
 -10  -2   2 0.05515 7.21856   4
  10   2  -2 11.0734 15.6252   4
  10   2  -2 29.0368 20.0115   2
 -10  -3   1 148.163 11.2320   4
 -10  -3   1 145.480 8.87186   2
  10   3  -1 119.370 7.61363   4
  10   3  -1 151.566 16.0711   6
  10   3  -1 115.744 7.91375   2
 -10  -4   0 288.706 19.5135   4
 -10  -4   0 293.563 17.3126   2
  10   4   0 283.922 25.4393   6
  10   4   0 313.407 20.2386   2
  10   4   0 278.419 18.5368   4
 -10  -5  -1 304.161 19.7952   2
 -10  -5  -1 301.369 32.9626   4
  10   5   1 332.569 21.7924   2
  10   5   1 327.128 27.9332   6
  10   5   1 341.982 24.5278   4
  10   6   2 52.9397 7.47346   2
  10   6   2 36.7822 5.03377   6
  10   6   2 36.5480 6.98123   4
  10   7   3 6.39903 6.36430   2
  10   7   3 4.47030 6.52391   4
  10   8   4 12.9752 7.82371   4
  -9   8  11 270.260 21.4777   3
  -9   6   9 752.512 81.1765   5
  -9   6   9 814.671 74.9480   1
  -9   6   9 875.898 50.3908   3
   9  -6  -9 814.715 53.0048   6
  -9   5   8 216.353 18.6997   3
  -9   5   8 221.178 18.3558   1
  -9   5   8 208.421 20.3245   5
   9  -5  -8 248.640 12.1699   6
   9  -5  -8 202.460 19.8880   3
  -9   4   7 17.4947 2.88925   5
  -9   4   7 13.9067 7.09110   3
   9  -4  -7 25.3080 5.43785   5
   9  -4  -7 11.2330 5.66004   3
   9  -4  -7 13.3882 3.84198   6
  -9   3   6 644.049 37.0374   1
  -9   3   6 670.479 37.0163   3
  -9   3   6 675.461 41.1548   5
   9  -3  -6 652.552 32.3037   1
   9  -3  -6 677.322 28.9780   5
   9  -3  -6 660.369 38.0014   6
   9  -3  -6 697.395 46.0301   3
  -9   2   5 1096.86 43.7392   1
  -9   2   5 1134.92 48.8993   5
  -9   2   5 1109.53 50.9897   3
   9  -2  -5 1048.03 37.7917   1
   9  -2  -5 1099.10 45.0826   6
   9  -2  -5 1077.52 75.2208   3
   9  -2  -5 1137.49 45.5284   5
  -9   1   4 199.571 8.84593   2
  -9   1   4 213.694 12.8307   3
  -9   1   4 201.490 11.4119   1
  -9   1   4 187.442 10.6228   5
   9  -1  -4 227.851 10.0048   3
   9  -1  -4 216.081 13.1389   6
   9  -1  -4 222.095 8.31771   1
   9  -1  -4 206.520 11.1104   5
  -9   0   3 -6.1766 3.51004   4
  -9   0   3 -1.1786 3.82463   3
  -9   0   3 -1.6840 4.39365   2
   9   0  -3 -5.0506 4.65816   5
   9   0  -3 2.11331 2.88381   3
  -9  -1   2 4.68670 4.37772   2
  -9  -1   2 11.3844 3.69790   4
   9   1  -2 7.76806 4.99585   1
   9   1  -2 2.46246 3.04233   6
   9   1  -2 4.96538 2.80883   3
  -9  -2   1 355.456 20.3027   4
  -9  -2   1 380.919 13.7099   2
   9   2  -1 371.351 17.6796   2
   9   2  -1 350.270 15.5883   3
   9   2  -1 340.221 12.4121   4
   9   2  -1 329.654 21.7863   6
  -9  -3   0 23.7330 6.01921   4
  -9  -3   0 34.2914 6.26748   2
   9   3   0 25.9841 4.42126   6
   9   3   0 27.3844 8.87422   4
   9   3   0 23.4064 5.45180   2
  -9  -4  -1 16.8171 5.60504   2
   9   4   1 11.1750 5.06442   2
   9   4   1 10.9083 4.56965   4
   9   4   1 18.0706 3.78049   6
  -9  -5  -2 32.8989 6.06495   4
   9   5   2 47.0206 6.61218   2
   9   5   2 47.9799 5.73074   6
   9   5   2 53.7808 7.40943   4
   9   6   3 75.2033 10.2157   2
   9   6   3 98.5029 10.6610   4
   9   6   3 108.768 8.28121   6
   9   7   4 31.8761 8.77596   4
   9   7   4 36.2844 8.44862   2
   9   8   5 63.4716 9.56098   4
  -8   8  10 15.5767 5.05731   3
  -8   7   9 347.934 21.3797   3
  -8   7   9 325.239 33.6612   1
   8  -7  -9 345.011 14.3170   6
  -8   6   8 52.0686 5.93510   1
  -8   6   8 61.5619 8.37959   3
   8  -6  -8 57.3026 5.08062   6
  -8   5   7 164.864 13.6414   3
  -8   5   7 188.480 13.4135   1
  -8   5   7 153.669 16.6800   5
   8  -5  -7 176.201 9.29356   6
   8  -5  -7 155.169 16.5917   3
  -8   4   6 105.119 8.42652   3
  -8   4   6 109.194 8.88917   5
  -8   4   6 114.711 9.24401   1
   8  -4  -6 106.435 9.14226   5
   8  -4  -6 120.880 7.16259   6
   8  -4  -6 124.904 11.5715   3
  -8   3   5 77.4979 7.90393   3
  -8   3   5 75.7518 7.46664   5
  -8   3   5 69.4887 7.82534   1
   8  -3  -5 85.3667 6.06041   6
   8  -3  -5 78.1735 7.42106   5
   8  -3  -5 71.6705 7.16046   1
   8  -3  -5 86.6693 7.94071   3
  -8   2   4 943.834 49.0072   5
  -8   2   4 907.408 41.4378   3
  -8   2   4 988.144 37.2184   1
   8  -2  -4 970.128 38.0959   5
   8  -2  -4 959.852 58.1028   3
   8  -2  -4 951.217 39.9330   1
   8  -2  -4 956.083 42.3787   6
  -8   1   3 435.825 20.6693   3
  -8   1   3 433.857 16.3967   5
  -8   1   3 458.356 21.4091   1
   8  -1  -3 433.722 22.8282   6
   8  -1  -3 428.121 15.2900   5
   8  -1  -3 437.018 14.0400   1
   8  -1  -3 424.357 21.5568   3
  -8   0   2 1258.05 63.3764   3
  -8   0   2 1332.22 46.6947   1
  -8   0   2 1269.59 43.9855   2
  -8   0   2 1282.46 52.2971   4
   8   0  -2 1262.36 49.1103   5
   8   0  -2 1257.27 45.5172   3
   8   0  -2 1326.41 57.5044   2
   8   0  -2 1255.11 54.6649   6
   8   0  -2 1338.04 52.5164   1
  -8  -1   1 38.7601 3.58136   3
  -8  -1   1 34.6728 4.01408   4
  -8  -1   1 38.4213 5.44313   2
   8   1  -1 23.5115 4.77757   1
   8   1  -1 31.8525 3.21066   3
   8   1  -1 26.5421 3.88252   6
   8   1  -1 33.7755 7.34879   2
  -8  -2   0 4.87761 5.47246   4
  -8  -2   0 3.09968 2.67472   2
   8   2   0 14.5696 6.41700   4
   8   2   0 8.40781 5.90139   2
   8   2   0 7.77110 1.25335   3
  -8  -3  -1 1.29378 2.71125   2
  -8  -3  -1 5.63172 2.91290   4
   8   3   1 -2.4594 2.40622   6
   8   3   1 2.52739 6.32640   4
  -8  -4  -2 174.838 16.3570   4
  -8  -4  -2 153.459 12.4020   2
   8   4   2 154.290 14.2346   6
   8   4   2 162.496 14.2090   2
   8   4   2 172.426 14.7243   4
  -8  -5  -3 9.02114 6.35463   2
  -8  -5  -3 -1.8061 3.57687   4
   8   5   3 2.84321 5.22318   2
   8   5   3 5.13146 2.23760   6
   8   6   4 33.2814 6.57834   4
   8   6   4 41.8413 6.86708   2
   8   6   4 32.5269 3.41014   6
   8   7   5 41.8298 7.94309   2
   8   7   5 60.0994 8.58372   4
   8   8   6 -3.5457 7.33730   4
  -7   8   9 -0.6475 8.86914   4
  -7   8   9 3.15483 4.56871   3
  -7   7   8 -0.3777 6.83859   3
  -7   7   8 8.49320 5.17117   1
  -7   6   7 763.878 61.8915   5
  -7   6   7 790.052 48.0807   3
  -7   6   7 810.721 76.2441   1
   7  -6  -7 800.755 34.4662   6
  -7   5   6 16.5762 6.24494   3
  -7   5   6 18.6041 5.95208   1
  -7   5   6 9.86609 5.16693   5
   7  -5  -6 10.2408 2.68977   6
   7  -5  -6 5.86943 4.73893   3
  -7   4   5 1037.52 42.4592   3
  -7   4   5 1002.00 38.7161   5
  -7   4   5 989.267 69.4163   1
   7  -4  -5 1069.20 68.4575   3
   7  -4  -5 1000.37 54.8773   6
   7  -4  -5 964.892 38.9515   5
  -7   3   4 763.457 31.2088   1
  -7   3   4 699.660 31.8279   5
  -7   3   4 688.909 24.9003   3
   7  -3  -4 752.209 42.5924   3
   7  -3  -4 673.850 24.8427   1
   7  -3  -4 732.903 29.6631   5
   7  -3  -4 741.341 30.2585   6
  -7   2   3 920.095 38.5509   3
  -7   2   3 885.706 35.4550   5
  -7   2   3 911.484 29.4254   1
   7  -2  -3 978.262 33.2098   3
   7  -2  -3 934.461 36.9926   6
   7  -2  -3 955.648 33.3888   1
   7  -2  -3 956.693 40.5791   5
  -7   1   2 11.9768 4.25132   1
  -7   1   2 21.5832 3.99554   5
  -7   1   2 15.3673 3.67058   3
   7  -1  -2 16.8109 3.69160   1
   7  -1  -2 21.6389 4.52454   5
   7  -1  -2 11.3816 3.69367   3
  -7   0   1 -4.8785 3.15324   1
  -7   0   1 -7.1345 3.74846   2
  -7   0   1 -0.1438 3.06435   3
   7   0  -1 -1.0384 3.65074   5
   7   0  -1 -0.5656 2.88901   3
   7   0  -1 -1.9961 3.97414   1
  -7  -1   0 302.858 14.2671   4
  -7  -1   0 295.821 12.0143   2
   7   1   0 285.473 11.4668   3
   7   1   0 286.888 11.3365   4
   7   1   0 297.995 14.1465   2
   7   1   0 261.398 13.8162   6
   7   1   0 307.731 12.3708   1
  -7  -2  -1 6736.54 235.647   4
   7   2   1 6974.43 188.037   4
  -7  -3  -2 8.19734 4.06109   2
  -7  -3  -2 14.1607 3.46556   4
   7   3   2 7.07573 4.24141   4
   7   3   2 17.3448 3.52914   6
   7   3   2 15.2615 3.91982   2
  -7  -4  -3 289.120 22.6969   4
  -7  -4  -3 262.696 14.9813   2
   7   4   3 326.211 20.6631   2
   7   4   3 309.983 18.4771   4
   7   4   3 293.917 17.7470   6
   7   5   4 96.9242 7.44777   6
   7   5   4 106.294 6.48074   2
   7   5   4 94.1637 9.00343   4
   7   6   5 18.3984 5.87300   2
   7   6   5 22.8303 5.91438   4
   7   7   6 -2.0154 6.60922   2
   7   7   6 21.4875 6.62030   4
   7   8   7 91.7188 9.84407   4
  -6   8   8 100.614 12.4216   3
  -6   8   8 133.852 18.0501   2
  -6   8   8 105.969 11.2707   4
  -6   7   7 20.1180 5.48551   1
  -6   7   7 15.6057 6.70875   4
  -6   6   6 1.07211 7.38634   1
  -6   6   6 6.50357 3.94709   5
   6  -6  -6 7.45038 1.71449   6
   6  -6  -6 16.2487 6.07413   3
  -6   5   5 7.88639 3.83052   5
  -6   5   5 -3.8699 5.03935   3
  -6   5   5 7.62045 5.28816   1
   6  -5  -5 8.81970 2.43793   6
   6  -5  -5 4.52058 2.92781   3
  -6   4   4 7.52435 3.81585   5
  -6   4   4 -0.2677 4.46382   1
  -6   4   4 19.1492 7.06791   3
   6  -4  -4 14.2990 4.66145   3
   6  -4  -4 6.11667 3.89507   5
   6  -4  -4 5.77716 2.36698   6
  -6   3   3 55.1744 9.10807   5
  -6   3   3 70.0355 6.81625   1
  -6   3   3 63.3779 6.29187   3
   6  -3  -3 56.1399 5.34937   6
   6  -3  -3 67.5761 7.12961   1
  -6   2   2 1480.58 54.2127   5
  -6   2   2 1498.91 56.7889   1
  -6   2   2 1485.53 59.9718   3
   6  -2  -2 1452.54 68.8327   3
   6  -2  -2 1536.29 54.4070   1
   6  -2  -2 1451.77 67.1091   5
  -6   1   1 5408.97 173.968   5
   6  -1  -1 5381.33 201.097   5
   6  -1  -1 5433.00 172.415   3
  -6   0   0 4175.60 166.731   1
  -6   0   0 4421.02 178.255   4
   6   0   0 4361.14 168.464   2
   6   0   0 4020.67 149.630   3
  -6  -1  -1 4475.07 192.384   4
  -6  -1  -1 4319.58 163.243   2
   6   1   1 4322.15 180.512   4
   6   1   1 4281.73 192.678   2
  -6  -2  -2 48.0035 4.67850   4
   6   2   2 49.0221 1.97781   3
   6   2   2 51.3515 3.87494   6
   6   2   2 50.1727 5.74950   2
   6   2   2 56.2754 6.86263   4
  -6  -3  -3 268.722 11.9154   4
  -6  -3  -3 282.694 14.3966   2
   6   3   3 272.309 8.05406   3
   6   3   3 268.069 16.0591   6
   6   3   3 261.195 13.3206   2
   6   3   3 271.562 12.6005   4
  -6  -4  -4 -4.1059 4.13591   4
   6   4   4 1.35418 2.10786   6
   6   4   4 -2.0724 4.46843   4
   6   4   4 3.26650 4.55043   2
   6   5   5 737.191 32.3135   4
   6   5   5 690.703 48.9325   6
   6   5   5 702.083 36.0995   3
   6   5   5 727.951 29.2767   2
   6   6   6 1.90234 7.10991   4
   6   6   6 7.44606 2.62826   3
   6   6   6 10.3197 5.43691   2
   6   7   7 14.1049 5.39961   4
   6   7   7 22.9549 6.91148   2
   6   8   8 27.8731 5.75080   4
  -5   8   7 26.0761 10.7998   4
  -5   8   7 18.0760 5.82146   3
  -5   7   6 20.6295 6.50967   4
  -5   7   6 15.9568 5.93433   1
  -5   7   6 19.5726 4.25571   3
  -5   6   5 4388.92 279.834   3
  -5   5   4 1380.42 64.3924   3
  -5   5   4 1355.94 103.823   1
  -5   5   4 1282.93 54.4091   5
   5  -5  -4 1323.42 45.7360   6
   5  -5  -4 1369.23 80.3527   3
  -5   4   3 1217.77 46.9007   3
  -5   4   3 1183.59 77.0995   1
  -5   4   3 1151.96 72.5395   5
   5  -4  -3 1215.55 55.3788   6
   5  -4  -3 1279.64 47.5047   3
  -5   3   2 10.1759 3.72419   5
  -5   3   2 15.0113 6.00240   3
  -5   3   2 6.11238 6.11497   1
   5  -3  -2 10.5696 4.42357   5
   5  -3  -2 3.82940 3.35971   1
   5  -3  -2 8.08145 4.41119   3
  -5   2   1 264.919 12.4949   3
  -5   2   1 264.475 13.2928   5
  -5   2   1 269.653 15.5043   1
   5  -2  -1 279.705 14.9743   5
   5  -2  -1 278.538 13.7444   3
   5  -2  -1 285.904 15.9509   1
  -5   1   0 4758.71 166.353   1
  -5   1   0 4897.20 166.179   5
   5  -1   0 4951.40 185.677   3
   5  -1   0 4850.16 181.700   5
  -5   0  -1 -5.0183 3.28532   1
  -5   0  -1 -1.9782 3.44581   2
  -5   0  -1 0.64204 2.46767   3
  -5   0  -1 -4.7239 3.36294   5
   5   0   1 -4.6671 3.75299   2
   5   0   1 -6.8530 3.47569   5
   5   0   1 -8.5394 2.82005   3
   5   0   1 -7.6901 3.70754   1
   5   1   2 2782.24 128.244   4
   5   1   2 2773.87 115.530   2
   5   1   2 2675.64 93.3023   3
  -5  -2  -3 83.3564 5.81353   2
  -5  -2  -3 85.3757 8.64386   4
   5   2   3 88.5430 4.01870   3
   5   2   3 102.792 10.1139   2
   5   2   3 92.3251 14.3043   4
  -5  -3  -4 407.482 15.5857   2
  -5  -3  -4 371.973 19.3471   4
   5   3   4 378.751 20.2032   6
   5   3   4 377.017 17.9677   4
   5   3   4 375.613 13.4413   3
   5   3   4 362.886 16.9155   2
  -5  -4  -5 804.787 36.5619   2
  -5  -4  -5 837.802 49.7761   4
   5   4   5 784.668 32.9362   2
   5   4   5 762.960 28.5206   4
   5   4   5 772.424 39.9859   6
   5   4   5 824.859 36.5524   3
   5   5   6 12.1384 2.66425   3
   5   5   6 18.7947 7.94979   2
   5   5   6 15.9272 2.01195   6
   5   6   7 342.845 20.0395   4
   5   6   7 347.791 18.7172   2
   5   6   7 353.943 22.3999   3
   5   7   8 49.4073 6.05239   3
   5   7   8 56.5305 6.38476   2
   5   7   8 37.2497 8.75825   4
   5   8   9 11.3759 4.46286   4
  -4   9   7 10.9390 5.23328   4
  -4   8   6 31.1980 6.97745   3
  -4   8   6 29.8468 11.1956   4
  -4   7   5 385.185 20.9425   4
  -4   7   5 397.117 28.8756   2
  -4   7   5 368.968 36.1890   1
  -4   7   5 424.588 26.3699   3
  -4   6   4 224.946 16.1141   1
  -4   6   4 216.560 19.6866   5
  -4   6   4 196.398 18.4242   4
   4  -6  -4 223.015 18.4182   3
  -4   5   3 291.869 23.6589   1
  -4   5   3 297.091 26.1359   5
  -4   5   3 355.535 20.9234   3
   4  -5  -3 337.448 12.8576   6
   4  -5  -3 369.304 28.2567   3
  -4   4   2 1986.19 109.410   5
  -4   4   2 2047.18 72.7656   3
  -4   4   2 2005.21 75.9765   1
   4  -4  -2 2087.03 80.8785   3
  -4   3   1 39.4250 5.59189   5
  -4   3   1 52.6924 5.95294   3
  -4   3   1 48.2183 5.86165   1
   4  -3  -1 46.5858 4.77869   5
   4  -3  -1 53.2918 6.63035   1
   4  -3  -1 40.1605 4.77904   3
  -4   2   0 1977.36 79.3441   3
  -4   2   0 1991.66 86.5459   5
  -4   2   0 1959.13 73.6184   1
   4  -2   0 2065.01 63.0610   3
   4  -2   0 2000.92 104.408   1
   4  -2   0 2010.99 83.3351   5
  -4   1  -1 762.086 33.6437   3
  -4   1  -1 803.979 40.8988   5
  -4   1  -1 790.485 29.9573   1
   4  -1   1 809.463 29.5676   3
   4  -1   1 791.541 30.1333   5
   4  -1   1 838.713 31.7803   1
  -4   0  -2 86.6836 12.4288   1
  -4   0  -2 87.5069 8.70223   5
   4   0   2 85.7588 10.5297   1
   4   0   2 75.3833 8.75362   5
   4   0   2 75.2645 9.05867   2
  -4  -1  -3 4307.42 148.419   2
  -4  -2  -4 701.849 27.2731   4
  -4  -2  -4 677.426 27.8210   2
   4   2   4 700.808 34.4749   4
   4   2   4 681.948 27.0682   2
   4   2   4 666.484 31.4943   3
  -4  -3  -5 231.569 9.33635   2
  -4  -3  -5 230.605 12.4251   4
   4   3   5 249.495 13.2278   2
   4   3   5 247.714 8.45635   3
   4   3   5 224.776 14.8188   4
   4   3   5 236.706 12.7175   6
   4   4   6 121.382 12.5347   2
   4   4   6 141.441 14.9180   4
   4   4   6 141.917 8.48827   6
   4   4   6 139.668 7.26613   3
  -4  -5  -7 7.76655 2.45816   3
   4   5   7 11.6772 1.25207   6
   4   5   7 13.3046 2.96154   3
   4   5   7 23.9011 6.40515   2
   4   5   7 8.28061 6.96357   4
  -4  -6  -8 21.1573 3.50584   3
   4   6   8 27.5903 6.81416   4
   4   6   8 20.9429 4.36075   3
   4   6   8 21.5231 6.29715   2
   4   7   9 2.72142 3.09298   3
   4   7   9 -3.0650 5.68067   4
   4   8  10 -9.5007 6.71181   4
  -3   9   6 8.92190 6.10879   3
  -3   9   6 9.83864 5.48003   4
  -3   8   5 148.035 13.7716   3
  -3   8   5 114.329 15.4129   2
  -3   8   5 109.200 15.8111   4
  -3   7   4 525.307 26.4439   3
  -3   7   4 469.688 49.1445   1
  -3   7   4 485.967 31.9264   2
  -3   7   4 521.110 26.8891   4
   3  -7  -4 494.377 48.0882   3
  -3   6   3 1042.36 53.6735   5
  -3   6   3 984.213 67.0333   1
  -3   6   3 1027.03 41.5891   3
  -3   6   3 998.469 48.7176   2
  -3   6   3 1074.30 54.5164   4
   3  -6  -3 1029.63 77.5601   3
  -3   5   2 197.060 15.1534   5
  -3   5   2 183.520 12.8147   1
  -3   5   2 193.499 13.3870   4
  -3   5   2 159.375 11.9748   3
   3  -5  -2 179.060 6.34977   6
   3  -5  -2 199.235 11.9128   3
  -3   4   1 1323.29 73.6461   5
  -3   4   1 1437.42 53.9284   3
  -3   4   1 1492.89 62.8811   1
   3  -4  -1 1397.46 53.8221   3
  -3   3   0 23.2275 6.08248   3
  -3   3   0 33.7109 5.79035   1
  -3   3   0 19.4026 5.69857   5
   3  -3   0 33.4533 6.09569   5
   3  -3   0 33.3241 5.05945   3
  -3   2  -1 1799.76 70.6133   3
  -3   2  -1 1807.33 89.9179   1
  -3   2  -1 1904.07 74.2608   5
   3  -2   1 1804.83 70.4720   3
   3  -2   1 1803.29 91.9591   1
   3  -2   1 1796.08 88.6539   5
  -3   1  -2 245.955 11.7282   5
  -3   1  -2 254.696 11.3246   3
  -3   1  -2 220.079 10.4894   1
   3  -1   2 228.057 13.6388   5
   3  -1   2 234.113 10.3268   3
   3  -1   2 236.004 10.6243   1
  -3   0  -3 -0.3258 1.84952   2
  -3   0  -3 -3.3439 2.69420   1
  -3   0  -3 5.28050 3.17693   5
   3   0   3 1.59977 3.10054   2
   3   0   3 0.54385 3.57403   5
   3   0   3 0.74384 3.88247   1
  -3  -1  -4 993.550 55.0292   4
  -3  -1  -4 980.516 36.6694   2
   3   1   4 996.637 36.4796   2
   3   1   4 981.179 50.9099   4
  -3  -2  -5 1551.67 82.8699   2
  -3  -2  -5 1508.31 56.5899   4
   3   2   5 1535.24 66.3005   3
   3   2   5 1500.62 56.0583   2
   3   2   5 1525.29 79.1563   4
   3   3   6 269.517 16.7030   4
   3   3   6 282.911 14.7054   2
   3   3   6 280.708 14.4714   3
  -3  -4  -7 188.021 8.60006   3
   3   4   7 175.264 8.31667   6
   3   4   7 161.463 9.98599   2
   3   4   7 209.273 12.3379   4
   3   4   7 214.166 12.0208   3
  -3  -5  -8 617.227 28.1131   3
   3   5   8 630.472 24.8002   2
   3   5   8 598.954 26.3952   4
   3   5   8 611.177 29.6326   3
   3   6   9 19.5063 6.27004   2
   3   6   9 9.78651 7.35839   4
  -3  -7 -10 16.6647 3.15463   3
   3   7  10 26.1680 6.93716   2
   3   7  10 11.2267 2.59178   3
   3   7  10 27.5176 8.53058   4
   3   8  11 -0.2076 2.86773   3
   3   8  11 -5.3083 8.42677   4
  -2   9   5 9.93040 9.59526   4
  -2   8   4 30.5842 7.40152   2
  -2   8   4 37.9481 9.92403   4
  -2   8   4 48.5005 6.84866   3
  -2   7   3 7.43899 6.69029   4
  -2   7   3 -6.2004 3.66509   3
  -2   7   3 -0.8688 6.66621   2
  -2   7   3 -2.2594 5.52401   1
   2  -7  -3 3.06268 2.93399   3
  -2   6   2 111.902 11.1444   4
  -2   6   2 131.998 12.7042   2
  -2   6   2 110.549 12.9367   1
  -2   6   2 89.5901 11.5249   5
  -2   6   2 125.514 8.89579   3
   2  -6  -2 92.2299 7.96836   3
  -2   5   1 22.5954 6.98719   4
  -2   5   1 12.2963 4.23770   3
  -2   5   1 15.1600 6.26008   1
  -2   5   1 22.7857 7.39643   5
   2  -5  -1 10.9427 1.27401   6
   2  -5  -1 14.1705 1.50823   6
   2  -5  -1 20.0357 4.46840   3
  -2   4   0 955.116 42.2210   1
  -2   4   0 977.825 42.2458   3
  -2   4   0 994.665 39.7627   5
   2  -4   0 962.728 33.7293   3
  -2   3  -1 1719.87 68.4724   3
  -2   3  -1 1604.24 53.5692   5
  -2   3  -1 1623.57 69.0956   1
   2  -3   1 1672.24 55.7537   3
  -2   1  -3 386.068 17.0462   5
  -2   1  -3 388.270 19.2492   1
   2  -1   3 370.457 17.1647   3
   2  -1   3 390.698 15.9956   5
   2  -1   3 375.565 18.8297   1
  -2  -1  -5 1450.32 43.2565   2
   2   1   5 1459.23 66.7530   4
   2   1   5 1449.88 57.9043   2
   2   2   6 4.35522 3.08299   3
   2   2   6 7.80196 3.33104   2
   2   2   6 0.25351 3.78158   4
  -2  -3  -7 2696.56 107.449   3
   2   3   7 2662.25 113.961   4
   2   3   7 2580.76 89.4434   2
  -2  -4  -8 815.821 36.4054   3
   2   4   8 763.030 25.6734   4
   2   4   8 830.228 40.4413   3
   2   4   8 759.217 30.3559   2
  -2  -5  -9 104.395 8.98994   3
   2   5   9 109.625 8.69353   3
   2   5   9 94.6770 11.1887   4
   2   5   9 87.9578 7.54855   2
  -2  -6 -10 -3.2295 2.78217   3
   2   6  10 -4.5012 4.03405   3
   2   6  10 0.34879 4.57658   2
   2   7  11 1.00355 6.03659   2
   2   7  11 4.35815 6.54379   4
   2   7  11 2.80585 3.38247   3
   2   8  12 5.66271 8.05749   4
   2   8  12 6.48913 3.98882   3
  -1   9   4 3.56066 5.35469   4
  -1   8   3 19.2326 7.86259   4
  -1   8   3 22.8778 7.09113   2
  -1   7   2 19.1378 5.34854   3
  -1   7   2 27.1124 6.36892   1
  -1   7   2 22.0337 6.77155   2
  -1   7   2 10.4536 8.48278   4
   1  -7  -2 20.1506 4.29010   3
  -1   6   1 3549.36 141.611   2
  -1   6   1 3618.98 175.097   3
  -1   6   1 3627.12 155.201   4
   1  -6  -1 3588.05 226.985   3
  -1   5   0 1303.59 60.6664   1
  -1   5   0 1309.25 52.9298   4
  -1   5   0 1307.22 48.7438   2
  -1   5   0 1406.74 52.2828   3
  -1   5   0 1289.66 68.0115   5
   1  -5   0 1310.77 70.5549   3
   1  -5   0 1323.92 47.5234   6
  -1   4  -1 1668.67 45.7988   2
  -1   4  -1 1696.78 72.3291   3
  -1   4  -1 1603.39 57.8966   4
  -1   4  -1 1638.20 66.1071   1
  -1   4  -1 1584.00 68.6289   5
   1  -4   1 1667.96 62.2481   3
  -1   3  -2 150.484 6.87043   3
  -1   3  -2 123.796 7.71423   5
  -1   3  -2 127.245 9.08171   1
  -1   3  -2 148.144 9.83045   4
   1  -3   2 149.309 9.60157   3
  -1   2  -3 4535.83 183.193   3
  -1   2  -3 4372.06 172.706   4
  -1   2  -3 4334.02 148.406   5
  -1   2  -3 4404.63 181.270   1
   1  -2   3 4355.83 170.729   5
  -1   1  -4 130.333 6.22465   5
  -1   1  -4 124.594 5.46501   1
  -1   1  -4 120.647 5.41296   4
   1  -1   4 116.112 6.30038   5
   1  -1   4 124.760 6.08096   1
  -1   0  -5 -2.1036 1.44542   5
  -1   0  -5 3.05296 2.14144   1
   1   0   5 -2.0836 0.97170   2
   1   0   5 3.76333 2.62734   1
   1   0   5 -0.4507 1.76795   5
   1   1   6 188.079 7.80819   2
  -1  -2  -7 122.924 8.95436   3
   1   2   7 132.137 8.15286   4
   1   2   7 142.479 7.14766   2
   1   2   7 122.708 6.40445   3
  -1  -3  -8 200.669 11.0646   3
   1   3   8 243.931 12.5282   2
   1   3   8 222.818 14.3464   4
   1   3   8 223.499 12.9593   3
  -1  -4  -9 98.7162 6.70884   3
   1   4   9 113.856 6.69108   3
   1   4   9 103.397 6.83117   2
   1   4   9 103.259 11.1010   4
  -1  -5 -10 16.5349 3.71657   3
   1   5  10 24.8855 5.81108   4
   1   5  10 17.5605 7.32433   2
   1   5  10 16.2736 4.72936   3
  -1  -6 -11 33.8073 4.27869   3
   1   6  11 38.9413 6.85193   3
   1   6  11 34.2665 6.35737   4
   1   6  11 43.8321 7.58751   2
  -1  -7 -12 0.85301 2.93776   3
   1   7  12 -0.3449 4.04360   3
   1   7  12 -1.3731 6.30150   4
   1   8  13 25.4665 7.65450   4
   0   9   3 -11.963 8.18450   4
   0   8   2 16.4654 6.31325   4
   0  -8  -2 19.2429 4.33505   3
   0   7   1 1225.03 80.6641   2
   0   7   1 1248.64 62.4018   4
   0  -7  -1 1213.78 50.5257   3
   0   6   0 13.1460 6.08536   3
   0   6   0 21.2563 10.2286   4
   0  -6   0 22.1556 4.80523   3
   0   5  -1 28.6428 4.38955   3
   0   5  -1 16.6201 4.60885   5
   0   5  -1 29.9958 8.50138   4
   0   5  -1 17.6319 6.63029   1
   0   5  -1 20.3858 4.30029   2
   0  -5   1 21.2497 4.50794   3
   0  -5   1 22.4788 1.68626   6
   0   4  -2 2899.78 103.740   2
   0   4  -2 3058.65 118.197   4
   0   4  -2 3129.98 136.894   1
   0   4  -2 2950.71 114.253   3
   0   4  -2 3024.09 145.098   5
   0  -4   2 3119.27 148.763   3
   0   3  -3 1528.21 56.7638   1
   0   3  -3 1484.26 48.0298   4
   0   3  -3 1510.26 53.9493   5
   0   3  -3 1520.42 46.9218   2
   0  -3   3 1554.93 57.5564   3
   0   2  -4 3088.67 118.784   5
   0   2  -4 3153.68 131.683   4
   0   2  -4 3081.25 133.529   2
   0   2  -4 3125.83 126.475   1
   0  -2   4 3225.39 130.586   3
   0  -2   4 3213.31 116.164   4
   0   1  -5 603.009 26.6646   5
   0   1  -5 589.819 27.1523   1
   0   1  -5 589.753 23.1720   4
   0   1  -5 599.966 25.3701   2
   0  -1   5 623.379 27.1927   1
   0  -1   5 591.931 21.4726   5
   0  -1   5 576.007 24.4413   2
   0  -1   5 605.941 24.2274   4
   0   0  -6 1799.99 71.1777   1
   0   1   7 1575.00 63.0116   3
   0  -2  -8 243.500 11.6173   3
   0   2   8 229.088 14.3926   3
   0  -3  -9 221.321 9.27876   3
   0   3   9 242.645 13.6161   3
   0   3   9 250.786 12.7404   6
   0  -4 -10 2.63274 2.86179   3
   0   4  10 6.17540 4.15429   4
   0   4  10 10.0479 3.70275   3
   0  -5 -11 357.628 20.4398   3
   0   5  11 364.864 14.4809   2
   0   5  11 386.857 25.5250   3
   0   5  11 360.342 18.0642   4
   0  -6 -12 52.5317 6.43944   3
   0   6  12 55.9832 8.61713   3
   0   6  12 42.2928 8.23572   2
   0  -7 -13 1.34745 3.44020   3
   0   7  13 1.46863 3.94670   4
   0   7  13 8.36847 3.02861   3
   0   7  13 8.70941 5.17059   2
   0   8  14 2.57913 6.48767   4
   0   8  14 15.0275 4.77386   3
   1   9   2 18.7424 7.87003   4
   1   8   1 36.7642 8.02430   2
   1   7   0 124.630 11.3420   2
   1   7   0 152.040 13.9549   4
  -1  -7   0 119.864 8.21539   3
   1   6  -1 3645.01 117.057   2
   1   6  -1 3598.46 151.778   4
   1   6  -1 3466.34 232.330   5
  -1  -6   1 3624.38 227.207   3
   1   5  -2 54.0921 5.79366   2
   1   5  -2 42.9317 4.57927   5
   1   5  -2 57.4654 8.87365   1
  -1  -5   2 52.3365 2.85532   6
  -1  -5   2 55.0309 4.34708   3
   1   4  -3 2497.17 130.128   5
   1   4  -3 2447.47 104.045   1
   1   4  -3 2430.56 84.2219   4
   1   4  -3 2619.15 90.6647   2
  -1  -4   3 2513.02 98.3370   6
  -1  -4   3 2527.17 95.8297   3
   1   3  -4 89.4966 6.86291   2
   1   3  -4 92.2902 6.96775   4
   1   3  -4 76.2278 6.90235   1
  -1  -3   4 82.7980 5.48066   6
  -1  -3   4 83.0508 7.26231   4
  -1  -3   4 84.3073 6.06924   3
   1   2  -5 682.014 26.2259   4
   1   2  -5 680.349 24.6343   2
   1   2  -5 678.678 28.3915   1
   1   2  -5 694.123 26.5089   5
  -1  -2   5 676.255 30.6160   6
  -1  -2   5 678.067 21.8725   2
  -1  -2   5 683.530 23.9576   4
   1   1  -6 2354.36 86.1449   2
   1   1  -6 2439.64 102.749   1
   1   1  -6 2414.87 98.6398   4
  -1  -1   6 2343.49 97.9314   4
  -1  -1   6 2445.68 102.024   6
   1   0  -7 1.13147 1.55056   1
   1   0  -7 0.44344 1.38289   5
  -1   0   7 -0.3818 2.35381   6
  -1   0   7 0.60829 1.46348   1
  -1   0   7 -1.4515 1.80799   4
  -1   0   7 0.91572 1.23763   5
   1  -2  -9 17.0652 3.99823   3
  -1   2   9 15.8044 2.90733   6
  -1   2   9 7.37388 4.69355   3
   1  -3 -10 703.000 33.5643   3
  -1   3  10 729.264 31.5019   6
  -1   3  10 763.100 33.6951   3
   1  -4 -11 209.502 12.4861   3
  -1   4  11 187.356 10.7628   3
  -1   5  12 31.6943 7.00840   4
  -1   5  12 23.7561 4.74006   3
  -1   5  12 37.6949 7.15256   2
   1  -6 -13 39.5824 4.26490   3
  -1   6  13 50.1911 6.19034   3
  -1   6  13 40.2421 6.59273   2
  -1   6  13 47.2663 6.90898   5
  -1   6  13 37.3075 6.72610   4
   1  -7 -14 3.75323 4.10385   3
  -1   7  14 5.74074 3.92530   3
  -1   7  14 8.44680 5.15410   2
  -1   7  14 3.66348 6.95268   4
  -1   8  15 13.9147 5.24748   3
  -1   8  15 0.42647 4.04707   4
   2   9   1 8.68684 6.38683   4
   2   8   0 22.4725 6.50491   2
  -2  -8   0 17.9518 3.01772   3
   2   7  -1 1.11660 3.48255   2
   2   7  -1 5.09940 5.49968   4
  -2  -7   1 4.80552 2.50500   3
   2   6  -2 112.943 11.7633   1
   2   6  -2 87.3119 13.2500   5
   2   6  -2 109.041 10.8439   2
   2   6  -2 125.357 11.3021   4
  -2  -6   2 118.401 7.08920   3
   2   5  -3 227.091 16.3767   4
   2   5  -3 228.972 15.9709   5
   2   5  -3 220.270 9.20792   2
  -2  -5   3 232.492 11.1698   3
  -2  -5   3 211.945 9.14038   6
   2   4  -4 2930.84 117.619   4
   2   4  -4 3021.72 86.4150   2
  -2  -4   4 2960.86 119.188   6
  -2  -4   4 2978.17 110.238   3
  -2  -4   4 3008.39 110.157   4
   2   3  -5 423.146 17.8388   4
   2   3  -5 416.964 13.8284   2
  -2  -3   5 393.887 12.5987   2
  -2  -3   5 395.184 15.0877   3
  -2  -3   5 383.735 14.9764   6
  -2  -3   5 397.177 15.1498   4
   2   2  -6 3152.78 116.267   4
   2   2  -6 3171.55 99.7984   2
  -2  -2   6 3197.65 100.547   2
  -2  -2   6 3178.06 134.920   4
   2   1  -7 3305.45 99.3464   6
  -2  -1   7 3187.99 121.751   6
  -2  -1   7 3249.74 96.6979   4
  -2   0   8 3902.12 152.705   3
   2  -1  -9 108.652 5.80981   6
   2  -1  -9 122.911 5.43223   3
  -2   1   9 109.303 5.75661   6
  -2   1   9 115.274 6.57897   3
   2  -2 -10 2991.78 117.467   3
  -2   2  10 3006.62 114.800   3
  -2   2  10 2995.02 110.387   6
   2  -3 -11 1485.77 63.1381   3
  -2   3  11 1565.75 90.7822   3
  -2   3  11 1530.44 70.8116   6
   2  -4 -12 117.697 8.68206   3
  -2   4  12 112.102 9.80103   3
  -2   4  12 124.666 5.70904   6
   2  -5 -13 246.353 20.0230   3
  -2   5  13 286.051 18.6750   5
  -2   5  13 263.957 18.2652   3
   2  -6 -14 5.39547 2.96728   3
  -2   6  14 -0.1261 4.56066   4
  -2   6  14 -4.6764 2.66445   5
  -2   6  14 -5.8094 6.35783   3
  -2   6  14 9.00503 5.02655   2
  -2   7  15 15.2190 8.68617   4
  -2   7  15 9.92418 3.68364   3
  -2   8  16 79.7115 9.52048   3
  -2   8  16 61.0510 7.29671   4
   3   9   0 19.1738 9.82677   4
   3   8  -1 63.0903 10.3746   2
   3   8  -1 83.7074 11.2350   4
   3   7  -2 140.977 12.3195   2
   3   7  -2 161.050 15.5719   4
  -3  -7   2 153.160 15.6815   3
   3   6  -3 998.577 47.6527   4
   3   6  -3 979.771 58.2054   2
  -3  -6   3 991.565 64.5268   3
   3   5  -4 90.3000 8.82060   2
   3   5  -4 73.7932 6.97357   4
  -3  -5   4 96.6025 6.04869   6
  -3  -5   4 87.3964 5.61519   3
   3   4  -5 360.389 11.6268   2
   3   4  -5 382.489 16.7982   4
  -3  -4   5 330.870 14.7444   3
  -3  -4   5 372.125 17.3948   2
  -3  -4   5 376.079 17.6580   6
  -3  -4   5 357.601 18.7686   4
   3   3  -6 1025.98 39.4845   4
   3   3  -6 1044.25 31.9341   2
  -3  -3   6 1011.20 29.8111   2
  -3  -3   6 978.640 39.0235   6
  -3  -3   6 999.251 33.0165   4
  -3  -3   6 997.154 32.7956   3
   3   2  -7 1195.58 38.9744   6
   3   2  -7 1168.20 29.6177   2
   3   2  -7 1106.46 38.8358   4
  -3  -2   7 1105.48 47.1950   6
  -3  -2   7 1200.50 66.1142   4
  -3  -2   7 1203.52 33.5907   2
   3   1  -8 4716.38 185.955   6
  -3  -1   8 5045.59 162.894   6
  -3   0   9 0.19956 2.99580   6
   3  -1 -10 6022.05 223.330   3
   3  -2 -11 1635.77 73.6939   6
   3  -2 -11 1662.42 66.9580   3
  -3   2  11 1586.30 65.9418   6
  -3   2  11 1547.27 73.3251   3
  -3   2  11 1645.02 63.2995   5
   3  -3 -12 193.553 11.3737   3
  -3   3  12 189.339 10.6464   5
  -3   3  12 197.203 9.20367   6
  -3   3  12 195.595 10.5035   3
   3  -4 -13 663.299 30.2427   3
  -3   4  13 706.081 39.2575   5
  -3   4  13 675.267 30.6286   6
  -3   4  13 706.991 39.3194   3
   3  -5 -14 111.483 9.30409   3
  -3   5  14 109.457 9.77894   3
  -3   5  14 101.119 10.7250   5
   3  -6 -15 29.0379 5.94787   3
  -3   6  15 29.9976 6.46517   1
  -3   6  15 35.4256 6.85758   3
  -3   6  15 35.7558 5.81552   5
  -3   7  16 53.8417 6.71694   3
  -3   7  16 63.4956 6.34031   1
  -3   7  16 57.8038 9.30197   4
  -3   7  16 66.2812 8.14227   2
  -3   8  17 37.8632 9.00642   4
   4   9  -1 43.3526 9.82695   4
   4   8  -2 16.6850 7.05696   4
   4   8  -2 -0.3423 4.73431   2
   4   7  -3 645.124 39.3470   4
   4   7  -3 635.906 40.6719   2
  -4  -7   3 663.048 42.1052   3
   4   6  -4 281.215 17.5703   4
   4   6  -4 265.428 22.0816   2
  -4  -6   4 240.806 9.12690   6
  -4  -6   4 198.459 12.2005   3
   4   5  -5 51.1416 8.36679   4
   4   5  -5 37.4620 6.96409   2
  -4  -5   5 43.6226 4.08499   3
  -4  -5   5 43.6542 3.49464   6
  -4  -5   5 38.6813 4.45165   4
   4   4  -6 6.37056 4.19175   4
   4   4  -6 22.4236 7.13741   2
  -4  -4   6 9.91503 2.71791   6
  -4  -4   6 11.0111 4.37659   2
  -4  -4   6 1.58464 6.83169   4
   4   3  -7 73.9194 14.0641   4
   4   3  -7 53.6008 5.47587   6
   4   3  -7 42.0191 5.67087   2
  -4  -3   7 46.4836 4.73148   6
  -4  -3   7 72.5464 29.3148   2
   4   2  -8 6733.18 255.754   4
   4   2  -8 6791.01 208.790   2
  -4  -2   8 6767.79 212.502   2
  -4  -2   8 6654.72 198.041   4
   4   1  -9 2834.80 98.0974   2
   4   1  -9 2833.07 109.065   4
   4   1  -9 2734.70 113.628   6
  -4  -1   9 2898.23 93.6172   2
  -4  -1   9 2971.87 96.6493   6
  -4  -1   9 2851.07 102.892   4
   4  -1 -11 153.523 7.20306   6
   4  -1 -11 140.296 7.89334   3
  -4   1  11 146.878 9.20748   3
  -4   1  11 137.930 5.13080   5
  -4   1  11 143.620 5.82290   1
  -4   1  11 148.795 8.12984   6
   4  -2 -12 780.210 33.2803   6
   4  -2 -12 716.768 30.8528   3
  -4   2  12 797.118 31.3076   3
  -4   2  12 752.365 27.6656   1
  -4   2  12 774.914 29.5585   5
  -4   2  12 793.875 32.7548   6
   4  -3 -13 4.86419 2.30710   6
   4  -3 -13 6.96362 4.51944   3
  -4   3  13 0.56010 4.37229   3
  -4   3  13 4.42186 7.11476   5
  -4   3  13 6.73534 2.39183   6
   4  -4 -14 42.3734 5.34769   3
  -4   4  14 36.8656 4.47077   5
  -4   4  14 47.3659 6.41800   3
  -4   4  14 36.2915 5.72427   1
  -4   4  14 33.6111 3.77572   6
   4  -5 -15 46.9238 7.43939   3
  -4   5  15 39.1877 6.49239   5
  -4   5  15 43.3791 5.13706   1
  -4   5  15 51.0799 6.74314   3
  -4   6  16 6.11217 3.48816   5
  -4   6  16 1.31484 5.47238   3
  -4   6  16 0.78419 3.99039   1
  -4   7  17 38.5586 8.25116   4
  -4   7  17 31.2864 5.86418   1
  -4   7  17 28.6960 5.75328   2
  -4   7  17 44.2338 6.99770   3
  -4   8  18 76.4102 9.80974   3
  -4   8  18 68.1598 9.79438   4
   5   9  -2 24.4136 7.63401   4
   5   8  -3 419.108 39.4000   2
   5   8  -3 414.521 34.3376   4
   5   7  -4 406.277 24.8922   4
   5   7  -4 489.337 23.3712   2
  -5  -7   4 475.675 47.4053   3
   5   6  -5 4446.98 202.807   4
   5   6  -5 4224.58 225.788   2
  -5  -6   5 4379.00 191.912   6
   5   5  -6 685.324 32.8983   4
   5   5  -6 626.956 25.2079   2
  -5  -5   6 597.959 43.2522   4
  -5  -5   6 671.168 30.8547   3
  -5  -5   6 609.823 24.2264   6
  -5  -5   6 674.069 48.6589   2
   5   4  -7 1200.59 35.5962   2
   5   4  -7 1194.22 46.0757   4
   5   4  -7 1205.63 50.1819   6
  -5  -4   7 1135.48 57.8000   4
  -5  -4   7 1231.34 67.1277   2
  -5  -4   7 1150.44 38.2337   3
  -5  -4   7 1154.46 56.7456   6
   5   3  -8 174.478 11.3808   4
   5   3  -8 166.692 10.6803   2
   5   3  -8 166.347 8.33124   6
  -5  -3   8 186.056 11.2558   6
  -5  -3   8 181.843 10.0746   4
  -5  -3   8 179.027 11.2029   2
   5   2  -9 560.792 27.1646   6
   5   2  -9 573.050 25.0617   4
   5   2  -9 552.692 21.5572   2
  -5  -2   9 591.519 21.6165   6
  -5  -2   9 576.170 32.0636   4
  -5  -2   9 533.208 24.2395   2
   5   1 -10 461.043 18.3427   2
   5   1 -10 467.557 18.9871   6
   5   1 -10 467.303 20.6670   4
  -5  -1  10 434.890 20.3118   2
  -5  -1  10 456.810 16.2154   3
  -5  -1  10 464.466 22.3622   4
  -5  -1  10 451.475 17.7155   6
   5   0 -11 0.99968 2.65551   3
   5   0 -11 -0.6477 3.51638   6
  -5   0  11 -4.7337 4.65382   6
  -5   0  11 -2.7105 3.44780   2
  -5   0  11 -2.0938 4.46658   3
   5  -1 -12 299.009 13.0298   6
   5  -1 -12 284.700 13.2926   3
  -5   1  12 295.159 14.5069   3
  -5   1  12 275.798 8.82287   1
  -5   1  12 267.392 11.4048   6
   5  -2 -13 706.740 27.8164   6
   5  -2 -13 675.237 26.8863   3
  -5   2  13 729.272 24.6975   3
  -5   2  13 721.503 29.3217   1
  -5   2  13 715.818 36.1730   6
  -5   2  13 749.202 35.4272   5
   5  -3 -14 1603.04 56.7478   6
   5  -3 -14 1631.88 63.3447   3
  -5   3  14 1614.70 82.6355   1
  -5   3  14 1617.67 79.3571   5
  -5   3  14 1527.37 77.4732   3
  -5   3  14 1594.07 76.8268   6
   5  -4 -15 294.410 20.4930   3
  -5   4  15 353.046 17.1361   3
  -5   4  15 287.696 20.5698   5
  -5   4  15 283.646 20.5899   1
  -5   4  15 303.313 14.3747   6
   5  -5 -16 37.4985 6.59500   3
  -5   5  16 34.6223 7.60769   3
  -5   5  16 29.9280 4.45205   1
  -5   5  16 21.5531 4.38296   5
  -5   6  17 -6.6692 3.63014   1
  -5   6  17 -7.9557 4.82010   3
  -5   7  18 11.4755 3.28118   5
  -5   7  18 10.1909 5.75142   1
  -5   7  18 13.2359 7.57899   3
  -5   8  19 -1.3171 3.77838   4
   6   8  -4 85.5522 8.49946   2
   6   8  -4 76.7928 14.3297   4
   6   7  -5 29.2226 5.92737   4
  -6  -7   5 26.1695 3.51578   3
   6   6  -6 8.16844 9.11659   2
   6   6  -6 25.8957 9.23837   4
  -6  -6   6 12.1409 3.12876   6
   6   5  -7 1081.56 33.4859   4
   6   5  -7 953.315 45.0831   2
  -6  -5   7 981.900 42.4253   3
  -6  -5   7 954.229 44.3048   6
  -6  -5   7 987.725 83.0941   4
  -6  -5   7 967.588 49.0859   2
   6   4  -8 417.745 20.4302   4
   6   4  -8 435.916 20.4345   2
   6   4  -8 451.713 18.9535   6
  -6  -4   8 464.291 22.3050   3
  -6  -4   8 454.440 16.6694   2
  -6  -4   8 471.097 20.8870   6
  -6  -4   8 436.710 23.1277   4
   6   3  -9 638.486 24.8888   2
   6   3  -9 638.660 38.3035   4
   6   3  -9 614.304 27.5399   6
  -6  -3   9 636.323 27.0476   2
  -6  -3   9 559.579 27.4419   4
  -6  -3   9 628.062 25.4918   6
   6   2 -10 26.4837 4.21525   2
   6   2 -10 28.2128 4.08612   6
   6   2 -10 33.2962 4.30041   4
  -6  -2  10 37.1727 12.8057   4
  -6  -2  10 25.4168 4.30994   3
  -6  -2  10 38.8047 9.79356   2
  -6  -2  10 35.8568 5.26775   6
   6   1 -11 800.990 31.6269   6
   6   1 -11 883.691 28.2417   4
   6   1 -11 835.527 27.9309   2
  -6  -1  11 843.110 38.4232   2
  -6  -1  11 851.918 30.2557   4
  -6  -1  11 840.891 29.5284   3
  -6  -1  11 810.755 41.5119   6
   6   0 -12 19.6863 4.71255   6
  -6   0  12 12.8887 3.87610   3
  -6   0  12 16.6385 6.24895   6
  -6   0  12 26.7087 6.26584   2
   6  -1 -13 102.339 7.19107   6
   6  -1 -13 99.8962 4.34106   5
   6  -1 -13 100.438 6.70895   3
  -6   1  13 93.1718 7.80617   6
  -6   1  13 83.1747 7.48512   3
   6  -2 -14 18.0228 5.12530   3
   6  -2 -14 14.8718 3.55858   6
  -6   2  14 10.3218 4.60121   6
  -6   2  14 12.4118 1.79007   5
  -6   2  14 14.5897 5.05771   3
  -6   2  14 11.7778 2.44816   1
   6  -3 -15 84.3783 6.73403   3
   6  -3 -15 88.5322 7.49126   6
  -6   3  15 110.593 6.86561   6
  -6   3  15 98.8538 8.70543   1
  -6   3  15 102.515 8.74739   3
  -6   3  15 104.541 8.19078   5
   6  -4 -16 232.870 13.9525   3
   6  -4 -16 259.208 13.9295   6
  -6   4  16 223.861 11.1362   5
  -6   4  16 247.949 12.0496   6
  -6   4  16 247.246 16.7221   3
  -6   4  16 260.507 15.1208   1
   6  -5 -17 60.9290 6.81839   3
  -6   5  17 61.7279 8.28667   1
  -6   5  17 56.3160 7.94731   3
  -6   5  17 54.6722 6.40363   5
  -6   6  18 23.6818 5.15580   3
  -6   6  18 15.0642 4.76646   5
  -6   6  18 15.2943 5.90557   1
  -6   7  19 32.0601 8.11955   3
  -6   7  19 38.9187 5.07473   1
  -6   8  20 39.4620 9.48689   4
  -6   8  20 35.7738 8.78278   3
   7   8  -5 27.5256 13.7226   4
   7   7  -6 42.9090 9.07581   2
  -7  -7   6 32.5693 3.34738   3
   7   6  -7 772.302 37.7789   4
   7   6  -7 810.821 41.5733   2
  -7  -6   7 794.951 33.0222   6
  -7  -6   7 824.327 38.1599   3
  -7  -6   7 763.619 60.3007   2
   7   5  -8 683.912 37.2155   4
   7   5  -8 628.595 43.2796   2
   7   5  -8 670.259 50.9096   6
  -7  -5   8 706.688 40.3129   2
  -7  -5   8 647.391 25.6440   6
  -7  -5   8 691.239 25.5786   3
  -7  -5   8 576.450 38.1159   4
   7   4  -9 340.221 21.9106   2
   7   4  -9 372.455 22.2028   6
   7   4  -9 355.227 21.0555   4
  -7  -4   9 346.859 20.0307   2
  -7  -4   9 371.578 31.5348   4
  -7  -4   9 352.853 16.8846   6
  -7  -4   9 363.884 16.1049   3
   7   3 -10 736.122 24.9737   4
   7   3 -10 757.523 38.2461   6
   7   3 -10 762.518 28.8313   2
  -7  -3  10 783.945 32.9602   6
  -7  -3  10 746.193 30.0565   4
  -7  -3  10 752.654 28.5763   2
   7   2 -11 309.138 13.5431   6
   7   2 -11 319.477 13.7306   2
   7   2 -11 305.979 16.5677   4
  -7  -2  11 335.777 19.9209   6
  -7  -2  11 329.135 11.6586   4
  -7  -2  11 330.733 15.2740   3
  -7  -2  11 321.537 11.9866   2
   7   1 -12 60.0219 6.52451   6
   7   1 -12 43.4572 8.68720   4
   7   1 -12 61.0061 5.09866   2
  -7  -1  12 53.5232 6.90893   6
  -7  -1  12 56.2378 4.87227   3
  -7  -1  12 60.0949 5.60615   2
  -7  -1  12 54.9224 8.41700   4
   7   0 -13 -1.2463 2.78949   6
   7   0 -13 -0.2149 1.44345   1
   7   0 -13 7.52510 3.94682   3
   7   0 -13 0.72183 2.13143   5
  -7   0  13 6.65888 5.47049   6
  -7   0  13 -5.5879 4.40341   4
  -7   0  13 -3.1718 4.47034   2
  -7   0  13 -4.9522 3.24773   3
   7  -1 -14 3959.41 153.454   6
   7  -1 -14 4144.04 130.725   3
  -7   1  14 4283.07 129.974   3
  -7   1  14 4075.18 202.736   6
   7  -2 -15 4503.44 202.763   3
   7  -2 -15 4541.95 187.415   6
  -7   2  15 4514.39 202.040   3
  -7   2  15 4524.63 184.161   6
   7  -3 -16 77.8132 5.84711   6
   7  -3 -16 84.5396 8.22215   3
  -7   3  16 76.2960 5.88152   5
  -7   3  16 60.4781 5.84157   1
  -7   3  16 79.1890 6.59870   6
  -7   3  16 71.0263 9.65755   3
   7  -4 -17 59.7631 7.07715   3
   7  -4 -17 65.3649 6.42905   6
  -7   4  17 57.3353 5.50662   5
  -7   4  17 71.5679 5.96199   6
  -7   4  17 70.0879 7.36823   3
  -7   4  17 51.7524 5.33027   1
  -7   5  18 379.285 27.6965   5
  -7   5  18 403.803 21.6929   1
  -7   5  18 390.728 24.8704   3
  -7   6  19 3.20459 3.88447   1
  -7   6  19 7.91795 3.90865   3
  -7   6  19 3.24545 3.07700   5
  -7   7  20 220.703 26.9185   1
  -7   7  20 190.523 20.6370   3
   8   8  -6 423.964 26.2871   4
   8   7  -7 128.284 14.6520   2
   8   7  -7 157.777 15.3865   4
  -8  -7   7 151.775 5.92405   3
   8   6  -8 61.6674 10.1980   2
   8   6  -8 47.4063 9.94912   4
  -8  -6   8 38.3404 5.20129   6
  -8  -6   8 54.7227 3.12478   3
  -8  -6   8 35.7039 7.17993   2
   8   5  -9 117.743 10.9385   6
   8   5  -9 108.563 11.4318   2
   8   5  -9 118.424 13.5989   4
  -8  -5   9 122.173 4.84956   3
  -8  -5   9 128.018 8.47258   6
  -8  -5   9 126.689 17.8532   4
  -8  -5   9 149.936 11.8561   2
   8   4 -10 38.0686 6.00454   4
   8   4 -10 48.3664 5.73339   6
   8   4 -10 52.1686 5.69719   2
  -8  -4  10 44.0583 3.77366   3
  -8  -4  10 50.2450 3.90681   3
  -8  -4  10 45.9426 7.28123   4
  -8  -4  10 37.0350 7.42916   2
   8   3 -11 673.550 30.8713   4
   8   3 -11 645.866 33.4814   6
   8   3 -11 654.301 34.5496   2
  -8  -3  11 658.495 20.2354   2
  -8  -3  11 663.423 27.0145   3
  -8  -3  11 684.092 25.7565   6
  -8  -3  11 647.954 39.1617   4
   8   2 -12 1021.97 53.1484   6
   8   2 -12 1004.06 34.0653   2
   8   2 -12 1056.28 37.6930   4
  -8  -2  12 1055.41 47.8127   6
  -8  -2  12 1025.23 36.8503   3
  -8  -2  12 1036.55 30.6438   2
  -8  -2  12 1039.96 37.2160   4
   8   1 -13 2631.94 96.8831   2
   8   1 -13 2641.48 126.311   6
  -8  -1  13 2634.10 75.8262   2
  -8  -1  13 2566.79 100.162   4
  -8  -1  13 2653.92 86.7261   6
  -8  -1  13 2628.29 98.8920   3
   8   0 -14 1951.89 93.0058   6
   8   0 -14 1890.36 67.7471   3
  -8   0  14 1891.35 64.6435   3
  -8   0  14 1935.41 81.7136   4
  -8   0  14 1955.11 69.7329   6
   8  -1 -15 197.176 12.9646   6
   8  -1 -15 195.329 10.0417   3
   8  -1 -15 224.303 9.23776   5
  -8   1  15 211.691 12.8576   6
  -8   1  15 218.146 10.7509   3
   8  -2 -16 902.796 44.0994   6
   8  -2 -16 922.007 54.9377   3
  -8   2  16 857.107 38.4993   6
  -8   2  16 846.093 29.2840   5
  -8   2  16 875.979 38.6847   3
  -8   2  16 906.985 29.8774   1
   8  -3 -17 12.2947 3.18381   6
  -8   3  17 13.6259 5.17694   1
  -8   3  17 22.7562 5.59386   3
  -8   3  17 8.20665 4.64269   6
   8  -4 -18 5.28993 2.58663   6
   8  -4 -18 9.49234 6.02013   3
  -8   4  18 8.11608 2.93932   6
  -8   4  18 7.15614 3.16287   5
  -8   4  18 17.6834 7.57788   3
  -8   5  19 16.7720 7.43200   3
  -8   5  19 9.59926 3.46433   1
  -8   6  20 67.7971 7.50038   5
  -8   6  20 84.2314 8.31951   1
  -8   6  20 75.6744 8.43862   3
  -8   7  21 -3.1568 6.72424   3
   9   8  -7 20.5436 8.89883   4
   9   7  -8 252.884 23.8441   2
   9   7  -8 327.845 23.6222   4
   9   6  -9 868.812 55.4470   2
   9   6  -9 867.651 43.9028   4
  -9  -6   9 894.708 37.1456   6
  -9  -6   9 869.793 71.9206   2
   9   5 -10 1879.65 158.132   6
   9   5 -10 2038.07 83.5892   4
  -9  -5  10 1968.19 72.8678   6
  -9  -5  10 1856.23 145.977   2
  -9  -5  10 1898.90 65.1696   3
  -9  -5  10 2031.60 71.5435   3
   9   4 -11 247.759 16.6811   2
   9   4 -11 284.567 15.6265   4
   9   4 -11 282.418 19.7181   6
  -9  -4  11 261.516 20.7350   4
  -9  -4  11 263.450 12.1578   6
  -9  -4  11 277.347 15.1281   2
  -9  -4  11 262.201 9.85170   3
   9   3 -12 157.541 13.3164   6
   9   3 -12 145.388 9.22909   4
   9   3 -12 175.393 12.2793   2
  -9  -3  12 151.525 12.1017   4
  -9  -3  12 158.453 7.92710   3
  -9  -3  12 156.977 10.5485   6
  -9  -3  12 150.181 10.2136   2
   9   2 -13 1218.86 40.3714   4
   9   2 -13 1140.59 65.7280   6
   9   2 -13 1142.19 39.9685   2
  -9  -2  13 1201.23 58.8678   4
  -9  -2  13 1267.50 52.6883   6
  -9  -2  13 1180.75 48.2302   2
  -9  -2  13 1172.34 47.4065   3
   9   1 -14 17.4376 6.74412   2
   9   1 -14 14.3465 3.63385   6
  -9  -1  14 24.1086 4.09381   3
  -9  -1  14 16.7490 4.25445   2
  -9  -1  14 21.3943 5.99186   6
   9   0 -15 3.51880 3.32513   3
   9   0 -15 -1.5477 3.70847   6
   9   0 -15 -2.3992 2.67524   5
   9   0 -15 -2.8343 1.65263   1
  -9   0  15 3.26029 3.90928   3
  -9   0  15 -3.5789 4.85370   2
  -9   0  15 3.90862 3.39443   4
  -9   0  15 -3.5558 4.94202   6
   9  -1 -16 115.673 8.97834   3
   9  -1 -16 93.7263 4.56931   5
   9  -1 -16 82.2154 7.44063   6
  -9   1  16 102.877 6.84625   2
  -9   1  16 105.604 8.74680   3
  -9   1  16 117.767 8.61997   6
   9  -2 -17 103.621 6.91700   6
   9  -2 -17 106.888 8.40596   3
   9  -2 -17 103.556 4.46715   5
  -9   2  17 93.3369 8.92758   3
  -9   2  17 78.9367 9.13253   6
  -9   2  17 102.001 4.08116   1
   9  -3 -18 85.7372 6.49623   6
   9  -3 -18 82.3916 9.58205   3
  -9   3  18 70.4173 8.47350   6
  -9   3  18 67.9922 4.97442   1
  -9   3  18 63.2049 4.20662   5
  -9   3  18 79.9877 10.9292   3
   9  -4 -19 -1.6279 2.68571   6
  -9   4  19 3.49621 5.50746   3
  -9   4  19 -2.2146 2.37260   5
  -9   4  19 -1.3084 3.21076   1
   9  -5 -20 0.74599 2.33551   6
  -9   5  20 -2.1778 6.02115   3
  -9   5  20 4.55766 2.38106   1
  -9   5  20 -3.0935 2.30970   5
  -9   6  21 59.8159 7.67415   3
  -9   6  21 71.1817 9.62103   1
  -9   7  22 21.1705 7.22082   3
  10   8  -8 60.5853 10.7164   4
  10   7  -9 218.853 16.6151   2
  10   7  -9 220.117 24.3233   4
  10   6 -10 71.5043 8.11751   6
  10   6 -10 72.4517 9.25553   2
  10   6 -10 92.8629 10.9499   4
  10   5 -11 56.6569 10.1893   2
  10   5 -11 59.9536 11.3389   4
 -10  -5  11 43.1781 1.88895   3
 -10  -5  11 33.3582 1.80639   3
  10   4 -12 990.098 63.5154   2
  10   4 -12 943.147 44.5685   4
  10   4 -12 939.756 85.4410   6
 -10  -4  12 964.870 42.8137   6
 -10  -4  12 954.929 37.5051   3
 -10  -4  12 931.204 56.2515   2
 -10  -4  12 891.570 87.8453   4
  10   3 -13 88.3029 8.66037   6
  10   3 -13 94.0750 12.2319   4
  10   3 -13 82.6858 8.85725   2
 -10  -3  13 89.3669 5.54345   3
 -10  -3  13 96.3854 7.62428   6
 -10  -3  13 78.4379 7.82565   4
 -10  -3  13 90.0321 5.98679   2
  10   2 -14 55.3844 6.47466   2
  10   2 -14 59.2402 5.47171   6
  10   2 -14 59.4535 11.0228   4
 -10  -2  14 57.7584 4.69856   3
 -10  -2  14 52.5546 6.21820   4
 -10  -2  14 62.0814 9.07888   2
 -10  -2  14 57.8683 7.55567   6
  10   1 -15 324.044 15.4727   2
  10   1 -15 322.609 15.0697   6
 -10  -1  15 313.605 14.2663   3
 -10  -1  15 290.694 14.4531   4
 -10  -1  15 267.108 14.0792   2
 -10  -1  15 280.942 16.3008   6
  10   0 -16 197.157 11.7368   6
  10   0 -16 185.493 7.40175   5
  10   0 -16 197.815 12.2080   3
  10   0 -16 195.534 7.19761   1
 -10   0  16 210.264 10.5840   2
 -10   0  16 195.199 10.9994   3
 -10   0  16 163.764 10.4022   4
 -10   0  16 183.678 12.0212   6
  10  -1 -17 51.7557 6.07554   3
  10  -1 -17 50.1353 3.50853   5
  10  -1 -17 58.1445 6.40500   6
 -10   1  17 51.1719 5.91375   6
 -10   1  17 60.2800 7.10233   3
 -10   1  17 51.2048 5.17840   2
  10  -2 -18 233.342 9.07487   5
  10  -2 -18 225.591 12.3298   3
  10  -2 -18 232.885 13.8898   6
 -10   2  18 238.982 13.6133   3
 -10   2  18 244.096 18.1353   6
 -10   2  18 231.913 8.98745   1
  10  -3 -19 279.675 22.3833   6
  10  -3 -19 269.754 18.1709   3
 -10   3  19 299.819 22.1342   6
 -10   3  19 271.388 18.8457   3
 -10   3  19 286.185 14.1436   1
 -10   3  19 302.168 14.2125   5
  10  -4 -20 62.4665 6.91167   6
 -10   4  20 60.3465 9.44679   3
 -10   4  20 79.5842 4.22053   5
 -10   4  20 70.5036 5.52181   1
  10  -5 -21 77.3252 8.42524   6
 -10   5  21 80.6338 7.63757   1
 -10   5  21 89.6706 6.51213   5
 -10   6  22 3.94209 5.04725   3
 -10   7  23 5.36559 6.85151   3
  11   8  -9 18.3578 8.03195   4
  11   7 -10 247.087 21.8329   2
  11   7 -10 263.796 19.6839   4
  11   6 -11 78.8565 6.02415   6
  11   6 -11 95.8229 10.7193   4
  11   6 -11 65.0877 10.5397   2
  11   5 -12 5.05218 3.64740   6
  11   5 -12 7.53876 8.12750   2
  11   5 -12 -7.3685 8.50690   4
 -11  -5  12 9.23548 4.11611   2
 -11  -5  12 7.67892 4.36716   6
  11   4 -13 7.94226 4.25284   6
  11   4 -13 13.2034 9.66676   4
  11   4 -13 -1.5781 6.30248   2
 -11  -4  13 2.97893 5.61967   6
 -11  -4  13 8.37300 4.79196   2
 -11  -4  13 5.00725 1.65452   3
  11   3 -14 5.09789 5.55269   4
 -11  -3  14 12.2314 5.85101   6
 -11  -3  14 8.09560 4.77667   4
 -11  -3  14 7.33203 2.32753   3
  11   2 -15 164.327 11.8101   6
  11   2 -15 164.374 14.0908   4
  11   2 -15 131.072 9.95586   2
 -11  -2  15 137.288 11.8237   6
 -11  -2  15 149.039 10.3642   3
 -11  -2  15 153.250 13.0324   4
 -11  -2  15 149.181 11.8534   2
  11   1 -16 395.186 25.7280   6
  11   1 -16 397.307 12.6843   1
 -11  -1  16 410.002 20.9532   4
 -11  -1  16 399.944 19.9935   6
 -11  -1  16 385.727 21.9464   3
 -11  -1  16 393.657 20.4487   2
  11   0 -17 4.84797 4.10137   6
  11   0 -17 -0.2545 1.67634   1
  11   0 -17 -2.3054 2.48315   3
  11   0 -17 -1.8300 2.08453   5
 -11   0  17 -0.6727 2.92532   3
 -11   0  17 -8.7997 4.78505   2
 -11   0  17 -0.0369 3.75024   6
 -11   0  17 -6.3904 3.91785   4
  11  -1 -18 504.175 31.7118   6
  11  -1 -18 562.093 27.0846   3
  11  -1 -18 529.080 19.3816   5
 -11   1  18 576.830 26.3293   3
 -11   1  18 522.381 27.8679   2
 -11   1  18 547.841 39.0124   6
  11  -2 -19 120.207 8.96306   6
  11  -2 -19 139.327 8.58865   3
  11  -2 -19 139.530 5.32253   5
 -11   2  19 139.889 13.1789   6
 -11   2  19 110.856 12.2807   3
  11  -3 -20 111.628 10.5461   6
 -11   3  20 115.864 10.6729   6
 -11   3  20 131.040 5.64190   5
 -11   3  20 97.8052 9.63783   3
 -11   3  20 138.824 6.88284   1
 -11   4  21 0.29531 4.32373   3
 -11   4  21 10.5904 2.03768   5
  11  -5 -22 20.5325 4.13118   6
 -11   5  22 21.3128 3.64820   5
 -11   5  22 13.7205 2.91641   1
 -11   5  22 19.9168 7.09898   3
 -11   6  23 74.5695 9.09643   3
 -11   7  24 126.778 20.4581   3
  12   7 -11 152.389 13.2115   4
  12   6 -12 222.817 12.7861   6
  12   6 -12 205.564 18.6256   4
  12   6 -12 183.133 13.7656   2
  12   5 -13 40.2247 9.47110   2
  12   5 -13 42.1775 5.78263   4
  12   5 -13 40.6644 4.64443   6
 -12  -5  13 54.7207 7.80692   6
 -12  -5  13 39.8449 8.27538   2
  12   4 -14 301.041 24.3055   6
  12   4 -14 339.283 23.5141   4
  12   4 -14 336.756 26.1761   2
 -12  -4  14 319.170 19.2436   6
 -12  -4  14 345.604 22.8684   2
 -12  -4  14 334.325 13.5596   3
  12   3 -15 462.109 27.1588   2
  12   3 -15 449.576 39.7715   6
  12   3 -15 410.484 23.1546   4
 -12  -3  15 499.914 28.3643   6
 -12  -3  15 416.938 24.8714   2
 -12  -3  15 468.561 19.4419   3
 -12  -3  15 440.255 21.0731   4
  12   2 -16 19.8546 9.26375   2
  12   2 -16 23.4767 5.17959   6
 -12  -2  16 15.9935 6.79161   2
 -12  -2  16 29.1415 7.28161   4
 -12  -2  16 30.6817 6.26716   6
 -12  -2  16 20.9436 4.96251   3
  12   1 -17 143.306 13.5579   6
  12   1 -17 139.927 6.66780   1
 -12  -1  17 118.616 7.41069   3
 -12  -1  17 108.561 11.0243   4
 -12  -1  17 163.690 11.4698   2
 -12  -1  17 133.898 13.6547   6
  12   0 -18 22.7788 9.46529   5
  12   0 -18 16.3991 4.35689   6
  12   0 -18 25.0015 5.57534   3
  12   0 -18 15.7259 3.35596   1
 -12   0  18 7.69446 5.29363   4
 -12   0  18 15.8723 7.42703   2
 -12   0  18 23.0697 7.93971   6
  12  -1 -19 99.8504 7.04234   5
  12  -1 -19 106.878 8.52941   3
  12  -1 -19 108.609 10.3253   6
 -12   1  19 98.8943 9.16829   2
 -12   1  19 90.8353 8.52354   6
 -12   1  19 114.531 10.2166   3
  12  -2 -20 617.661 19.4062   5
  12  -2 -20 616.181 46.7868   6
  12  -2 -20 637.909 42.0364   3
 -12   2  20 621.539 43.9259   3
 -12   2  20 585.059 40.0392   6
  12  -3 -21 20.3725 3.98108   6
 -12   3  21 28.1157 7.83724   3
 -12   3  21 31.8546 6.53924   6
 -12   3  21 20.1335 2.01873   1
  12  -4 -22 173.088 15.8565   6
 -12   4  22 188.596 9.59977   5
 -12   4  22 182.901 10.1487   1
 -12   4  22 210.154 19.0952   3
 -12   5  23 2.93617 4.70223   3
 -12   6  24 18.5530 7.88950   3
  13   7 -12 60.4579 10.9704   4
  13   6 -13 154.851 18.1540   2
  13   6 -13 137.483 14.8958   4
  13   5 -14 172.870 15.1856   4
  13   5 -14 164.208 15.4408   2
 -13  -5  14 146.225 14.8877   6
  13   4 -15 834.564 63.2758   6
  13   4 -15 854.957 63.5152   2
  13   4 -15 847.909 51.7888   4
 -13  -4  15 905.102 28.7807   3
 -13  -4  15 854.447 31.3566   2
 -13  -4  15 928.729 50.1380   6
  13   3 -16 548.825 27.8316   4
  13   3 -16 548.233 34.7449   2
  13   3 -16 521.962 46.3932   6
 -13  -3  16 637.160 42.5509   6
 -13  -3  16 598.432 43.5406   2
 -13  -3  16 567.748 34.2467   3
  13   2 -17 40.6652 5.25685   6
 -13  -2  17 37.7935 5.76409   4
 -13  -2  17 46.4134 6.87737   2
 -13  -2  17 34.1424 6.27481   3
 -13  -2  17 36.3880 8.05111   6
  13   1 -18 671.955 32.0374   5
  13   1 -18 705.615 24.6804   1
  13   1 -18 695.630 52.1404   6
 -13  -1  18 656.496 59.5360   4
 -13  -1  18 684.787 34.6522   2
 -13  -1  18 694.051 30.1277   3
 -13  -1  18 666.924 27.8508   6
  13   0 -19 -1.3206 1.45963   1
  13   0 -19 -0.6402 2.19270   5
  13   0 -19 -3.0226 3.48971   3
 -13   0  19 7.92719 5.23145   4
 -13   0  19 1.46656 5.84968   6
 -13   0  19 -0.5033 2.41539   3
 -13   0  19 7.40820 3.16070   2
  13  -1 -20 73.9945 8.88063   3
  13  -1 -20 69.9111 10.7079   6
  13  -1 -20 78.6011 4.84520   5
 -13   1  20 59.5614 7.18548   4
 -13   1  20 57.9090 6.57426   6
 -13   1  20 73.7925 6.53905   2
  13  -2 -21 25.9871 2.99667   5
  13  -2 -21 30.3195 7.21991   6
 -13   2  21 39.1135 6.76080   2
 -13   2  21 21.6551 6.41343   6
  13  -3 -22 52.1702 6.98417   6
 -13   3  22 55.1977 6.27064   6
 -13   3  22 65.9693 9.64295   3
  13  -4 -23 0.63815 2.18151   6
 -13   4  23 4.20685 1.71491   1
 -13   4  23 2.88336 6.36195   3
 -13   4  23 1.37297 1.22350   5
  13  -5 -24 211.180 30.7699   6
 -13   5  24 283.761 35.3818   3
 -13   6  25 4.36716 4.72019   3
  14   7 -13 17.0845 7.27715   4
  14   6 -14 19.4432 6.46251   2
  14   6 -14 10.7538 10.1003   4
  14   5 -15 13.8081 5.49125   2
  14   5 -15 12.6425 8.98306   4
 -14  -5  15 6.81359 5.19811   6
  14   4 -16 878.831 64.5690   4
  14   4 -16 880.770 60.1751   2
 -14  -4  16 946.106 57.3917   6
 -14  -4  16 889.518 55.1613   2
 -14  -4  16 879.953 35.5470   3
  14   3 -17 479.447 28.4898   2
  14   3 -17 465.173 28.4745   4
 -14  -3  17 463.419 24.6187   6
 -14  -3  17 476.814 25.9777   3
 -14  -3  17 486.210 27.9163   2
  14   2 -18 523.117 30.7793   1
  14   2 -18 525.946 34.8812   2
 -14  -2  18 512.675 32.6127   6
 -14  -2  18 479.500 37.2207   2
 -14  -2  18 534.572 31.6934   3
  14   1 -19 29.2777 4.52151   5
  14   1 -19 25.6315 3.15326   1
 -14  -1  19 23.6245 4.44559   2
 -14  -1  19 21.9089 8.26702   6
 -14  -1  19 32.5530 6.99944   3
  14   0 -20 63.1966 7.93271   3
  14   0 -20 61.2032 3.90062   1
  14   0 -20 61.7293 9.45857   5
 -14   0  20 72.4028 8.95535   2
 -14   0  20 74.1831 9.69390   6
 -14   0  20 57.7626 7.38471   3
  14  -1 -21 53.0738 3.86046   5
  14  -1 -21 31.9978 7.16649   3
 -14   1  21 43.0397 5.70708   6
 -14   1  21 42.5835 6.93023   3
  14  -2 -22 8.77724 2.60807   5
 -14   2  22 17.1633 6.05256   2
 -14   2  22 12.1921 7.29456   3
 -14   2  22 9.23464 5.28497   6
 -14   3  23 460.444 42.4569   3
 -14   4  24 33.2662 8.45386   3
 -14   5  25 -7.2127 4.33484   3
 -14   6  26 28.6217 7.42621   3
  15   6 -15 70.3615 12.7182   4
  15   5 -16 32.0140 7.30623   2
  15   5 -16 28.7509 9.58759   4
  15   4 -17 115.569 11.3624   2
  15   4 -17 85.7512 9.79710   4
 -15  -4  17 121.770 11.0726   6
 -15  -4  17 101.551 5.80942   3
 -15  -3  18 7.22679 3.44912   3
 -15  -3  18 12.0484 6.15009   2
  15   2 -19 73.0653 5.52619   1
 -15  -2  19 74.9910 8.30605   3
 -15  -2  19 76.8843 7.41544   6
  15   1 -20 64.3438 7.63044   5
 -15  -1  20 44.6346 7.51331   6
 -15  -1  20 39.5819 6.78371   2
 -15  -1  20 64.1016 7.03155   3
  15   0 -21 -3.7104 3.10913   5
  15   0 -21 1.50690 1.77244   1
 -15   0  21 5.66077 3.53704   2
 -15   0  21 0.72708 4.68861   3
 -15   0  21 4.52008 4.27247   6
  15  -1 -22 45.4411 4.52686   5
 -15   1  22 39.1792 7.63793   6
 -15   1  22 56.9738 7.90214   3
  15  -2 -23 7.22293 2.18677   5
 -15   2  23 18.9571 6.25681   3
 -15   2  23 -3.0040 5.18725   6
 -15   2  23 3.25865 5.89505   2
 -15   3  24 108.188 11.5298   3
 -15   4  25 68.0474 10.8983   3
 -15   5  26 41.6158 8.95603   3
  16   6 -16 3.63297 6.68447   4
  16   5 -17 72.2446 13.3026   2
  16   5 -17 97.5950 12.3492   4
  16   4 -18 1.50920 6.45765   2
  16   4 -18 3.03518 7.14975   4
 -16  -4  18 -0.3911 3.21160   6
 -16  -4  18 6.37886 2.20097   3
  16   3 -19 100.860 10.6593   2
  16   3 -19 96.2758 9.99384   1
 -16  -3  19 86.0854 7.08188   3
 -16  -3  19 74.1609 9.13064   6
  16   2 -20 7.14154 3.07277   1
  16   2 -20 4.93424 4.14583   5
 -16  -2  20 5.83868 6.38242   6
 -16  -2  20 8.62701 3.38753   3
  16   1 -21 -3.6495 3.04630   5
  16   1 -21 -2.2346 2.17699   1
 -16  -1  21 -6.9075 4.98983   2
 -16  -1  21 8.19708 4.30051   3
 -16  -1  21 9.56222 7.22041   6
  16   0 -22 12.7369 1.73158   1
 -16   0  22 10.4775 4.15035   3
 -16   0  22 11.9501 3.94683   6
 -16   0  22 16.4313 7.02203   2
 -16   1  23 21.3516 6.83877   6
 -16   1  23 26.5414 6.83503   3
 -16   1  23 32.8977 6.90220   2
  16  -2 -24 51.7326 3.88087   5
 -16   2  24 55.8793 9.03438   3
 -16   3  25 147.513 15.3488   3
 -16   4  26 4.71251 5.84025   3
 -16   5  27 4.60485 5.06958   3
  17   6 -17 -6.5815 7.13477   4
  17   5 -18 71.0701 12.7020   4
  17   4 -19 99.5843 14.2899   2
 -17  -4  19 101.083 6.63668   3
  17   3 -20 75.2360 8.60469   2
  17   3 -20 50.3170 8.16454   1
 -17  -3  20 81.1697 10.9302   6
 -17  -3  20 60.9979 7.48694   3
  17   2 -21 0.38541 3.37974   1
  17   2 -21 -1.8766 4.03433   5
 -17  -2  21 -7.4669 6.44543   6
  17   1 -22 38.0769 6.00175   5
  17   1 -22 44.5368 4.44036   1
 -17  -1  22 42.2361 7.39929   3
 -17  -1  22 40.2750 6.73485   6
  17   0 -23 -0.7087 1.76943   1
  17   0 -23 -2.4451 2.44536   5
 -17   0  23 7.85977 6.61471   6
 -17   0  23 -3.5876 5.03012   3
  17  -1 -24 145.170 9.94275   5
 -17   1  24 125.256 14.0398   6
 -17   1  24 126.838 17.3436   3
  17  -2 -25 12.0614 1.96944   5
 -17   3  26 -6.4063 5.52787   3
 -17   4  27 47.8549 10.2672   3
  18   4 -20 443.523 37.2172   1
  18   3 -21 812.928 62.8561   1
  18   3 -21 837.831 75.0755   2
 -18  -3  21 918.033 68.3573   3
 -18  -3  21 898.517 70.2414   6
  18   2 -22 87.9478 10.5691   5
  18   2 -22 106.035 7.78273   1
 -18  -2  22 115.954 11.0337   6
 -18  -2  22 90.4582 15.6104   3
  18   1 -23 43.7672 3.67716   1
 -18  -1  23 46.0418 7.74695   6
  18   0 -24 14.0893 3.41196   5
  18   0 -24 19.9909 1.95406   1
 -18   0  24 25.5183 7.11408   3
 -18   0  24 23.1124 6.48311   6
  18  -1 -25 0.29044 2.51357   5
 -18   1  25 -5.1943 5.17654   3
 -18   1  25 -1.3294 4.11735   6
 -18   2  26 16.6363 5.44641   3
 -18   3  27 221.165 37.2276   3
 -18   4  28 -0.7352 6.59031   3
  19   4 -21 13.1587 5.48323   1
  19   3 -22 127.650 11.2709   5
  19   3 -22 104.458 9.35936   1
 -19  -3  22 106.985 7.15662   3
  19   2 -23 93.0264 10.3014   1
  19   2 -23 101.953 9.70222   5
 -19  -2  23 84.5593 11.1553   3
  19   1 -24 -0.1967 1.79931   1
 -19  -1  24 8.45780 5.68895   3
  19   0 -25 2.03140 3.33674   5
 -19   0  25 2.87282 5.33318   3
 -19   0  25 4.34469 5.28099   6
 -19   1  26 168.059 13.0480   3
 -19   2  27 120.031 15.7043   3
 -19   3  28 123.179 18.5729   3
  20   3 -23 85.5049 9.93029   5
  20   2 -24 -5.4409 3.89444   5
 -20  -2  24 1.28286 3.96832   3
  20   1 -25 46.9090 8.09251   5
 -20  -1  25 51.9510 7.90320   3
 -20   1  27 273.371 30.8842   3
 -20   2  28 79.4460 11.0873   3
  21   2 -25 22.0752 4.65686   5
 -21  -2  25 20.9146 4.84313   3
 -21  -1  26 150.098 20.7769   3
 -21   0  27 10.2920 4.15468   3
 -23   1  16 7.68485 6.93518   3
  23  -1 -16 0.36241 4.21368   5
  23   0 -15 4.93996 4.95453   5
 -23  -1  14 0.79462 3.06777   3
  23   1 -14 -4.0410 3.73276   1
  23   1 -14 -0.7132 3.58459   5
 -22   2  16 8.78751 6.04193   3
  22  -2 -16 3.64100 4.20802   5
 -22   1  15 14.0111 5.06716   3
  22  -1 -15 24.9026 5.87006   1
  22  -1 -15 17.5656 6.31840   5
 -22   0  14 93.0829 10.5530   3
  22   0 -14 102.668 13.8559   5
  22   0 -14 116.377 10.7322   1
 -22  -1  13 51.6957 6.92421   3
  22   1 -13 36.9960 8.24730   5
  22   1 -13 35.9779 6.44039   1
  22   2 -12 77.1673 9.15546   1
  22   2 -12 87.9026 11.3713   5
  22   3 -11 20.1022 7.18203   5
  22   3 -11 9.03903 4.93835   1
 -21   3  16 18.3161 6.93989   3
  21  -3 -16 8.49475 4.61776   5
 -21   2  15 154.163 12.6561   3
  21  -2 -15 132.553 11.8847   5
  21  -2 -15 139.427 16.0416   1
 -21   1  14 31.3629 4.35530   3
  21  -1 -14 42.8535 6.01375   1
 -21   0  13 8.56596 4.10290   3
  21   0 -13 1.26115 3.40773   5
 -21  -1  12 99.4795 10.3544   3
  21   1 -12 92.6509 10.1707   1
  21   1 -12 80.1147 10.2435   5
  21   2 -11 16.3707 5.39378   5
  21   2 -11 16.0209 7.67871   1
  21   3 -10 32.1822 8.54242   1
  21   3 -10 21.7738 7.56069   5
  21   4  -9 26.3517 4.89772   1
  20  -4 -16 25.0024 5.08505   5
 -20   3  15 1.68265 7.07869   3
  20  -3 -15 0.21254 4.19010   5
  20  -3 -15 1.85043 3.56072   1
 -20   2  14 53.4914 7.04404   3
  20  -2 -14 45.5539 5.16383   1
  20  -2 -14 49.7544 6.56247   5
 -20   1  13 11.2533 6.25507   3
  20  -1 -13 13.4710 4.66140   1
  20  -1 -13 7.34139 4.29894   5
 -20   0  12 74.2050 9.09692   3
  20   0 -12 58.6895 7.28161   1
  20   0 -12 52.7369 8.36961   5
  20   0 -12 72.9408 8.97230   3
 -20  -1  11 6.02653 4.18686   3
  20   1 -11 5.98373 4.58030   5
  20   1 -11 2.53686 4.98910   1
  20   2 -10 9.42244 4.96211   1
  20   3  -9 14.4388 5.26020   2
  20   3  -9 14.7429 5.25595   1
  20   4  -8 11.8452 7.19646   5
  20   4  -8 5.37355 5.56901   1
 -19   5  16 0.41096 7.60349   3
  19  -5 -16 -4.4094 3.63836   5
 -19   4  15 277.293 28.6724   3
  19  -4 -15 226.637 18.4939   1
  19  -4 -15 253.368 22.7208   5
 -19   3  14 3.43045 6.25899   3
  19  -3 -14 8.08493 3.80815   5
  19  -3 -14 6.44905 3.91996   1
  19  -2 -13 66.3688 8.87955   1
  19  -2 -13 68.2458 8.07383   5
 -19   1  12 78.3354 10.9157   3
  19  -1 -12 94.6990 8.71721   1
  19  -1 -12 78.3981 8.77176   5
 -19   0  11 0.65535 3.78761   3
  19   0 -11 3.07555 3.28962   1
  19   0 -11 -2.9524 4.83214   5
  19   0 -11 5.16449 3.46378   3
 -19  -1  10 7.91677 4.28937   3
  19   1 -10 8.77210 3.40948   3
  19   1 -10 5.53789 5.30211   5
  19   1 -10 10.4484 4.35777   1
  19   2  -9 132.755 11.8960   1
  19   2  -9 138.269 9.69471   5
  19   2  -9 103.550 16.0027   2
  19   3  -8 7.65723 6.61987   5
  19   3  -8 5.16414 4.38490   1
  19   4  -7 56.2570 7.11608   1
  19   4  -7 44.8253 9.83185   5
  19   5  -6 52.9199 7.70649   1
 -18   5  15 162.634 18.8819   3
  18  -5 -15 173.496 12.2832   5
 -18   4  14 32.9666 8.44475   3
  18  -4 -14 36.9733 6.80335   5
  18  -4 -14 42.9625 6.87841   1
 -18   3  13 321.777 24.7311   3
 -18   3  13 299.225 18.6152   1
  18  -3 -13 306.353 28.1475   1
  18  -3 -13 300.902 27.6704   5
 -18   2  12 69.7462 9.99160   3
  18  -2 -12 74.9229 7.01124   5
  18  -2 -12 58.1720 7.00063   1
 -18   1  11 4.71464 4.74809   3
 -18   1  11 -5.3034 5.10337   2
  18  -1 -11 1.43024 3.96362   3
  18  -1 -11 3.57830 3.98192   1
  18  -1 -11 -3.7252 4.43896   5
 -18   0  10 16.7455 4.66003   3
 -18   0  10 28.6874 6.38858   2
  18   0 -10 22.1506 6.50847   5
  18   0 -10 16.1180 5.56628   1
 -18  -1   9 38.4075 5.32406   3
 -18  -1   9 36.8778 6.78843   2
  18   1  -9 32.8933 7.27784   1
  18   1  -9 27.8890 4.78811   3
  18   2  -8 15.1088 6.27334   1
  18   2  -8 0.13789 1.81741   3
  18   2  -8 -2.5807 4.68998   5
  18   2  -8 -0.7603 4.90831   2
  18   3  -7 119.587 15.1105   2
  18   3  -7 109.163 10.4227   5
  18   3  -7 121.650 13.1035   1
  18   4  -6 12.3121 4.73412   2
  18   4  -6 26.8094 7.53505   1
  18   5  -5 12.3909 6.99540   4
  18   5  -5 14.4079 5.53960   1
 -17   6  15 145.081 16.7437   3
 -17   5  14 21.8442 8.45947   3
  17  -5 -14 26.5675 5.95987   5
 -17   4  13 4.42593 2.71947   1
 -17   4  13 4.71773 3.26885   5
 -17   4  13 7.67761 5.77528   3
  17  -4 -13 7.97456 4.04563   1
  17  -4 -13 4.86523 4.51094   5
 -17   3  12 72.3231 10.2228   3
 -17   3  12 70.3830 6.35375   1
  17  -3 -12 90.6763 10.1270   1
 -17   2  11 72.8185 9.02254   1
 -17   2  11 62.4802 6.97268   2
  17  -2 -11 61.7553 7.57202   5
  17  -2 -11 61.2544 6.33291   1
 -17   1  10 -3.1700 3.22883   2
  17  -1 -10 8.01556 4.04016   3
  17  -1 -10 -5.3423 3.00026   5
 -17   0   9 6.48615 5.59052   2
 -17   0   9 0.69403 4.35514   3
  17   0  -9 7.01125 5.28201   5
 -17  -1   8 203.672 15.0263   2
 -17  -1   8 207.382 14.9117   3
  17   1  -8 198.973 16.0462   3
  17   1  -8 185.428 12.6882   5
  17   1  -8 211.119 11.2557   1
 -17  -2   7 76.2636 10.1162   2
  17   2  -7 84.3817 9.45650   3
  17   2  -7 87.2408 10.2757   5
  17   2  -7 66.5292 8.96697   2
  17   2  -7 72.2795 12.7311   1
  17   3  -6 125.059 12.2962   5
  17   3  -6 133.000 13.6619   2
  17   3  -6 135.011 12.6750   1
  17   4  -5 17.9866 7.08007   1
  17   4  -5 21.2983 7.38564   4
  17   5  -4 42.3344 9.29025   4
  17   5  -4 35.7825 5.60744   2
  17   6  -3 6.48211 7.72225   4
 -16   6  14 17.0684 6.08152   3
 -16   5  13 238.498 15.7797   1
 -16   5  13 263.489 20.4063   3
  16  -5 -13 264.063 24.6957   5
 -16   4  12 330.768 39.0887   1
 -16   4  12 310.256 32.5783   5
 -16   4  12 398.348 21.7946   3
  16  -4 -12 332.522 25.6556   5
  16  -4 -12 332.531 28.8759   1
 -16   3  11 625.063 24.1832   3
 -16   3  11 531.263 49.2704   5
 -16   3  11 510.425 26.1067   1
 -16   3  11 541.713 28.8629   2
  16  -3 -11 548.629 35.3067   1
  16  -3 -11 582.167 28.8965   5
 -16   2  10 10.4070 3.95514   1
 -16   2  10 17.3585 5.91566   3
  16  -2 -10 15.0043 3.83683   1
 -16   1   9 270.554 15.0372   3
 -16   1   9 247.136 14.1010   2
  16  -1  -9 249.220 19.3013   3
  16  -1  -9 268.274 14.7696   5
  16  -1  -9 254.681 21.7465   1
 -16   0   8 55.4990 7.50104   4
 -16   0   8 63.0961 9.55950   2
 -16   0   8 48.3821 7.36790   3
  16   0  -8 65.1766 11.0756   1
  16   0  -8 46.5349 14.3933   5
  16   0  -8 38.2818 5.50102   3
 -16  -1   7 7.60978 4.04621   4
 -16  -1   7 10.6266 4.86581   2
 -16  -1   7 15.3522 4.30608   3
  16   1  -7 9.99603 6.47596   5
  16   1  -7 10.8598 2.72801   3
 -16  -2   6 198.658 20.0507   2
  16   2  -6 217.846 12.7138   1
  16   2  -6 193.099 13.5156   5
  16   2  -6 184.607 13.3633   2
  16   2  -6 223.301 13.5276   3
 -16  -3   5 62.7765 6.37952   2
  16   3  -5 66.5194 5.80348   2
  16   3  -5 61.3555 8.57249   1
  16   4  -4 10.1272 6.08424   2
  16   4  -4 10.8422 5.09345   1
  16   4  -4 19.8924 7.86729   4
  16   5  -3 14.5699 4.07915   2
  16   5  -3 12.1338 6.50941   4
  16   6  -2 3.84689 5.30367   4
 -15   6  13 8.02031 8.03713   3
 -15   5  12 19.3316 3.90341   1
 -15   5  12 30.0412 7.25066   3
  15  -5 -12 27.7751 5.40921   5
 -15   4  11 439.929 26.8902   1
 -15   4  11 433.961 44.1003   5
 -15   4  11 487.422 28.5850   3
  15  -4 -11 409.267 44.6143   6
  15  -4 -11 479.460 23.8072   1
  15  -4 -11 467.397 34.1336   5
 -15   3  10 130.461 11.0497   5
 -15   3  10 157.724 10.9947   3
 -15   3  10 148.100 14.7229   1
  15  -3 -10 149.645 12.9992   1
  15  -3 -10 152.348 11.4935   5
  15  -3 -10 135.135 12.3618   6
 -15   2   9 15.8498 4.52762   3
 -15   2   9 4.76459 5.60770   2
 -15   2   9 15.5698 4.58517   1
  15  -2  -9 14.0538 6.41482   5
  15  -2  -9 8.37970 6.95401   6
  15  -2  -9 5.73111 4.33617   1
  15  -2  -9 10.9544 4.25399   3
 -15   1   8 73.1176 8.38249   3
 -15   1   8 61.6483 7.25270   4
 -15   1   8 65.7557 8.85725   2
  15  -1  -8 65.1677 7.14516   5
  15  -1  -8 57.4701 10.2474   6
  15  -1  -8 50.3761 6.21890   3
 -15   0   7 -0.5521 2.78197   4
 -15   0   7 5.85429 4.28622   3
  15   0  -7 5.24366 3.27291   6
  15   0  -7 0.45949 4.74222   5
  15   0  -7 1.53527 3.67046   3
  15   0  -7 3.90801 4.85627   1
 -15  -1   6 15.7129 3.71177   3
 -15  -1   6 12.4970 4.98356   2
  15   1  -6 14.5790 4.86389   6
  15   1  -6 2.54322 6.24135   5
  15   1  -6 10.4110 3.53507   1
 -15  -2   5 91.4308 10.3759   4
 -15  -2   5 85.9475 6.60972   2
  15   2  -5 98.4901 8.82538   5
  15   2  -5 79.2285 6.74534   3
  15   2  -5 92.4212 7.19915   1
  15   2  -5 97.6199 9.16228   2
  15   2  -5 70.1699 11.8502   6
 -15  -3   4 39.1732 6.02461   2
  15   3  -4 38.0257 6.46321   6
  15   3  -4 53.3870 9.36201   1
  15   3  -4 30.1497 6.36064   4
  15   3  -4 31.8896 7.21854   2
 -15  -4   3 332.218 28.1792   2
  15   4  -3 292.510 13.3051   2
  15   4  -3 259.275 18.2947   4
  15   5  -2 23.5122 5.50928   4
  15   5  -2 22.4853 6.28963   2
  15   6  -1 118.943 12.5228   2
  15   6  -1 102.007 11.7945   4
  15   7   0 22.2251 7.75858   4
 -14   7  13 18.3305 5.14379   3
 -14   6  12 119.333 13.0254   3
 -14   6  12 84.9071 10.5445   1
 -14   5  11 37.5102 5.54788   5
 -14   5  11 41.4965 5.96626   1
 -14   5  11 47.4624 9.64681   3
  14  -5 -11 33.6387 6.52576   5
  14  -5 -11 27.4138 6.00156   6
 -14   4  10 115.833 12.5000   3
 -14   4  10 124.362 9.05628   5
 -14   4  10 117.473 10.4193   1
  14  -4 -10 138.305 13.6355   5
  14  -4 -10 105.567 11.2297   1
  14  -4 -10 99.8115 9.91670   6
 -14   3   9 148.499 10.3287   1
 -14   3   9 137.378 12.5792   3
 -14   3   9 146.272 12.0974   5
  14  -3  -9 150.422 11.8998   1
  14  -3  -9 127.218 9.59834   5
  14  -3  -9 159.483 11.8845   6
 -14   2   8 531.968 30.9622   2
 -14   2   8 571.525 22.6677   3
 -14   2   8 552.370 43.2202   5
 -14   2   8 568.968 31.1177   1
  14  -2  -8 595.904 33.8286   5
  14  -2  -8 547.476 54.6444   6
  14  -2  -8 585.320 39.9135   3
  14  -2  -8 589.479 28.5477   1
 -14   1   7 -1.0267 2.97262   1
 -14   1   7 4.20327 2.81471   2
 -14   1   7 -2.4597 2.74445   3
  14  -1  -7 6.17819 3.22617   3
  14  -1  -7 1.10315 4.07851   5
  14  -1  -7 3.69426 4.27918   6
  14  -1  -7 -0.7441 3.70366   1
 -14   0   6 433.106 16.9038   3
 -14   0   6 471.814 27.7623   2
 -14   0   6 403.066 23.1566   4
  14   0  -6 416.037 21.1328   1
  14   0  -6 457.398 18.8354   5
  14   0  -6 474.764 33.2784   3
  14   0  -6 426.143 37.3334   6
 -14  -1   5 -3.8557 2.83524   4
 -14  -1   5 6.48076 5.10477   2
 -14  -1   5 6.60999 2.82179   3
  14   1  -5 -1.1341 4.68168   2
  14   1  -5 3.52600 2.71632   3
  14   1  -5 6.05753 4.02756   6
  14   1  -5 1.31679 3.38126   5
 -14  -2   4 5.11038 4.45453   4
 -14  -2   4 0.89864 4.61472   2
  14   2  -4 4.96681 3.63499   6
  14   2  -4 9.06186 5.07473   1
  14   2  -4 8.86052 5.27771   5
  14   2  -4 9.56176 4.83002   2
  14   2  -4 4.58215 2.18230   3
 -14  -3   3 78.8928 9.95446   4
 -14  -3   3 64.7386 7.17499   2
  14   3  -3 79.1867 10.7875   2
  14   3  -3 60.1277 8.28829   6
  14   3  -3 77.1102 7.22820   4
  14   3  -3 77.8825 6.10471   1
 -14  -4   2 29.3871 5.83636   2
  14   4  -2 31.9202 7.54557   2
  14   4  -2 25.0025 6.86297   4
  14   4  -2 26.4544 5.16625   6
  14   5  -1 264.757 22.6956   4
  14   5  -1 227.329 24.9454   6
  14   5  -1 241.194 18.3485   2
  14   6   0 -1.1492 4.31487   2
  14   6   0 1.47047 6.65711   4
  14   7   1 4.75794 6.00638   4
 -13   7  12 45.8581 8.66243   3
 -13   6  11 106.820 13.6176   1
 -13   6  11 103.904 15.0579   3
  13  -6 -11 100.718 10.0006   6
 -13   5  10 13.8135 3.66229   1
 -13   5  10 26.1211 6.94265   3
 -13   5  10 17.6165 4.80493   5
  13  -5 -10 19.1582 5.66720   6
  13  -5 -10 18.0758 4.93448   5
 -13   4   9 285.177 19.1947   3
 -13   4   9 273.201 22.1237   1
 -13   4   9 277.085 25.2011   5
  13  -4  -9 258.960 21.9881   6
  13  -4  -9 258.622 16.0283   1
  13  -4  -9 234.600 18.6778   5
 -13   3   8 111.854 11.9598   3
 -13   3   8 128.591 10.6980   5
 -13   3   8 132.620 9.86705   1
  13  -3  -8 119.444 13.4895   6
  13  -3  -8 112.126 14.1114   3
  13  -3  -8 135.223 9.77245   1
 -13   2   7 492.047 22.1550   2
 -13   2   7 449.854 27.0472   1
 -13   2   7 449.776 16.7671   3
 -13   2   7 446.330 22.6496   5
  13  -2  -7 445.160 27.7100   6
  13  -2  -7 462.783 19.8774   1
  13  -2  -7 425.545 32.4815   3
  13  -2  -7 454.344 26.1044   5
 -13   1   6 -3.7658 3.96283   2
 -13   1   6 -4.0590 3.15984   1
 -13   1   6 -0.3551 2.66722   3
  13  -1  -6 -0.2379 3.20487   5
  13  -1  -6 4.62982 4.75277   6
  13  -1  -6 2.09402 2.82428   3
 -13   0   5 1.62487 3.31312   4
 -13   0   5 6.33883 4.26285   2
  13   0  -5 7.51375 3.53491   6
  13   0  -5 8.34107 3.98765   1
  13   0  -5 9.50829 3.36345   5
 -13  -1   4 95.5235 6.50027   3
 -13  -1   4 119.304 10.7049   4
 -13  -1   4 89.8323 5.13501   2
  13   1  -4 106.611 6.90697   3
  13   1  -4 87.6329 9.14958   5
  13   1  -4 96.8216 11.1202   2
  13   1  -4 105.295 8.39064   6
  13   1  -4 101.752 8.29881   1
 -13  -2   3 413.262 20.5200   2
 -13  -2   3 318.434 24.2611   4
  13   2  -3 436.270 16.6064   1
  13   2  -3 385.285 23.1655   2
  13   2  -3 404.208 15.7224   5
  13   2  -3 377.451 22.6582   3
  13   2  -3 340.090 27.9322   6
 -13  -3   2 26.4797 5.37625   2
 -13  -3   2 23.8417 7.03773   4
  13   3  -2 19.7348 5.00983   2
  13   3  -2 26.9002 4.60595   6
  13   3  -2 18.2643 4.43655   1
 -13  -4   1 -1.8163 4.07591   4
 -13  -4   1 -1.1384 5.50197   2
  13   4  -1 1.39746 3.22947   6
 -13  -5   0 7.86631 4.70821   2
  13   5   0 7.33297 5.80590   4
  13   5   0 7.58862 4.07057   6
  13   5   0 5.06209 7.37935   2
  13   6   1 -0.9468 4.92513   2
  13   6   1 -5.0831 6.37964   4
  13   7   2 47.8666 10.1200   4
 -12   7  11 99.2016 15.4133   3
 -12   6  10 -4.9962 4.03021   1
  12  -6 -10 -2.3568 2.93130   6
 -12   5   9 353.666 42.1546   5
 -12   5   9 432.116 25.3460   3
 -12   5   9 386.612 31.0540   1
  12  -5  -9 399.077 31.2822   6
  12  -5  -9 394.095 21.3083   5
 -12   4   8 502.698 26.8337   3
 -12   4   8 479.247 29.1322   5
 -12   4   8 457.187 29.9104   1
  12  -4  -8 520.050 21.5378   1
  12  -4  -8 441.515 23.6400   5
  12  -4  -8 441.964 27.9244   6
 -12   3   7 2.45231 3.63218   1
 -12   3   7 -0.5061 5.60648   3
 -12   3   7 1.97448 3.60694   5
  12  -3  -7 2.00292 3.01357   5
  12  -3  -7 1.38073 4.18948   1
  12  -3  -7 2.18420 4.09665   6
  12  -3  -7 0.73435 3.72217   3
 -12   2   6 159.815 13.9812   3
 -12   2   6 156.514 11.6061   5
 -12   2   6 144.762 9.40892   1
 -12   2   6 161.596 12.9218   2
  12  -2  -6 135.167 9.02809   5
  12  -2  -6 141.333 12.2247   6
  12  -2  -6 158.389 8.31847   1
  12  -2  -6 139.709 14.5911   3
 -12   1   5 141.522 12.3054   2
 -12   1   5 151.328 9.20216   5
 -12   1   5 142.367 8.63387   1
 -12   1   5 141.203 10.6198   3
  12  -1  -5 118.260 8.40867   5
  12  -1  -5 137.940 8.78130   1
  12  -1  -5 123.554 12.3574   6
  12  -1  -5 167.577 11.9965   3
 -12   0   4 656.371 40.9242   4
 -12   0   4 687.670 34.8336   3
 -12   0   4 728.859 35.4976   2
  12   0  -4 756.555 45.8475   3
  12   0  -4 715.161 26.2925   5
  12   0  -4 720.447 48.7204   6
  12   0  -4 736.217 31.8178   1
 -12  -1   3 47.6092 6.99017   4
 -12  -1   3 45.2260 4.64501   3
 -12  -1   3 49.0684 5.35853   2
  12   1  -3 53.2172 7.39195   2
  12   1  -3 58.2319 8.06628   5
  12   1  -3 43.0327 5.04658   6
  12   1  -3 46.2987 4.36848   3
 -12  -2   2 4.58250 5.48093   2
 -12  -2   2 4.92923 4.24613   4
  12   2  -2 11.2488 5.03938   2
  12   2  -2 16.5908 4.92096   6
  12   2  -2 5.91473 3.28425   1
  12   2  -2 7.64508 1.80100   3
  12   2  -2 3.56846 4.59370   4
 -12  -3   1 59.5615 7.36068   2
 -12  -3   1 60.2083 7.42989   4
  12   3  -1 70.3078 8.02466   6
  12   3  -1 76.0591 8.24305   2
  12   3  -1 89.4787 10.0175   4
 -12  -4   0 591.902 30.6878   2
 -12  -4   0 576.150 40.8183   4
  12   4   0 550.460 35.0521   2
  12   4   0 557.065 45.9066   6
  12   4   0 549.134 33.1485   4
 -12  -5  -1 33.5735 5.48405   2
  12   5   1 26.8305 3.71396   6
  12   6   2 35.9678 8.34152   2
  12   6   2 56.6645 5.95612   6
  12   6   2 55.7118 7.56736   4
  12   7   3 30.9480 8.81931   4
 -11   8  11 122.958 19.9209   3
 -11   7  10 317.386 22.8512   3
 -11   6   9 151.289 14.7036   3
 -11   6   9 155.336 16.8197   1
  11  -6  -9 136.304 11.0879   6
 -11   5   8 828.976 38.4038   3
 -11   5   8 759.389 61.8802   1
 -11   5   8 777.228 63.6574   5
  11  -5  -8 759.200 46.7018   6
  11  -5  -8 807.035 34.9429   5
 -11   4   7 945.374 82.0509   1
 -11   4   7 935.028 36.5624   3
 -11   4   7 921.736 85.8498   5
  11  -4  -7 991.948 75.3874   6
  11  -4  -7 975.771 47.1975   1
  11  -4  -7 953.342 59.2556   3
  11  -4  -7 973.481 42.0624   5
 -11   3   6 58.8506 7.15735   1
 -11   3   6 47.9272 6.73180   3
 -11   3   6 51.3241 5.10546   5
  11  -3  -6 41.9051 6.65269   5
  11  -3  -6 38.3332 5.66184   1
  11  -3  -6 42.6184 6.01603   6
  11  -3  -6 33.3765 6.90887   3
 -11   2   5 1719.17 59.7860   3
 -11   2   5 1576.93 77.0810   5
 -11   2   5 1570.66 61.8434   1
  11  -2  -5 1732.18 69.5645   5
  11  -2  -5 1586.09 126.636   3
  11  -2  -5 1623.04 104.465   6
  11  -2  -5 1631.05 49.9371   1
 -11   1   4 163.038 9.62923   2
 -11   1   4 171.847 11.0207   5
 -11   1   4 180.799 10.4691   3
 -11   1   4 166.263 9.29956   1
  11  -1  -4 175.959 10.0177   1
  11  -1  -4 188.499 13.6981   6
  11  -1  -4 174.247 11.6603   3
  11  -1  -4 180.103 10.4185   5
 -11   0   3 -2.4116 2.18325   4
 -11   0   3 1.89378 3.89319   2
 -11   0   3 -0.2095 2.29804   3
  11   0  -3 1.32362 2.52617   6
  11   0  -3 -3.2911 4.07108   1
 -11  -1   2 8.38672 4.59266   4
 -11  -1   2 1.66130 4.55420   2
  11   1  -2 5.94103 2.92965   3
  11   1  -2 3.82915 4.39502   1
  11   1  -2 1.21953 3.44772   6
  11   1  -2 6.08218 4.63497   2
  11   1  -2 6.58804 4.52015   5
 -11  -2   1 1151.14 53.8369   2
 -11  -2   1 1136.77 55.7502   4
  11   2  -1 1141.57 49.0786   1
  11   2  -1 1080.19 54.1047   4
  11   2  -1 1179.12 63.6317   6
  11   2  -1 1143.77 79.7513   2
  11   2  -1 1157.40 58.3806   3
 -11  -3   0 98.6769 7.96953   4
 -11  -3   0 111.208 9.38530   2
  11   3   0 116.639 9.15994   2
  11   3   0 124.985 8.90673   4
  11   3   0 117.704 10.3776   6
 -11  -4  -1 449.514 40.4598   4
 -11  -4  -1 466.679 26.8937   2
  11   4   1 439.385 31.7733   4
  11   4   1 449.842 23.2973   2
  11   4   1 431.498 51.7763   6
 -11  -5  -2 72.3064 8.34163   2
  11   5   2 70.5184 8.01059   2
  11   5   2 48.4981 8.59593   4
  11   5   2 63.1345 8.22441   6
  11   6   3 45.6048 9.25588   4
  11   6   3 52.3279 10.4099   2
  11   6   3 51.3656 6.00826   6
  11   7   4 31.1015 5.48035   2
 -10   8  10 166.854 15.5673   3
 -10   7   9 195.558 16.8769   3
 -10   6   8 29.2804 5.58409   5
 -10   6   8 22.3732 7.30961   3
  10  -6  -8 30.2913 3.45917   6
 -10   5   7 312.733 33.3589   1
 -10   5   7 303.290 28.4765   5
 -10   5   7 330.596 16.6088   3
  10  -5  -7 341.517 16.7023   5
  10  -5  -7 330.074 20.5390   6
 -10   4   6 -0.6743 3.29299   1
 -10   4   6 3.23755 5.75228   3
 -10   4   6 -0.3714 2.56487   5
  10  -4  -6 4.94000 5.36580   3
  10  -4  -6 9.85070 3.50071   6
  10  -4  -6 -2.1871 5.47731   5
  10  -4  -6 2.12894 4.65977   1
 -10   3   5 689.858 39.0151   5
 -10   3   5 719.040 40.1789   1
 -10   3   5 712.668 26.6183   3
  10  -3  -5 711.837 24.1019   5
  10  -3  -5 674.307 27.1520   1
  10  -3  -5 764.883 46.8981   3
  10  -3  -5 766.207 46.4780   6
 -10   2   4 3057.19 140.867   5
 -10   2   4 3192.12 131.991   3
 -10   2   4 3051.00 110.148   1
  10  -2  -4 3209.83 208.778   3
  10  -2  -4 3039.66 118.182   1
  10  -2  -4 3116.43 97.8888   5
  10  -2  -4 2985.43 186.565   6
 -10   1   3 9.48954 4.94121   3
 -10   1   3 9.76483 4.49211   1
 -10   1   3 11.9572 5.67218   2
 -10   1   3 8.95104 4.29640   5
  10  -1  -3 11.7097 4.38858   6
  10  -1  -3 15.6043 6.47393   5
  10  -1  -3 7.90111 3.32572   1
 -10   0   2 3185.28 175.096   4
 -10   0   2 3162.52 148.898   2
 -10   0   2 3230.09 146.885   3
  10   0  -2 3151.58 118.379   5
  10   0  -2 3226.96 140.191   3
  10   0  -2 3148.38 152.054   6
 -10  -1   1 785.041 34.9379   2
 -10  -1   1 827.252 39.2833   4
 -10  -1   1 814.610 36.1162   3
  10   1  -1 797.145 36.6679   6
  10   1  -1 845.310 30.0768   3
  10   1  -1 810.535 38.0003   5
  10   1  -1 848.748 37.1621   2
  10   1  -1 857.987 32.8812   1
 -10  -2   0 325.521 17.5771   4
 -10  -2   0 339.680 13.7959   2
  10   2   0 330.128 15.9551   3
  10   2   0 323.459 21.4561   6
  10   2   0 334.785 18.9190   2
  10   2   0 344.077 16.8893   4
 -10  -3  -1 125.966 9.25627   2
 -10  -3  -1 141.306 10.5899   4
  10   3   1 143.866 12.5750   6
  10   3   1 131.945 10.2982   2
  10   3   1 111.610 9.03307   4
 -10  -4  -2 10.2037 4.39276   4
 -10  -4  -2 5.17713 3.84436   2
  10   4   2 2.80362 4.59420   2
  10   4   2 -0.7020 3.03866   6
 -10  -5  -3 30.1465 5.25432   4
  10   5   3 45.4682 7.53893   4
  10   5   3 36.0279 7.04564   2
  10   5   3 44.1617 4.90633   6
  10   6   4 -0.1658 3.98444   4
  10   6   4 3.91411 2.41184   6
  10   6   4 1.69020 4.56616   2
  10   7   5 56.3629 8.99474   2
  10   7   5 66.0337 12.8142   4
  10   8   6 34.1822 9.89898   4
  -9   8   9 58.2125 13.6716   3
  -9   7   8 328.012 19.4043   3
  -9   6   7 28.3745 5.76668   1
  -9   6   7 35.1910 7.25268   3
  -9   6   7 27.2372 5.06659   5
   9  -6  -7 32.2774 4.73589   6
  -9   5   6 156.608 13.5582   1
  -9   5   6 155.639 13.2014   5
  -9   5   6 195.560 11.4219   3
   9  -5  -6 186.817 12.0172   6
   9  -5  -6 166.591 13.3754   5
   9  -5  -6 187.887 21.6671   3
  -9   4   5 365.721 29.3363   1
  -9   4   5 355.973 28.0682   5
  -9   4   5 373.962 19.5353   3
   9  -4  -5 379.170 22.5656   6
   9  -4  -5 363.134 27.9644   3
   9  -4  -5 374.924 17.2517   5
   9  -4  -5 397.591 18.5178   1
  -9   3   4 59.6012 6.94542   5
  -9   3   4 59.6873 4.81883   1
  -9   3   4 60.6850 7.28631   3
   9  -3  -4 51.0109 4.81756   6
   9  -3  -4 52.9765 7.66097   3
   9  -3  -4 48.4987 5.54589   1
  -9   2   3 2204.28 88.9827   3
  -9   2   3 2214.41 89.2466   5
  -9   2   3 2282.37 103.060   1
   9  -2  -3 2287.18 85.7578   1
   9  -2  -3 2319.82 87.9372   5
   9  -2  -3 2363.04 118.992   6
   9  -2  -3 2279.73 131.187   3
  -9   1   2 11.6093 3.98296   5
  -9   1   2 10.7876 4.31095   3
  -9   1   2 11.5937 3.60651   1
  -9   1   2 8.80279 4.27911   2
   9  -1  -2 9.33381 4.50961   6
   9  -1  -2 17.8475 4.66571   5
   9  -1  -2 6.58471 4.22170   1
   9  -1  -2 5.95277 4.44635   3
  -9   0   1 3.58483 3.63891   3
  -9   0   1 2.45691 3.62222   4
  -9   0   1 -2.2289 3.83049   2
   9   0  -1 -0.9738 5.00539   5
   9   0  -1 3.03533 3.66734   3
   9   0  -1 -3.6594 3.90835   1
   9   0  -1 -3.3661 3.33422   6
  -9  -1   0 -0.0332 3.96223   4
  -9  -1   0 -0.0647 2.59555   2
   9   1   0 3.55931 3.55712   2
   9   1   0 3.92511 2.75806   3
   9   1   0 -2.2919 4.77880   5
   9   1   0 0.09656 4.70383   1
  -9  -2  -1 834.616 38.2912   4
  -9  -2  -1 867.870 44.0390   2
   9   2   1 795.394 31.0490   2
   9   2   1 800.604 33.2337   4
   9   2   1 791.116 32.4840   3
   9   2   1 802.740 43.4481   6
  -9  -3  -2 354.427 21.9648   2
  -9  -3  -2 378.990 17.2935   4
   9   3   2 370.322 27.9398   6
   9   3   2 352.091 14.5384   4
   9   3   2 389.411 20.7191   2
  -9  -4  -3 102.501 9.70391   2
  -9  -4  -3 114.867 7.87895   4
   9   4   3 122.012 9.69506   6
   9   4   3 118.592 10.0526   4
   9   4   3 108.154 9.83315   2
  -9  -5  -4 47.9132 6.32787   2
   9   5   4 34.3872 8.63315   4
   9   5   4 42.4757 5.33266   6
   9   5   4 36.7595 8.66337   2
   9   6   5 6.01527 2.43207   6
   9   6   5 10.5291 5.74603   2
   9   7   6 -1.3361 5.07604   4
   9   7   6 -2.5142 7.81756   2
   9   8   7 29.5641 7.40042   4
  -8   8   8 659.432 42.3535   4
  -8   8   8 596.923 59.0724   3
  -8   7   7 168.910 15.1338   3
   8  -7  -7 155.011 7.06385   6
  -8   6   6 2.14853 4.55299   1
  -8   6   6 -6.3355 5.86922   3
  -8   6   6 10.0607 4.08731   5
  -8   5   5 11.2928 5.84110   3
  -8   5   5 17.6049 4.51335   5
  -8   5   5 14.6059 5.39336   1
   8  -5  -5 15.7287 2.81204   6
  -8   4   4 48.0691 6.24182   1
  -8   4   4 66.6020 7.35011   5
   8  -4  -4 63.0855 6.18142   1
   8  -4  -4 54.8335 7.07813   5
   8  -4  -4 64.8909 6.61680   3
   8  -4  -4 65.8425 5.06806   6
  -8   3   3 1593.01 63.1108   5
  -8   3   3 1566.36 69.8710   3
  -8   3   3 1605.03 86.0273   1
   8  -3  -3 1647.02 89.0584   3
   8  -3  -3 1681.48 80.2611   1
   8  -3  -3 1634.26 66.6878   6
   8  -3  -3 1627.44 67.0071   5
  -8   2   2 49.9207 18.3866   1
  -8   2   2 47.7015 15.5478   5
  -8   2   2 42.2313 7.05565   3
   8  -2  -2 43.0450 4.87079   1
   8  -2  -2 45.5964 16.0465   5
  -8   1   1 22.7987 5.29116   1
  -8   1   1 31.9542 5.20865   5
  -8   1   1 41.0900 3.71259   2
  -8   1   1 27.2916 4.73284   3
   8  -1  -1 35.4415 6.67080   1
   8  -1  -1 34.3158 4.38935   3
   8  -1  -1 39.3405 7.31167   5
  -8   0   0 8.53155 4.70839   2
  -8   0   0 -0.1954 8.88960   1
  -8   0   0 -4.2369 3.89427   3
  -8   0   0 -1.1337 8.15590   4
   8   0   0 -3.7044 3.42668   3
   8   0   0 0.62909 4.12849   5
   8   0   0 11.2885 13.2436   2
  -8  -1  -1 1045.00 32.7882   2
  -8  -1  -1 1038.88 63.0064   4
   8   1   1 1051.03 37.6909   2
   8   1   1 1015.29 28.5365   1
   8   1   1 1013.34 38.5022   5
   8   1   1 1052.32 60.0829   6
   8   1   1 1049.00 45.8328   3
  -8  -2  -2 61.0682 5.60026   4
  -8  -2  -2 73.3093 7.02944   2
   8   2   2 74.2047 6.44801   2
   8   2   2 73.4818 4.29088   3
   8   2   2 75.0650 6.64859   4
  -8  -3  -3 905.021 42.7436   4
  -8  -3  -3 927.534 34.8132   2
   8   3   3 977.317 37.0884   4
   8   3   3 931.398 31.0349   2
   8   3   3 915.385 44.3095   6
  -8  -4  -4 1398.71 84.4307   2
  -8  -4  -4 1462.91 79.5793   4
   8   4   4 1438.62 54.8097   2
   8   4   4 1427.32 56.7933   4
  -8  -5  -5 39.5709 6.26662   2
  -8  -5  -5 47.6701 5.94598   4
   8   5   5 59.3147 8.83673   2
   8   5   5 38.9610 5.32371   4
   8   5   5 40.1215 4.95191   6
   8   6   6 22.7066 3.38686   6
   8   7   7 161.559 15.7051   4
   8   7   7 159.514 12.7035   2
   8   8   8 128.243 12.5432   4
  -7   8   7 279.485 24.0050   3
  -7   8   7 261.592 24.1422   4
  -7   7   6 48.0756 9.76432   3
   7  -7  -6 36.0422 2.27930   6
  -7   6   5 63.3859 8.40779   3
  -7   6   5 57.5322 7.45796   5
   7  -6  -5 61.9100 4.31093   6
  -7   5   4 617.339 56.1167   1
  -7   5   4 551.635 30.4282   5
  -7   5   4 662.227 27.2371   3
   7  -5  -4 587.633 26.8377   6
   7  -5  -4 609.501 54.6741   3
  -7   4   3 201.756 13.1246   1
  -7   4   3 199.927 9.24942   3
  -7   4   3 182.117 9.11557   5
   7  -4  -3 196.885 12.3805   5
   7  -4  -3 200.986 9.06637   6
   7  -4  -3 172.912 14.6397   3
  -7   3   2 116.588 8.77962   5
  -7   3   2 104.056 7.17728   1
  -7   3   2 108.383 8.07679   3
   7  -3  -2 116.729 9.27704   1
   7  -3  -2 93.1144 8.70873   5
   7  -3  -2 100.449 10.2053   3
  -7   2   1 1051.89 77.7326   5
  -7   2   1 989.414 40.6967   3
  -7   2   1 1069.27 73.2539   1
   7  -2  -1 1125.06 31.3031   1
   7  -2  -1 1078.98 69.0569   5
   7  -2  -1 1051.84 47.6116   3
  -7   1   0 301.094 12.9340   1
  -7   1   0 308.378 13.6364   5
  -7   1   0 311.323 16.8071   3
   7  -1   0 262.878 11.8793   3
   7  -1   0 307.777 13.4615   5
   7  -1   0 293.922 13.7349   1
  -7   0  -1 0.49072 3.16964   2
  -7   0  -1 -5.5672 3.68883   4
  -7   0  -1 -3.7476 3.10770   3
  -7   0  -1 5.60708 4.51115   1
   7   0   1 3.22387 3.27011   2
   7   0   1 2.18257 3.42256   3
   7   0   1 -3.1239 3.77962   1
   7   0   1 -1.5058 4.10891   5
  -7  -1  -2 1.03436 4.65447   4
  -7  -1  -2 3.13650 2.97670   2
   7   1   2 7.99544 7.22534   2
   7   1   2 3.10323 7.76062   4
   7   1   2 3.03085 3.05330   1
   7   1   2 1.68451 2.16581   3
  -7  -2  -3 1297.80 45.2508   4
  -7  -2  -3 1381.55 49.6772   2
   7   2   3 1352.57 66.5862   2
   7   2   3 1459.72 75.5883   4
   7   2   3 1391.58 51.1776   3
  -7  -3  -4 1062.78 47.2197   4
  -7  -3  -4 1054.89 43.2799   2
   7   3   4 1026.21 35.1616   2
   7   3   4 1068.42 53.4636   6
   7   3   4 1034.44 30.6144   3
   7   3   4 1050.03 42.5442   4
  -7  -4  -5 7.16842 4.71938   4
   7   4   5 6.48721 3.58160   6
   7   4   5 -2.4912 4.34698   2
   7   4   5 13.1959 5.76989   4
   7   4   5 5.56305 0.96118   3
  -7  -5  -6 7.84015 3.73372   4
   7   5   6 13.8233 5.79699   2
   7   5   6 12.2399 5.95010   4
   7   6   7 2.34427 6.09437   4
   7   6   7 10.2635 1.79947   6
   7   6   7 13.7421 4.82682   2
   7   7   8 311.339 22.9121   4
   7   7   8 322.531 22.4349   2
   7   8   9 15.3991 5.72015   4
  -6   8   6 509.587 54.5778   2
  -6   8   6 494.546 39.4685   3
  -6   8   6 622.366 51.3500   4
  -6   7   5 22.3726 7.45815   4
  -6   7   5 25.2274 6.43496   1
  -6   7   5 20.5636 6.86768   3
  -6   6   4 898.064 82.2075   1
  -6   6   4 787.819 64.3306   5
  -6   6   4 894.101 58.8613   3
   6  -6  -4 797.552 67.6857   3
   6  -6  -4 864.213 28.0329   6
  -6   5   3 365.211 24.1279   1
  -6   5   3 306.358 22.0628   5
  -6   5   3 338.533 23.1511   3
   6  -5  -3 309.595 18.2608   3
   6  -5  -3 334.141 14.3740   6
  -6   4   2 15.0878 4.26644   1
  -6   4   2 5.81091 5.05429   3
  -6   4   2 10.2387 9.79646   5
   6  -4  -2 12.5132 4.14718   5
   6  -4  -2 8.24280 4.73519   3
  -6   3   1 2047.60 111.122   5
  -6   3   1 2027.54 102.271   3
  -6   3   1 2111.03 88.7363   1
   6  -3  -1 2130.44 80.1637   1
   6  -3  -1 2004.55 95.0079   3
   6  -3  -1 2106.47 97.2458   5
  -6   2   0 470.216 21.7391   3
  -6   2   0 493.368 18.3403   1
  -6   2   0 456.531 20.5879   5
   6  -2   0 482.254 19.2798   3
   6  -2   0 496.075 26.3517   5
   6  -2   0 471.192 20.6406   1
  -6   1  -1 4419.44 132.349   5
  -6   1  -1 4486.27 143.983   1
   6  -1   1 4448.45 132.093   5
   6  -1   1 4453.39 159.671   3
  -6   0  -2 1018.40 45.2183   5
  -6   0  -2 923.846 55.9016   2
  -6   0  -2 953.208 32.9017   1
   6   0   2 928.933 38.7516   2
   6   0   2 940.645 41.3404   3
   6   0   2 929.930 38.1997   5
   6   0   2 965.752 52.1683   1
  -6  -1  -3 293.620 13.7198   2
  -6  -1  -3 289.281 14.3870   4
   6   1   3 287.007 11.3290   3
   6   1   3 317.442 16.1228   4
   6   1   3 310.280 17.3981   1
   6   1   3 323.875 11.3758   2
  -6  -2  -4 67.9028 5.40770   4
  -6  -2  -4 64.9399 6.23653   2
   6   2   4 65.3053 6.11281   4
   6   2   4 57.1541 7.02746   2
  -6  -3  -5 180.056 10.9736   2
  -6  -3  -5 173.810 10.5672   4
   6   3   5 176.938 7.65698   3
   6   3   5 175.220 8.57278   2
   6   3   5 191.154 10.9590   4
   6   3   5 165.751 8.18443   6
  -6  -4  -6 92.4571 7.68152   4
   6   4   6 96.3256 6.28524   3
   6   4   6 67.6271 7.37753   2
   6   4   6 85.8723 7.20744   6
   6   4   6 97.5837 9.34239   4
   6   5   7 43.6633 5.97993   2
   6   5   7 55.6898 4.85762   6
   6   5   7 66.6178 8.29467   4
   6   5   7 48.4689 4.34294   3
   6   6   8 2.81396 6.33259   4
   6   6   8 15.3924 6.44352   2
   6   6   8 15.8004 2.83380   3
   6   6   8 14.9536 1.17969   6
   6   7   9 14.6353 2.76147   3
   6   7   9 6.18200 6.40698   4
   6   7   9 20.9686 8.12977   2
   6   8  10 72.6252 16.0020   4
  -5   8   5 78.7462 10.0457   3
  -5   8   5 47.4977 10.9468   4
  -5   8   5 64.8338 10.7435   2
  -5   7   4 454.702 27.0712   4
  -5   7   4 469.139 37.2999   2
  -5   7   4 403.096 47.2029   1
  -5   7   4 397.570 21.2905   3
  -5   6   3 77.5455 12.1424   5
  -5   6   3 62.0399 8.41788   1
   5  -6  -3 70.3587 10.4827   3
   5  -6  -3 85.4232 4.43000   6
  -5   5   2 47.0783 8.03699   3
  -5   5   2 42.6861 6.49306   1
  -5   5   2 49.3126 5.46965   5
   5  -5  -2 42.2585 3.65272   6
   5  -5  -2 38.1865 6.46831   3
  -5   4   1 2304.04 100.929   1
  -5   4   1 2358.24 97.9358   3
  -5   4   1 2300.45 113.288   5
   5  -4  -1 2381.48 112.004   3
   5  -4  -1 2336.42 91.7797   5
  -5   3   0 533.478 22.3977   1
  -5   3   0 530.243 29.2290   3
  -5   3   0 536.499 20.9228   5
   5  -3   0 502.109 27.9427   1
   5  -3   0 501.078 20.0948   5
   5  -3   0 447.502 20.2264   3
  -5   2  -1 4.45780 10.0175   5
  -5   2  -1 3.61710 4.74152   3
   5  -2   1 14.9838 4.92684   5
   5  -2   1 10.2082 3.34003   3
  -5   1  -2 2821.77 105.381   1
  -5   1  -2 2828.45 95.1909   5
  -5   1  -2 2927.15 127.950   3
   5  -1   2 2905.68 138.204   5
   5  -1   2 2943.73 111.349   3
   5  -1   2 2912.79 145.070   1
  -5   0  -3 -1.5773 3.57776   1
  -5   0  -3 -5.0232 2.71915   5
  -5   0  -3 -4.7444 2.49828   2
   5   0   3 -0.2200 2.95022   2
   5   0   3 -6.9313 3.22340   1
  -5  -1  -4 85.4957 6.67026   2
  -5  -1  -4 104.335 7.38627   4
   5   1   4 94.8675 7.24759   1
   5   1   4 107.508 5.26382   2
   5   1   4 92.7688 6.51864   4
  -5  -2  -5 31.9539 4.72093   2
  -5  -2  -5 35.1956 4.53238   4
   5   2   5 35.6759 5.17623   4
   5   2   5 24.2525 6.78971   2
  -5  -3  -6 60.1662 7.02848   2
  -5  -3  -6 67.3344 7.15093   4
   5   3   6 75.2471 4.89623   3
   5   3   6 74.6980 8.23466   4
   5   3   6 60.0620 6.68454   2
   5   4   7 17.8092 6.14928   4
   5   4   7 12.4198 2.34516   3
   5   4   7 4.58089 4.37678   2
   5   5   8 423.927 28.6649   6
   5   5   8 463.113 19.4827   2
   5   5   8 444.824 24.6665   4
   5   5   8 432.042 32.5111   3
   5   6   9 1.65589 1.91780   3
   5   6   9 -1.1961 5.32401   2
   5   6   9 -2.6159 3.38507   4
   5   7  10 14.0776 5.45102   4
   5   7  10 8.57756 3.27051   3
   5   8  11 26.7990 7.89478   4
  -4   9   5 83.4513 12.0309   4
  -4   8   4 893.768 42.8312   4
  -4   8   4 887.620 62.5533   2
  -4   8   4 1022.04 42.0468   3
  -4   7   3 653.775 31.2491   2
  -4   7   3 655.725 43.3469   3
  -4   7   3 717.927 36.8015   4
  -4   7   3 635.153 48.2177   1
  -4   6   2 828.577 47.5778   3
  -4   6   2 862.329 47.8802   5
  -4   6   2 776.087 44.1758   1
  -4   6   2 856.186 46.4709   4
   4  -6  -2 809.971 62.0859   3
   4  -6  -2 794.064 24.2928   6
  -4   5   1 302.532 19.9024   1
  -4   5   1 242.533 18.0074   5
  -4   5   1 262.751 12.5320   3
   4  -5  -1 291.172 23.5296   3
  -4   4   0 532.899 26.7137   3
  -4   4   0 470.975 29.0528   5
  -4   4   0 510.797 33.7726   1
   4  -4   0 473.158 24.1182   3
  -4   3  -1 402.763 19.8436   3
  -4   3  -1 375.796 14.6220   5
  -4   3  -1 368.152 19.8171   1
   4  -3   1 384.494 19.6450   5
   4  -3   1 376.131 16.5877   3
   4  -3   1 363.908 24.0229   1
  -4   2  -2 529.523 22.8739   5
  -4   2  -2 553.830 26.4472   3
  -4   2  -2 554.298 18.2410   1
   4  -2   2 550.610 25.3299   5
   4  -2   2 555.588 26.2605   3
   4  -2   2 572.656 29.7881   1
  -4   1  -3 4394.55 168.126   5
  -4   1  -3 4237.62 176.997   1
   4  -1   3 4250.57 173.561   3
  -4   0  -4 160.022 7.04386   5
  -4   0  -4 192.213 9.67509   1
  -4   0  -4 159.940 6.42251   2
   4   0   4 170.064 9.84805   2
   4   0   4 166.342 6.91231   5
   4   0   4 172.970 9.55717   1
  -4  -1  -5 459.274 23.4036   4
  -4  -1  -5 421.094 16.1723   2
   4   1   5 425.884 17.7935   2
   4   1   5 426.507 19.2135   4
   4   1   5 460.710 17.3649   1
  -4  -2  -6 58.9060 4.32847   4
  -4  -2  -6 51.8891 6.20927   2
   4   2   6 52.8392 3.57097   3
   4   2   6 59.2881 6.65960   4
   4   2   6 58.6330 4.83720   2
  -4  -3  -7 2368.94 87.0741   2
   4   3   7 2399.09 85.1426   2
   4   3   7 2243.46 90.0686   4
   4   3   7 2390.32 105.989   3
   4   4   8 435.788 23.8248   4
   4   4   8 416.089 21.7549   6
   4   4   8 423.217 16.4509   2
   4   4   8 425.318 22.9946   3
   4   5   9 140.013 7.04502   6
   4   5   9 120.651 11.9897   3
   4   5   9 136.771 7.83114   2
   4   5   9 123.273 10.5774   4
   4   6  10 29.8158 5.12596   3
   4   6  10 26.5582 4.89052   4
   4   6  10 35.3352 6.47236   2
   4   7  11 92.9258 9.62825   2
   4   7  11 90.4912 9.35311   4
   4   7  11 83.9121 8.02155   3
   4   8  12 48.2008 9.93396   4
  -3   9   4 110.636 15.8388   4
  -3   8   3 0.07628 5.61068   2
  -3   8   3 4.08688 6.88665   3
  -3   8   3 17.7891 9.31298   4
  -3   7   2 157.117 15.0508   2
  -3   7   2 139.425 15.2737   1
  -3   7   2 154.653 13.3961   4
  -3   7   2 143.432 10.7700   3
   3  -7  -2 155.835 11.9936   3
  -3   6   1 67.6851 6.87822   3
  -3   6   1 69.7188 11.5350   4
  -3   6   1 57.1039 10.5036   2
  -3   6   1 72.8226 10.0171   1
   3  -6  -1 62.9532 2.41916   6
   3  -6  -1 64.3386 2.48758   6
   3  -6  -1 76.9840 9.52731   3
  -3   5   0 21.9196 4.34441   5
  -3   5   0 27.4697 10.5228   4
  -3   5   0 27.9444 6.20381   1
   3  -5   0 29.9143 3.84785   3
  -3   4  -1 1224.28 47.8666   3
  -3   4  -1 1125.55 43.7973   5
  -3   4  -1 1153.81 40.4593   1
   3  -4   1 1178.73 54.9701   3
  -3   3  -2 1393.51 52.3574   3
  -3   3  -2 1470.94 81.7585   1
  -3   3  -2 1383.37 51.4984   5
   3  -3   2 1402.79 46.4019   3
   3  -3   2 1407.80 55.2865   5
   3  -3   2 1398.34 66.4631   1
  -3   2  -3 868.859 41.6275   1
  -3   2  -3 867.219 28.8890   5
  -3   2  -3 945.984 34.6746   3
   3  -2   3 849.211 42.5544   5
   3  -2   3 863.449 39.5661   3
   3  -2   3 875.964 42.0055   1
  -3   1  -4 1027.24 44.9436   5
  -3   1  -4 1013.73 40.4285   1
   3  -1   4 994.488 52.8995   1
   3  -1   4 1043.68 46.3964   5
   3  -1   4 974.205 41.9995   3
  -3   0  -5 -1.1982 3.63369   5
  -3   0  -5 2.45674 2.69824   1
  -3   0  -5 1.29931 1.97420   2
   3   0   5 -0.4838 3.13783   1
   3   0   5 -5.3914 3.69348   5
  -3  -1  -6 2356.47 85.9274   2
   3   1   6 2302.06 73.5785   2
  -3  -2  -7 115.459 7.92106   2
   3   2   7 118.356 7.61274   4
   3   2   7 113.808 5.65855   3
   3   2   7 108.615 6.56009   2
   3   3   8 2429.24 91.8423   2
   3   3   8 2379.79 124.693   4
   3   3   8 2409.09 104.536   3
   3   4   9 34.1285 2.25508   6
   3   4   9 43.9079 6.68023   2
   3   4   9 35.1131 4.71336   3
   3   4   9 47.6008 6.60109   4
   3   5  10 387.101 19.7324   4
   3   5  10 384.062 18.1929   2
   3   5  10 388.165 21.4878   3
   3   6  11 13.7829 5.77654   2
   3   7  12 52.8388 9.09413   4
   3   7  12 45.1048 5.08286   3
   3   7  12 41.4784 8.80403   2
   3   8  13 78.1755 9.67460   4
  -2   9   3 -3.1883 8.11069   4
  -2   8   2 26.6676 7.31783   4
  -2   8   2 34.1246 10.1234   2
  -2   7   1 8.14300 4.14028   3
  -2   7   1 10.9433 6.50654   2
  -2   7   1 5.42379 7.83086   4
   2  -7  -1 11.9557 4.75576   3
  -2   6   0 316.973 18.3807   4
  -2   6   0 303.801 18.8324   3
  -2   6   0 281.106 29.9868   5
  -2   6   0 315.101 17.4641   1
  -2   6   0 302.714 20.3224   2
   2  -6   0 290.465 21.9836   3
  -2   5  -1 91.5208 10.4014   2
  -2   5  -1 85.0537 7.36680   3
  -2   5  -1 84.4921 8.47459   5
  -2   5  -1 83.6723 8.98940   1
  -2   5  -1 76.2772 7.52920   4
   2  -5   1 93.9083 10.2217   3
  -2   4  -2 167.593 11.1080   5
  -2   4  -2 204.689 10.2146   1
  -2   4  -2 185.222 11.9026   4
  -2   4  -2 191.958 12.7313   3
   2  -4   2 196.050 10.5886   3
  -2   3  -3 1083.53 40.8859   3
  -2   3  -3 1124.63 42.8141   1
  -2   3  -3 1087.87 43.4924   5
   2  -3   3 1071.69 52.6090   3
  -2   2  -4 83.4058 7.76363   1
  -2   2  -4 72.8445 4.52130   5
   2  -2   4 73.1380 7.02993   3
   2  -2   4 93.9175 11.7931   5
   2  -2   4 60.9497 6.12767   1
  -2   1  -5 1484.74 71.9412   1
  -2   1  -5 1500.74 62.9845   5
   2  -1   5 1537.74 71.4389   5
   2  -1   5 1516.71 74.7456   1
  -2   0  -6 3455.83 136.544   1
   2   1   7 16.9933 3.12832   2
   2   1   7 16.6280 1.90137   4
   2   2   8 256.810 13.6501   4
   2   2   8 258.014 21.0530   2
   2   2   8 249.547 12.0479   3
   2   3   9 537.745 22.5649   4
   2   3   9 493.249 19.7879   3
   2   3   9 515.297 17.1770   2
  -2  -4 -10 381.703 25.1293   3
   2   4  10 389.609 17.0853   4
   2   4  10 345.841 15.0224   2
   2   4  10 374.406 22.0318   3
  -2  -5 -11 32.1854 3.87131   3
   2   5  11 30.6371 6.05315   2
   2   5  11 41.3852 7.45825   4
   2   5  11 33.5079 4.75720   3
   2   6  12 12.8019 5.60291   2
   2   6  12 5.10804 3.64994   3
   2   6  12 -6.9625 5.55920   4
  -2  -7 -13 83.9680 7.22076   3
   2   7  13 99.3644 10.0175   3
   2   7  13 96.2353 9.91506   4
   2   7  13 74.0891 10.8560   2
   2   8  14 25.3908 5.79099   3
   2   8  14 25.2561 8.21767   4
  -1   9   2 10.0812 5.38506   4
  -1   8   1 0.37030 4.51258   4
  -1   8   1 -3.2697 5.52814   2
  -1   7   0 130.290 10.6598   4
  -1   7   0 113.703 10.7561   2
   1  -7   0 129.511 15.8215   3
  -1   6  -1 276.969 18.7473   1
  -1   6  -1 289.254 18.4419   2
  -1   6  -1 287.661 12.6410   3
  -1   6  -1 277.892 24.5695   5
  -1   6  -1 282.893 17.6579   4
   1  -6   1 277.152 19.3955   3
  -1   5  -2 646.426 20.0791   2
  -1   5  -2 645.432 38.8934   1
  -1   5  -2 700.334 22.6493   3
  -1   5  -2 599.706 39.8902   5
  -1   5  -2 688.941 30.1105   4
   1  -5   2 649.089 21.8893   6
   1  -5   2 628.249 39.2612   3
  -1   4  -3 719.678 33.0532   1
  -1   4  -3 730.936 27.4998   3
  -1   4  -3 688.953 30.0873   5
  -1   4  -3 764.579 30.8811   4
  -1   4  -3 691.102 34.9339   2
   1  -4   3 704.710 33.3077   3
  -1   3  -4 437.531 16.3212   1
  -1   3  -4 397.040 18.7454   2
  -1   3  -4 429.385 17.5757   5
  -1   3  -4 409.590 19.4631   4
   1  -3   4 441.809 18.8737   3
  -1   1  -6 196.374 9.91640   1
  -1   1  -6 178.023 8.19675   2
  -1   1  -6 183.767 11.0487   4
  -1   1  -6 179.704 7.05637   5
   1  -1   6 188.367 11.3475   5
   1  -1   6 189.115 9.31357   1
  -1   0  -7 -2.0389 2.74376   1
  -1   0  -7 -1.8465 2.18971   5
   1   0   7 -1.0191 2.12626   5
   1   0   7 -4.1515 2.70373   1
   1   2   9 787.255 39.2892   3
  -1  -3 -10 0.62376 2.72892   3
   1   3  10 2.57323 3.14735   3
   1   3  10 12.3955 5.39830   4
   1   3  10 4.49126 4.41422   2
  -1  -4 -11 361.633 23.9748   3
   1   4  11 366.965 16.4689   4
   1   4  11 325.243 20.9409   3
   1   4  11 339.708 13.9622   2
   1   4  11 335.632 14.5436   6
  -1  -5 -12 209.925 14.8952   3
   1   5  12 227.332 12.3225   4
   1   5  12 219.501 12.1063   3
   1   5  12 244.748 16.4221   2
  -1  -6 -13 0.26557 2.68571   3
   1   6  13 0.81134 4.13728   2
   1   6  13 1.11811 5.57553   4
   1   6  13 0.84521 3.99282   3
  -1  -7 -14 161.899 10.7032   3
   1   7  14 161.446 11.5655   3
   1   7  14 138.159 11.4524   4
   1   7  14 152.494 13.9356   2
   1   8  15 32.0540 9.43728   4
   1   8  15 33.3704 5.49124   3
   0   9   1 22.0997 8.83428   4
   0   8   0 107.638 12.6538   4
   0   8   0 136.047 12.8610   2
   0  -8   0 103.512 15.6341   3
   0   7  -1 1255.93 76.8049   2
   0   7  -1 1215.45 61.0714   4
   0  -7   1 1269.12 76.6458   3
   0   6  -2 65.3753 8.66152   4
   0   6  -2 64.7448 9.44943   1
   0   6  -2 59.8496 8.34508   5
   0   6  -2 64.7496 10.1258   2
   0  -6   2 66.1961 2.94608   6
   0  -6   2 62.9144 7.67548   3
   0   5  -3 379.156 23.6366   1
   0   5  -3 363.858 16.9653   4
   0   5  -3 321.119 21.6732   5
   0   5  -3 362.670 17.9179   2
   0  -5   3 355.509 15.3438   6
   0  -5   3 363.424 19.6934   3
   0   4  -4 17.5136 8.57299   2
   0   4  -4 15.7846 4.97862   1
   0  -4   4 13.9174 4.10240   3
   0  -4   4 18.8347 3.01861   6
   0   3  -5 434.534 17.7394   5
   0   3  -5 466.879 17.2215   2
   0   3  -5 462.969 17.6049   1
   0   3  -5 498.858 21.3813   4
   0  -3   5 486.395 19.4766   3
   0   2  -6 993.041 36.7743   1
   0   2  -6 1032.59 39.9926   4
   0   2  -6 1023.66 37.5314   2
   0   2  -6 978.678 38.9504   5
   0  -2   6 965.490 31.0859   4
   0  -2   6 981.429 36.8293   1
   0  -2   6 997.561 40.8441   5
   0   1  -7 1584.24 64.6583   5
   0   1  -7 1626.89 66.3343   4
   0   1  -7 1602.40 61.4420   1
   0  -1   7 1574.00 60.2667   4
   0  -1   7 1552.81 55.4523   2
   0  -1   7 1621.64 74.1751   1
   0  -1   7 1585.24 68.3871   5
   0   1   9 573.183 21.9437   3
   0  -2 -10 996.155 42.0329   3
   0   2  10 961.740 41.9206   3
   0  -3 -11 89.0313 6.24212   3
   0   3  11 102.087 6.18205   3
   0   3  11 93.2205 4.38104   6
   0  -4 -12 60.9044 5.54349   3
   0   4  12 60.3621 6.76102   3
   0   4  12 71.4766 8.76329   4
   0   4  12 65.0286 3.14427   6
   0  -5 -13 171.765 15.8764   3
   0   5  13 147.458 9.66089   2
   0   5  13 167.342 11.0314   3
   0   5  13 160.017 9.72807   4
   0  -6 -14 2.01483 3.26616   3
   0   6  14 8.64812 6.31773   2
   0   6  14 1.43646 6.79112   4
   0   6  14 4.64005 4.36551   3
   0  -7 -15 208.519 22.4695   3
   0   7  15 213.350 18.6702   2
   0   7  15 226.962 12.7317   3
   0   7  15 218.125 14.9251   4
   0   8  16 13.5197 5.77015   3
   1   9   0 6.10746 4.76078   4
   1   8  -1 9.48167 7.43023   4
   1   8  -1 17.4227 7.57906   2
  -1  -8   1 6.07648 4.33479   3
   1   7  -2 33.6931 7.78207   2
   1   7  -2 27.8759 8.84514   4
  -1  -7   2 20.0626 4.03304   3
   1   6  -3 31.5193 6.88192   1
   1   6  -3 45.1038 7.16896   5
   1   6  -3 35.8930 6.73195   2
   1   6  -3 37.0146 7.40701   4
  -1  -6   3 32.2145 2.43551   6
  -1  -6   3 31.3759 5.07697   3
   1   5  -4 74.6623 8.39114   1
   1   5  -4 61.3867 7.31258   2
   1   5  -4 68.1543 7.64388   5
   1   5  -4 83.1357 8.78942   4
  -1  -5   4 81.3101 4.12463   6
  -1  -5   4 58.0987 4.53823   3
   1   4  -5 832.804 29.7151   4
   1   4  -5 811.354 41.4412   1
   1   4  -5 797.085 32.2565   2
   1   4  -5 868.991 43.7351   5
  -1  -4   5 829.427 33.2205   3
  -1  -4   5 805.461 32.3775   6
   1   3  -6 15.6091 5.04392   4
   1   3  -6 12.3986 5.48070   2
   1   3  -6 12.7349 5.82248   5
   1   3  -6 6.63174 4.14005   1
  -1  -3   6 9.68532 3.33966   4
  -1  -3   6 8.23510 3.50607   6
   1   2  -7 594.945 23.4238   1
   1   2  -7 598.780 22.2416   2
   1   2  -7 603.880 34.2926   5
   1   2  -7 612.490 27.5748   4
  -1  -2   7 579.436 20.2116   2
  -1  -2   7 613.150 22.2237   6
  -1  -2   7 576.011 21.0877   4
   1   0  -9 -0.1939 1.78364   1
   1   0  -9 -2.8307 1.47493   5
  -1   0   9 -2.1188 1.76042   4
  -1   0   9 -2.5122 1.99197   5
  -1   0   9 1.21771 2.31068   1
  -1   1  10 2422.53 85.9407   3
  -1   1  10 2475.28 97.9929   6
   1  -2 -11 76.0925 7.20695   3
  -1   2  11 77.8956 4.31378   6
  -1   2  11 79.2575 5.77959   3
   1  -3 -12 3486.00 162.753   3
  -1   3  12 3610.45 165.826   3
   1  -4 -13 1106.12 57.3316   3
  -1   4  13 1161.55 47.4642   6
  -1   4  13 1126.34 57.9010   3
   1  -5 -14 26.2981 4.81509   3
  -1   5  14 21.6620 6.72942   4
  -1   5  14 24.7657 5.64042   3
   1  -6 -15 7.70587 3.82609   3
  -1   6  15 11.4157 5.16791   2
  -1   6  15 6.56945 5.02511   3
  -1   6  15 4.31695 3.71010   4
  -1   6  15 4.96529 4.22227   5
  -1   7  16 119.719 9.95131   4
  -1   7  16 99.8637 13.4588   3
  -1   7  16 140.925 11.2659   2
  -1   8  17 9.26512 7.08625   4
  -1   8  17 13.1767 5.62279   3
   2   9  -1 17.2010 7.48981   4
   2   8  -2 22.9541 7.77923   2
   2   8  -2 29.7347 8.89172   4
  -2  -8   2 41.0507 5.36026   3
   2   7  -3 4.98705 6.80513   4
   2   7  -3 -2.1968 4.63720   2
  -2  -7   3 3.81708 2.86513   3
   2   6  -4 1185.74 54.9390   2
   2   6  -4 1135.96 99.1589   1
   2   6  -4 1091.39 109.186   5
   2   6  -4 1177.62 55.7567   4
  -2  -6   4 1125.29 69.3088   3
  -2  -6   4 1162.77 34.3532   6
   2   5  -5 38.7185 6.21469   1
   2   5  -5 50.4484 5.32140   2
   2   5  -5 39.9105 5.99124   4
   2   5  -5 38.5603 6.49169   5
  -2  -5   5 38.7970 4.68303   3
  -2  -5   5 45.8797 3.67597   6
   2   4  -6 70.8976 6.50299   4
   2   4  -6 77.9882 9.42720   2
   2   4  -6 73.3244 6.69853   5
   2   4  -6 89.8511 9.03500   1
  -2  -4   6 83.8234 6.46668   6
  -2  -4   6 60.9040 4.34518   3
  -2  -4   6 85.0732 12.6625   4
   2   3  -7 2249.50 67.9964   4
   2   3  -7 2328.57 98.5462   1
   2   3  -7 2303.14 92.3298   2
  -2  -3   7 2301.34 90.7773   4
  -2  -3   7 2339.22 90.7699   6
  -2  -3   7 2403.10 102.880   2
  -2  -3   7 2234.95 86.0354   3
   2   2  -8 757.407 25.8868   4
   2   2  -8 777.859 34.0921   5
   2   2  -8 735.514 30.7737   1
   2   2  -8 755.704 23.4989   2
  -2  -2   8 810.853 32.2813   4
  -2  -2   8 786.113 38.5896   6
  -2  -2   8 818.434 36.6840   2
   2   1  -9 115.356 4.47563   2
   2   1  -9 117.771 5.38685   1
   2   1  -9 116.361 5.77489   4
   2   1  -9 127.552 5.27937   5
  -2  -1   9 103.939 6.75689   4
  -2  -1   9 108.780 7.64621   6
  -2  -1   9 126.257 5.86161   2
  -2   1  11 115.457 7.74769   3
  -2   1  11 106.916 6.82258   6
  -2   2  12 117.430 6.77870   6
  -2   2  12 112.427 6.09289   3
   2  -3 -13 1419.89 60.1385   3
  -2   3  13 1367.37 55.0063   6
  -2   3  13 1474.31 64.3475   3
   2  -4 -14 186.980 12.5988   3
  -2   4  14 169.154 13.2202   3
  -2   4  14 167.188 8.83632   6
   2  -5 -15 2.92993 4.67358   3
  -2   5  15 5.32277 7.60343   3
  -2   5  15 2.41026 3.36440   5
   2  -6 -16 11.8607 3.57274   3
  -2   6  16 15.3162 3.71527   5
  -2   6  16 14.7468 5.29892   3
  -2   6  16 7.59986 5.96706   4
  -2   6  16 6.88791 3.75481   2
  -2   7  17 22.8824 8.87376   4
  -2   7  17 15.2622 6.76099   2
  -2   8  18 9.57791 5.03822   4
  -2   8  18 -2.1576 5.04283   3
   3   9  -2 62.9279 9.91834   4
   3   8  -3 1.69115 5.40730   4
   3   8  -3 17.4193 4.98533   2
   3   7  -4 463.914 25.3615   4
   3   7  -4 500.738 35.6537   2
  -3  -7   4 485.261 40.4990   3
   3   6  -5 64.6562 10.5976   1
   3   6  -5 93.3978 19.2698   2
  -3  -6   5 66.9463 6.11340   3
  -3  -6   5 55.3707 5.31128   6
   3   5  -6 815.389 31.8173   4
   3   5  -6 793.494 28.7423   2
   3   5  -6 737.164 61.3846   1
  -3  -5   6 842.067 42.5304   3
  -3  -5   6 787.576 35.4991   6
   3   4  -7 1898.66 46.4644   2
   3   4  -7 1869.71 74.0694   4
  -3  -4   7 1743.73 68.6372   6
  -3  -4   7 1799.00 90.6056   3
  -3  -4   7 1752.01 60.4688   2
  -3  -4   7 1800.94 64.7041   4
   3   3  -8 1370.50 46.7640   4
   3   3  -8 1430.68 41.4645   2
  -3  -3   8 1416.08 50.6015   6
  -3  -3   8 1425.76 45.4298   4
  -3  -3   8 1369.37 54.7576   2
   3   2  -9 1033.89 44.2807   1
   3   2  -9 1129.11 43.9352   4
   3   2  -9 1053.39 32.1063   2
  -3  -2   9 1117.68 40.1801   2
  -3  -2   9 1150.37 49.5357   6
  -3  -2   9 1089.79 41.7383   4
   3   1 -10 6161.97 221.979   6
  -3  -1  10 6209.15 206.595   4
   3   0 -11 -1.1979 1.38023   5
   3   0 -11 1.88981 1.02619   1
  -3   0  11 -2.5384 2.99631   2
  -3   0  11 3.53132 2.74074   6
  -3   0  11 0.07910 2.18679   4
  -3   0  11 -1.1027 1.14196   1
   3  -1 -12 330.518 15.0256   3
   3  -1 -12 366.303 15.1084   6
  -3   1  12 359.274 14.9276   3
  -3   1  12 369.823 10.8714   5
  -3   1  12 352.772 10.5399   5
  -3   1  12 359.549 16.6034   6
   3  -2 -13 46.4684 5.81445   3
  -3   2  13 41.6791 3.01471   5
  -3   2  13 49.0650 4.82283   6
  -3   2  13 41.3009 5.33034   3
   3  -3 -14 1072.26 42.7447   3
  -3   3  14 1077.51 38.3186   3
  -3   3  14 1022.71 62.9813   5
  -3   3  14 1010.39 47.7784   6
   3  -4 -15 178.321 12.7493   3
  -3   4  15 174.716 16.0248   5
  -3   4  15 183.344 14.2354   3
  -3   4  15 177.049 9.11249   6
   3  -5 -16 3.55298 2.95890   3
  -3   5  16 -0.2074 2.82459   5
  -3   5  16 5.62552 4.33644   3
  -3   6  17 5.12277 5.18055   3
  -3   6  17 4.25301 3.84531   5
  -3   7  18 274.940 16.7667   4
  -3   7  18 235.808 18.0947   1
  -3   7  18 244.954 23.8310   3
  -3   7  18 297.674 18.9354   2
  -3   8  19 -7.2183 5.97943   4
  -3   8  19 1.94002 5.11915   3
   4   9  -3 45.0427 9.76511   4
   4   8  -4 918.986 86.1422   2
   4   8  -4 920.970 66.4578   4
   4   7  -5 380.702 29.3973   4
   4   7  -5 318.426 24.4395   2
  -4  -7   5 384.403 22.5519   3
   4   6  -6 21.5299 5.33104   4
   4   6  -6 21.4036 6.29867   2
  -4  -6   6 14.6567 2.98202   6
  -4  -6   6 11.6055 3.14777   3
   4   5  -7 253.687 18.1108   2
   4   5  -7 299.653 10.9031   4
  -4  -5   7 290.768 12.7432   6
  -4  -5   7 254.553 19.1399   4
  -4  -5   7 285.141 14.2324   3
   4   4  -8 240.304 13.3684   2
   4   4  -8 301.145 13.4796   4
  -4  -4   8 274.941 15.0854   6
  -4  -4   8 267.963 14.3790   2
  -4  -4   8 253.254 10.0446   3
  -4  -4   8 291.326 21.7009   4
   4   3  -9 349.141 13.4475   2
   4   3  -9 364.856 20.3005   4
  -4  -3   9 367.985 15.3165   4
  -4  -3   9 381.109 17.4723   2
  -4  -3   9 387.604 16.5078   6
   4   2 -10 42.7366 4.37611   4
   4   2 -10 43.1905 4.17384   6
   4   2 -10 36.2874 5.09604   2
  -4  -2  10 43.3498 5.16344   6
  -4  -2  10 55.0699 10.9126   2
  -4  -2  10 43.0380 8.12321   4
   4   1 -11 145.995 6.87199   6
   4   1 -11 149.978 9.96449   4
   4   1 -11 141.136 6.00472   1
   4   1 -11 160.286 8.70265   2
  -4  -1  11 154.057 8.50534   2
  -4  -1  11 134.856 8.34022   6
  -4  -1  11 135.982 9.52550   4
  -4   0  12 8199.23 246.004   3
  -4   0  12 8374.28 268.497   4
   4  -1 -13 1171.43 44.3416   6
   4  -1 -13 1142.46 44.3168   3
  -4   1  13 1153.38 58.6990   3
  -4   1  13 1156.45 38.6759   1
  -4   1  13 1147.25 45.7459   6
   4  -2 -14 12.4850 3.39266   6
   4  -2 -14 12.4059 4.20244   3
  -4   2  14 14.6500 3.98321   5
  -4   2  14 10.5850 5.42071   3
  -4   2  14 22.6366 5.13624   6
   4  -3 -15 119.623 9.55346   3
  -4   3  15 133.085 7.59609   5
  -4   3  15 137.897 6.20650   6
  -4   3  15 107.122 9.94500   3
   4  -4 -16 36.2406 4.46895   3
  -4   4  16 23.6390 3.25085   6
  -4   4  16 30.6463 5.23506   3
  -4   4  16 26.1639 4.24467   5
   4  -5 -17 8.14321 3.66392   3
  -4   5  17 -1.8902 5.67464   3
  -4   5  17 1.03131 3.33182   1
  -4   5  17 -2.3237 2.32280   5
  -4   6  18 51.1005 7.80615   1
  -4   6  18 43.7996 7.77413   3
  -4   6  18 59.9981 6.32637   5
  -4   7  19 162.874 21.9457   3
  -4   7  19 194.698 18.5803   2
  -4   7  19 226.834 17.4442   4
  -4   7  19 205.498 18.9082   1
  -4   8  20 153.827 13.5300   4
  -4   8  20 166.867 10.3262   3
   5   9  -4 7.36809 6.01478   4
   5   8  -5 55.5138 9.02442   2
   5   8  -5 69.2377 12.7855   4
   5   7  -6 29.8065 9.08170   4
   5   7  -6 31.6342 7.12420   2
  -5  -7   6 23.7906 3.28167   3
   5   6  -7 96.1035 11.6530   4
   5   6  -7 124.816 14.4791   2
  -5  -6   7 118.690 7.49879   3
  -5  -6   7 128.554 8.41743   6
   5   5  -8 14.6188 6.57403   4
   5   5  -8 7.33060 6.79109   2
  -5  -5   8 10.7552 5.25341   4
  -5  -5   8 9.30371 2.81322   3
  -5  -5   8 10.8302 3.77039   6
   5   4  -9 305.948 20.3200   4
   5   4  -9 271.955 11.4456   2
  -5  -4   9 295.580 15.6446   2
  -5  -4   9 280.316 17.9854   4
  -5  -4   9 307.603 15.9639   6
  -5  -4   9 303.316 13.1568   3
   5   3 -10 21.7810 6.01808   4
   5   3 -10 11.3924 4.82158   2
   5   3 -10 15.9064 3.15654   6
  -5  -3  10 7.36972 5.11282   2
  -5  -3  10 4.36980 4.86436   4
  -5  -3  10 10.9474 4.37200   6
   5   2 -11 1577.93 55.9990   4
   5   2 -11 1683.49 48.3837   2
   5   2 -11 1551.00 54.6384   6
  -5  -2  11 1598.78 63.1318   6
  -5  -2  11 1644.16 57.9716   4
  -5  -2  11 1572.55 56.9431   2
   5   1 -12 267.961 14.3921   6
   5   1 -12 255.131 11.9113   4
   5   1 -12 279.959 15.0192   2
  -5  -1  12 281.587 12.4437   4
  -5  -1  12 269.536 12.8997   6
  -5  -1  12 297.687 14.9725   2
  -5  -1  12 264.444 12.3465   3
   5   0 -13 3.54648 2.60460   6
  -5   0  13 10.4140 5.20354   3
  -5   0  13 3.91584 5.13558   6
  -5   0  13 0.26987 3.11626   4
  -5   0  13 0.39600 3.54079   2
   5  -1 -14 2829.11 114.525   3
   5  -1 -14 2870.55 119.561   6
  -5   1  14 2936.79 101.064   6
  -5   1  14 2802.99 112.827   3
   5  -2 -15 345.800 11.5417   3
   5  -2 -15 380.256 17.5377   6
  -5   2  15 398.742 20.2649   6
  -5   2  15 371.224 14.1128   1
  -5   2  15 382.938 13.7940   5
  -5   2  15 384.867 17.6805   3
   5  -3 -16 345.429 16.8546   6
   5  -3 -16 336.423 16.7709   3
  -5   3  16 304.270 20.2962   3
  -5   3  16 346.411 18.5594   5
  -5   3  16 336.582 21.3056   1
  -5   3  16 362.746 22.3755   6
   5  -4 -17 10.4608 2.71791   3
  -5   4  17 11.5243 3.32415   6
  -5   4  17 -0.4528 5.57478   3
  -5   4  17 6.47386 2.44734   5
   5  -5 -18 368.157 27.0314   3
  -5   5  18 331.093 31.7034   5
  -5   5  18 341.370 25.8989   3
  -5   5  18 338.122 22.3127   1
  -5   6  19 22.0862 6.21147   5
  -5   6  19 9.76998 7.50227   3
  -5   6  19 19.4676 4.91898   1
  -5   7  20 132.388 10.6120   1
  -5   7  20 158.332 18.6663   3
  -5   8  21 8.24442 3.96048   4
  -5   8  21 -1.2529 3.59739   3
   6   8  -6 527.373 43.9515   4
   6   8  -6 499.924 38.4540   2
   6   7  -7 21.9760 6.52003   4
   6   7  -7 37.1877 8.19618   2
  -6  -7   7 20.3853 3.47172   3
   6   6  -8 469.446 26.5391   4
   6   6  -8 511.065 31.0544   2
  -6  -6   8 445.118 21.9490   6
  -6  -6   8 482.438 22.3472   3
   6   5  -9 67.1250 6.45054   4
   6   5  -9 77.6293 9.26039   2
  -6  -5   9 85.0358 7.37282   2
  -6  -5   9 67.6551 6.96573   6
  -6  -5   9 81.1405 8.84484   4
  -6  -5   9 75.5604 4.38453   3
   6   4 -10 207.450 12.3680   2
   6   4 -10 191.598 9.38062   6
   6   4 -10 210.734 8.86903   4
  -6  -4  10 190.537 12.3599   2
  -6  -4  10 188.979 11.8495   4
  -6  -4  10 212.468 10.8462   3
  -6  -4  10 216.097 9.62926   6
   6   3 -11 693.727 24.0160   6
   6   3 -11 691.536 26.0556   4
   6   3 -11 650.690 26.4843   2
  -6  -3  11 727.160 28.1000   4
  -6  -3  11 703.752 28.4691   2
  -6  -3  11 705.349 26.8621   6
   6   2 -12 474.837 15.1596   2
   6   2 -12 464.723 19.8830   4
   6   2 -12 496.612 21.6545   6
  -6  -2  12 464.758 26.3323   6
  -6  -2  12 466.863 27.5322   2
  -6  -2  12 473.836 23.3376   4
   6   1 -13 93.6878 7.56806   2
   6   1 -13 97.7604 6.44938   6
   6   1 -13 90.3785 11.1869   4
  -6  -1  13 100.003 7.29101   3
  -6  -1  13 106.822 13.6412   2
  -6  -1  13 93.2631 11.6834   4
  -6  -1  13 79.9747 8.45646   6
   6   0 -14 997.555 46.2862   6
  -6   0  14 1023.97 35.6494   3
  -6   0  14 1089.47 43.1169   6
  -6   0  14 994.441 35.2114   4
  -6   0  14 1027.77 40.1479   2
   6  -1 -15 2774.77 102.533   3
   6  -1 -15 2886.84 112.380   6
  -6   1  15 2838.29 167.467   6
  -6   1  15 2776.46 128.800   3
   6  -2 -16 13.6947 4.31755   6
  -6   2  16 5.33112 1.20975   5
  -6   2  16 5.22199 1.85310   1
   6  -3 -17 32.4809 5.75617   3
   6  -3 -17 36.3419 4.61960   6
  -6   3  17 41.7440 3.19920   5
  -6   3  17 36.8967 4.06678   1
  -6   3  17 36.1535 4.52077   6
   6  -4 -18 262.806 20.5959   3
  -6   4  18 286.933 17.9530   6
  -6   4  18 241.067 17.1297   3
  -6   4  18 269.768 15.4505   5
  -6   4  18 285.981 16.4686   1
  -6   5  19 86.7033 7.63719   1
  -6   5  19 85.0475 7.63603   5
  -6   5  19 63.6557 9.16416   3
  -6   6  20 6.56782 6.64334   3
  -6   6  20 0.32716 2.95337   5
  -6   6  20 -1.3522 3.76988   1
  -6   7  21 14.3731 6.75535   3
   7   8  -7 239.677 22.6100   4
   7   7  -8 22.4754 8.16239   4
   7   7  -8 9.70093 4.54078   2
   7   6  -9 54.9139 10.5555   4
  -7  -6   9 55.0632 6.38002   6
  -7  -6   9 54.6720 7.92294   2
  -7  -6   9 51.5498 4.19261   3
   7   5 -10 143.122 10.4218   4
   7   5 -10 138.318 9.16475   2
  -7  -5  10 130.156 10.2739   4
  -7  -5  10 146.195 13.3992   2
  -7  -5  10 130.989 6.29303   3
  -7  -5  10 147.554 9.03761   6
   7   4 -11 330.781 19.5398   6
   7   4 -11 318.894 15.6159   2
   7   4 -11 313.421 14.9090   4
  -7  -4  11 328.977 15.5498   6
  -7  -4  11 336.824 20.1587   4
  -7  -4  11 305.009 12.5747   2
   7   3 -12 784.183 41.5115   6
   7   3 -12 764.474 31.3488   4
   7   3 -12 849.113 34.9073   2
  -7  -3  12 822.624 34.3149   2
  -7  -3  12 813.597 34.6476   4
  -7  -3  12 788.347 29.9488   6
   7   2 -13 287.666 15.7981   2
   7   2 -13 298.523 14.7654   4
   7   2 -13 286.165 17.9127   6
  -7  -2  13 316.810 14.4775   3
  -7  -2  13 272.682 14.5389   2
  -7  -2  13 309.773 11.7782   4
  -7  -2  13 325.054 16.2573   6
   7   1 -14 4037.38 162.148   6
   7   1 -14 4231.36 137.701   4
   7   1 -14 4256.65 132.549   2
  -7  -1  14 4289.48 120.463   2
  -7  -1  14 4255.54 142.413   3
  -7  -1  14 4152.82 148.664   4
  -7  -1  14 4396.29 157.535   6
   7   0 -15 -3.6925 4.35568   6
  -7   0  15 -7.3637 4.33930   2
  -7   0  15 -5.5444 4.38018   4
  -7   0  15 -0.2850 6.43582   6
  -7   0  15 -2.5126 3.16147   3
   7  -1 -16 144.554 6.85081   3
   7  -1 -16 156.315 10.2377   6
  -7   1  16 169.861 11.1746   3
  -7   1  16 165.766 9.41629   6
   7  -2 -17 5.31883 4.42586   3
   7  -2 -17 9.12014 3.82221   6
  -7   2  17 3.35460 6.25990   3
  -7   2  17 6.48234 2.58331   1
  -7   2  17 3.88138 1.13146   5
  -7   2  17 0.37790 2.88300   6
   7  -3 -18 61.7451 4.83277   6
   7  -3 -18 59.2298 5.37519   3
  -7   3  18 62.4206 6.21131   6
  -7   3  18 53.1206 6.62672   1
  -7   3  18 47.3856 8.68858   3
  -7   3  18 50.4298 3.26996   5
   7  -4 -19 30.2122 5.19430   3
   7  -4 -19 28.0209 4.77517   6
  -7   4  19 36.0869 4.39173   6
  -7   4  19 29.7301 5.27148   1
  -7   4  19 27.8517 4.27920   5
  -7   5  20 1.40598 6.42807   3
  -7   5  20 3.35743 2.41419   5
  -7   5  20 -4.1512 3.44055   1
  -7   6  21 10.9734 3.47099   1
  -7   6  21 1.34767 2.81138   5
  -7   6  21 1.35396 4.40923   3
  -7   7  22 14.6974 6.35130   3
   8   8  -8 630.029 55.8762   4
   8   7  -9 313.037 24.0178   4
   8   7  -9 307.431 26.4441   2
  -8  -7   9 333.979 16.3258   3
   8   6 -10 14.2775 5.31978   2
  -8  -6  10 10.0290 4.39432   6
  -8  -6  10 12.4861 6.99422   2
   8   5 -11 33.2706 5.67260   4
   8   5 -11 43.0117 7.31071   2
   8   5 -11 33.6412 4.77083   6
  -8  -5  11 26.9841 5.44424   2
  -8  -5  11 31.6850 3.30753   3
  -8  -5  11 38.7214 5.35008   6
   8   4 -12 97.6112 6.71996   6
   8   4 -12 119.291 16.7792   4
  -8  -4  12 79.2630 10.4033   4
  -8  -4  12 104.253 7.16050   6
  -8  -4  12 110.822 10.9440   2
   8   3 -13 42.8272 6.36606   2
   8   3 -13 45.2738 5.23189   6
   8   3 -13 42.7544 13.0776   4
  -8  -3  13 43.8583 3.52864   3
  -8  -3  13 38.8265 5.64974   4
  -8  -3  13 40.3547 8.97545   2
  -8  -3  13 40.7785 4.94062   6
   8   2 -14 5730.55 263.224   6
   8   2 -14 5819.64 168.102   2
   8   2 -14 5701.67 216.887   4
  -8  -2  14 5772.22 197.398   2
  -8  -2  14 5909.23 190.524   4
  -8  -2  14 5910.71 194.281   3
   8   1 -15 210.639 11.3647   2
   8   1 -15 204.973 12.0032   6
  -8  -1  15 203.539 13.1413   2
  -8  -1  15 209.453 12.2077   3
  -8  -1  15 217.180 14.1375   4
  -8  -1  15 195.659 13.0996   6
   8   0 -16 5577.24 264.955   6
  -8   0  16 5874.07 191.089   3
  -8   0  16 5976.17 253.561   6
  -8   0  16 5722.89 214.411   4
   8  -1 -17 106.588 4.10213   5
   8  -1 -17 101.130 7.83629   3
   8  -1 -17 93.6233 6.44542   6
  -8   1  17 109.588 10.0309   3
  -8   1  17 106.759 8.75125   6
   8  -2 -18 121.274 8.50960   6
   8  -2 -18 114.739 10.9393   3
  -8   2  18 117.620 4.27991   1
  -8   2  18 105.227 8.97730   6
  -8   2  18 106.357 7.11544   3
   8  -3 -19 213.698 17.2818   3
   8  -3 -19 213.408 15.7559   6
  -8   3  19 197.781 16.9578   3
  -8   3  19 236.241 16.8958   6
  -8   3  19 209.671 9.40169   5
  -8   3  19 213.063 12.6010   1
   8  -4 -20 -1.4445 2.16963   6
  -8   4  20 3.92455 3.47988   1
  -8   4  20 -0.9048 2.85404   6
  -8   4  20 2.83049 2.16209   5
  -8   4  20 1.36407 4.49761   3
  -8   5  21 2.86666 3.02514   5
  -8   5  21 4.01569 3.25522   3
  -8   6  22 4.62435 3.37130   1
  -8   7  23 196.333 22.2067   3
   9   8  -9 76.3955 14.1270   4
   9   7 -10 3.65846 6.85525   4
   9   7 -10 0.55073 7.51864   2
   9   6 -11 36.5704 8.13745   2
   9   6 -11 38.1714 11.8698   4
  -9  -6  11 38.3151 6.36420   6
  -9  -6  11 25.5167 2.28059   3
  -9  -6  11 29.8261 2.32569   3
  -9  -6  11 43.8580 7.61187   2
   9   5 -12 174.071 16.5848   6
   9   5 -12 153.154 16.2257   2
   9   5 -12 199.386 21.1770   4
  -9  -5  12 184.677 17.1050   6
  -9  -5  12 185.667 9.85927   3
  -9  -5  12 166.348 7.27996   3
  -9  -5  12 189.229 16.6147   2
   9   4 -13 1445.13 55.6022   4
   9   4 -13 1423.22 55.5144   2
   9   4 -13 1382.63 116.002   6
  -9  -4  13 1472.95 80.0789   4
  -9  -4  13 1393.95 66.6537   6
  -9  -4  13 1358.87 76.1693   2
  -9  -4  13 1504.13 49.3150   3
   9   3 -14 163.516 9.89842   2
   9   3 -14 173.915 12.2267   4
   9   3 -14 178.260 17.4520   6
  -9  -3  14 185.282 13.8878   6
  -9  -3  14 163.599 8.30334   2
  -9  -3  14 192.449 9.61188   3
  -9  -3  14 185.910 13.1379   4
   9   2 -15 10.7311 5.09131   6
   9   2 -15 7.12707 10.9071   4
   9   2 -15 12.9995 6.73375   2
  -9  -2  15 14.3131 3.46070   3
  -9  -2  15 14.4801 8.64634   2
  -9  -2  15 26.9737 6.59448   6
  -9  -2  15 19.4945 3.43543   4
   9   1 -16 90.5463 8.77173   6
  -9  -1  16 93.7918 8.09564   6
  -9  -1  16 94.1111 8.57162   4
  -9  -1  16 118.317 7.19650   2
  -9  -1  16 122.939 8.02523   3
   9   0 -17 -0.5456 3.82470   6
  -9   0  17 1.56308 6.14991   6
  -9   0  17 -2.0166 4.13469   2
  -9   0  17 -0.8187 3.73143   4
  -9   0  17 6.68394 4.37000   3
   9  -1 -18 566.708 20.3209   5
   9  -1 -18 575.142 36.9717   3
   9  -1 -18 573.974 25.9127   6
  -9   1  18 577.306 26.6058   3
  -9   1  18 564.141 34.6484   2
  -9   1  18 545.063 31.7611   6
   9  -2 -19 4.15568 3.74605   3
  -9   2  19 -4.1499 3.60275   3
  -9   2  19 -5.1464 4.44397   6
   9  -3 -20 538.488 45.2945   6
   9  -3 -20 528.567 38.1524   3
  -9   3  20 527.082 24.1879   1
  -9   3  20 548.751 38.9962   3
  -9   3  20 536.287 20.0604   5
  -9   3  20 578.120 40.8998   6
   9  -4 -21 136.420 12.7139   6
  -9   4  21 122.258 13.1305   3
  -9   4  21 122.304 11.5313   6
  -9   4  21 135.306 8.04998   5
  -9   4  21 118.441 7.41701   1
  -9   5  22 23.8647 6.99840   3
  -9   5  22 26.3065 2.94432   5
  -9   5  22 25.4427 5.09986   1
  -9   6  23 15.8272 7.35731   3
  -9   7  24 176.368 17.0056   3
  10   8 -10 157.294 15.4784   4
  10   7 -11 158.028 18.1606   2
  10   7 -11 169.921 16.2961   4
  10   6 -12 379.925 24.1809   2
  10   6 -12 372.692 34.2212   4
 -10  -6  12 373.585 21.9416   6
  10   5 -13 765.669 51.7393   6
  10   5 -13 817.987 48.7573   2
  10   5 -13 754.318 38.7748   4
 -10  -5  13 877.826 38.0745   2
 -10  -5  13 823.072 34.7879   3
 -10  -5  13 898.269 40.2263   6
 -10  -5  13 808.031 28.7338   3
  10   4 -14 76.5451 13.0424   4
  10   4 -14 86.4277 7.76200   6
  10   4 -14 71.4980 7.98070   2
 -10  -4  14 84.0273 12.9510   2
 -10  -4  14 88.8979 4.66807   3
 -10  -4  14 72.5662 10.5438   6
 -10  -4  14 98.2131 9.90512   4
  10   3 -15 22.6819 7.41429   2
  10   3 -15 24.2697 4.67687   6
  10   3 -15 19.5924 5.73396   4
 -10  -3  15 23.1348 3.91293   3
 -10  -3  15 18.1812 5.38794   4
 -10  -3  15 19.8493 4.90608   6
 -10  -3  15 15.4101 5.64100   2
  10   2 -16 104.470 10.3387   6
  10   2 -16 142.523 11.9732   4
  10   2 -16 136.413 8.85207   2
 -10  -2  16 116.476 8.86576   2
 -10  -2  16 129.575 9.20751   6
 -10  -2  16 125.265 8.60863   3
  10   1 -17 54.0942 6.59159   6
 -10  -1  17 51.7397 6.99488   3
 -10  -1  17 47.0900 6.73250   4
 -10  -1  17 51.2931 6.53108   6
 -10  -1  17 45.3990 5.17253   2
  10   0 -18 408.735 27.6029   3
  10   0 -18 431.735 17.2434   5
  10   0 -18 424.708 26.6446   6
  10   0 -18 401.200 15.2820   1
 -10   0  18 392.148 22.1425   2
 -10   0  18 417.372 19.3473   3
 -10   0  18 447.989 19.5807   4
 -10   0  18 415.910 18.0991   6
  10  -1 -19 95.2970 10.7486   3
  10  -1 -19 77.2400 8.79575   6
  10  -1 -19 87.7740 4.26582   5
 -10   1  19 87.4483 7.15717   2
 -10   1  19 113.546 9.06923   3
 -10   1  19 98.2159 9.33428   6
  10  -2 -20 39.3825 4.71209   6
  10  -2 -20 43.3655 5.88239   3
 -10   2  20 44.5864 6.39015   6
 -10   2  20 41.9267 7.95289   3
  10  -3 -21 149.976 15.9500   3
  10  -3 -21 152.222 15.2377   6
 -10   3  21 149.999 7.50645   5
 -10   3  21 125.868 12.4595   3
 -10   3  21 166.458 6.55480   1
 -10   3  21 170.682 15.2377   6
  10  -4 -22 1.35891 2.56711   6
 -10   4  22 6.10363 2.72436   1
 -10   4  22 3.11322 2.00108   5
 -10   4  22 -0.9093 3.79741   6
 -10   4  22 -1.6999 3.99954   3
 -10   5  23 223.999 17.5040   3
 -10   5  23 211.801 13.8370   5
 -10   5  23 191.014 16.5370   1
 -10   6  24 2.35824 4.89212   3
 -10   7  25 33.1666 6.32349   3
  11   8 -11 147.404 21.4746   4
  11   7 -12 28.1828 7.93037   2
  11   7 -12 46.7008 9.86485   4
  11   6 -13 33.5502 9.76156   4
  11   6 -13 59.6367 9.44714   2
 -11  -6  13 47.6459 8.86639   6
  11   5 -14 1887.34 89.1294   4
  11   5 -14 1918.33 112.770   2
  11   5 -14 1641.36 160.839   6
 -11  -5  14 1877.93 72.7367   3
 -11  -5  14 1826.61 88.5271   2
 -11  -5  14 1957.57 60.1003   3
 -11  -5  14 1981.17 69.2523   6
  11   4 -15 302.740 31.1929   6
  11   4 -15 321.599 19.0755   2
  11   4 -15 334.867 19.9428   4
 -11  -4  15 341.772 14.2952   3
 -11  -4  15 339.791 23.4801   6
 -11  -4  15 355.866 22.1460   2
  11   3 -16 42.3733 5.52793   6
  11   3 -16 53.9095 7.08490   2
  11   3 -16 73.1748 11.3827   4
 -11  -3  16 67.3488 8.33279   2
 -11  -3  16 49.0097 6.60974   3
 -11  -3  16 58.6720 6.66569   4
 -11  -3  16 52.0223 10.2051   6
  11   2 -17 622.050 24.4660   2
  11   2 -17 599.862 26.7171   6
 -11  -2  17 563.329 28.8967   6
 -11  -2  17 601.024 32.4878   2
 -11  -2  17 617.752 35.7665   4
 -11  -2  17 608.152 26.3731   3
  11   1 -18 525.607 18.6891   1
  11   1 -18 489.515 39.6513   6
 -11  -1  18 549.478 30.4505   2
 -11  -1  18 556.957 25.7095   3
 -11  -1  18 517.513 22.7056   6
 -11  -1  18 547.964 40.3395   4
  11   0 -19 0.33574 1.12161   1
  11   0 -19 2.62002 3.85557   6
  11   0 -19 -3.0672 2.06808   5
 -11   0  19 -3.6007 4.65322   3
 -11   0  19 -5.7058 3.89896   4
 -11   0  19 2.57114 4.72921   2
 -11   0  19 4.08446 3.79796   6
  11  -1 -20 57.5387 3.53264   5
  11  -1 -20 56.3678 7.86005   3
  11  -1 -20 63.1505 7.70084   6
 -11   1  20 62.0082 7.21345   6
 -11   1  20 49.3707 8.84902   3
  11  -2 -21 3.87293 5.53113   3
  11  -2 -21 5.63274 3.37809   6
 -11   2  21 -2.2406 6.32945   3
  11  -3 -22 42.0234 5.11754   6
 -11   3  22 43.7035 6.84195   6
 -11   3  22 27.1748 7.36870   3
 -11   3  22 38.7923 2.36400   1
  11  -4 -23 6.89119 3.39212   6
 -11   4  23 1.15000 4.24622   6
 -11   4  23 4.83364 1.87578   1
 -11   4  23 -5.8932 5.30711   3
 -11   4  23 2.12926 1.56447   5
  11  -5 -24 128.827 18.6032   6
 -11   5  24 128.864 15.5201   3
 -11   6  25 2.27551 5.61159   3
  12   7 -13 78.9895 11.7743   4
  12   6 -14 71.9138 11.2428   4
  12   6 -14 60.1343 11.5852   2
 -12  -6  14 52.9842 8.66683   6
  12   5 -15 284.368 19.4429   4
  12   5 -15 244.118 15.4836   2
  12   5 -15 239.652 22.2147   6
 -12  -5  15 249.938 11.3991   3
 -12  -5  15 247.840 18.6513   2
 -12  -5  15 273.696 11.1424   3
 -12  -5  15 286.416 18.1231   6
  12   4 -16 241.772 17.1606   6
  12   4 -16 254.260 17.0399   4
  12   4 -16 261.797 18.6268   2
 -12  -4  16 278.741 19.0576   2
 -12  -4  16 244.416 12.5616   3
 -12  -4  16 268.493 19.2395   6
  12   3 -17 126.648 12.0949   4
  12   3 -17 146.676 9.92826   2
  12   3 -17 112.426 13.3529   6
 -12  -3  17 134.577 12.2318   2
 -12  -3  17 120.824 7.67434   3
 -12  -3  17 170.194 17.4531   6
  12   2 -18 1076.17 50.1151   2
  12   2 -18 1108.59 80.2054   6
 -12  -2  18 1069.45 79.4943   2
 -12  -2  18 1072.00 66.8575   4
 -12  -2  18 1099.97 43.0790   3
 -12  -2  18 1077.13 50.3781   6
  12   1 -19 94.8770 5.91510   1
  12   1 -19 90.1515 6.06272   6
 -12  -1  19 93.9909 9.85594   4
 -12  -1  19 98.5625 8.05001   3
 -12  -1  19 98.6190 8.98780   2
 -12  -1  19 84.9356 7.88306   6
  12   0 -20 35.1204 6.28723   6
  12   0 -20 45.9015 2.24988   1
  12   0 -20 43.9156 4.13946   5
 -12   0  20 46.5802 6.71670   4
 -12   0  20 49.6539 7.68325   3
 -12   0  20 48.6517 6.10709   2
  12  -1 -21 10.8699 4.92862   3
  12  -1 -21 11.8385 4.97704   6
  12  -1 -21 9.11505 1.94933   5
 -12   1  21 4.15450 5.90087   6
 -12   1  21 7.75599 5.22975   3
 -12   1  21 5.23364 5.53839   2
  12  -2 -22 98.7391 10.7980   6
  12  -2 -22 74.4810 11.1262   3
 -12   2  22 104.386 9.74750   6
 -12   2  22 77.6916 10.3797   2
 -12   2  22 110.876 11.3702   3
  12  -3 -23 27.1385 5.08807   6
 -12   3  23 27.4702 8.05150   6
  12  -4 -24 143.105 9.94211   6
 -12   4  24 135.531 16.6255   3
 -12   4  24 114.899 4.82336   1
  12  -5 -25 9.57652 3.79156   6
 -12   5  25 14.2579 8.41902   3
 -12   6  26 13.0995 8.30823   3
  13   7 -14 4.92445 7.82603   4
  13   6 -15 115.298 13.8564   2
  13   6 -15 136.701 19.1621   4
 -13  -6  15 132.189 10.8960   6
  13   5 -16 -10.991 7.34913   2
  13   5 -16 0.04990 6.20286   4
 -13  -5  16 10.8172 5.72295   6
  13   4 -17 61.4900 9.84832   2
  13   4 -17 49.3073 9.84744   4
 -13  -4  17 51.7700 8.95424   6
 -13  -4  17 52.3623 8.67833   2
 -13  -4  17 60.8470 5.01243   3
  13   3 -18 74.4807 11.1230   4
 -13  -3  18 50.8716 6.47885   2
 -13  -3  18 55.0148 8.45981   6
 -13  -3  18 65.2593 5.58928   3
  13   2 -19 134.931 10.9530   2
 -13  -2  19 136.015 10.1110   3
 -13  -2  19 142.097 12.0060   2
 -13  -2  19 147.300 11.9200   6
  13   1 -20 71.8776 4.91416   1
  13   1 -20 78.1396 9.81151   5
 -13  -1  20 72.6849 8.41822   2
 -13  -1  20 72.6042 9.88738   3
 -13  -1  20 89.6501 10.0571   6
  13   0 -21 3.08268 3.90750   6
 -13   0  21 3.08157 2.97964   3
 -13   0  21 2.24509 4.14398   4
 -13   0  21 1.54788 5.31511   6
  13  -1 -22 12.7485 4.96466   6
  13  -1 -22 12.9318 2.44777   5
  13  -1 -22 8.99564 2.88930   3
 -13   1  22 5.09070 4.72969   2
 -13   1  22 25.2283 7.17448   6
  13  -2 -23 159.368 18.8710   6
 -13   2  23 146.619 11.7367   6
 -13   2  23 152.895 16.7626   3
 -13   2  23 152.729 10.6908   2
 -13   3  24 -5.4719 7.86203   3
 -13   3  24 -3.3799 5.41178   6
 -13   4  25 11.0839 6.03625   3
 -13   5  26 94.7959 14.4067   3
 -13   6  27 66.8536 11.1655   3
  14   7 -15 3.07070 6.56586   4
  14   6 -16 158.642 18.3875   2
  14   6 -16 171.319 17.8667   4
  14   5 -17 135.568 18.4755   4
  14   5 -17 172.755 17.1550   2
 -14  -5  17 145.012 5.33958   3
 -14  -5  17 164.697 5.27096   3
 -14  -5  17 146.855 12.3428   6
  14   4 -18 250.899 19.9821   4
  14   4 -18 250.059 23.9659   2
 -14  -4  18 231.088 18.5277   2
 -14  -4  18 298.854 18.7182   6
 -14  -4  18 252.296 15.3542   3
  14   3 -19 193.581 20.3141   2
  14   3 -19 217.985 17.5156   4
 -14  -3  19 197.320 12.4412   3
 -14  -3  19 238.723 14.8546   6
 -14  -3  19 170.937 18.8762   2
  14   2 -20 158.542 14.8219   2
  14   2 -20 167.909 11.8980   1
 -14  -2  20 172.371 13.9927   3
 -14  -2  20 190.020 14.2124   6
 -14  -2  20 188.849 13.0353   2
  14   1 -21 47.7385 4.41215   5
  14   1 -21 39.3738 3.65187   1
 -14  -1  21 39.5201 6.46089   3
 -14  -1  21 46.5716 5.96968   6
 -14  -1  21 34.6916 5.88895   2
  14   0 -22 104.325 5.90120   5
  14   0 -22 97.1928 3.84130   1
 -14   0  22 95.1363 11.4142   6
 -14   0  22 93.6646 9.06905   2
  14  -1 -23 63.7292 4.04114   5
 -14   1  23 76.4252 10.8945   3
 -14   1  23 53.4560 8.74314   2
 -14   1  23 72.5866 10.8268   6
 -14   2  24 34.8581 7.65826   6
 -14   2  24 26.5457 6.59804   2
 -14   2  24 33.3279 7.10799   3
 -14   3  25 15.5336 6.92972   3
 -14   3  25 21.7554 6.96233   6
 -14   4  26 35.1600 9.66944   3
 -14   5  27 59.9828 8.62081   3
  15   6 -17 -4.4182 6.07818   4
  15   5 -18 50.5530 8.54714   4
  15   5 -18 47.6653 9.14139   2
 -15  -5  18 31.7137 6.20794   6
  15   4 -19 236.613 16.9150   4
  15   4 -19 247.914 18.4424   2
 -15  -4  19 225.947 12.6438   3
 -15  -4  19 198.558 21.5088   6
 -15  -3  20 13.9540 3.10946   3
 -15  -3  20 16.9914 5.52305   2
 -15  -3  20 19.9778 7.53188   6
  15   2 -21 9.52243 3.20199   1
 -15  -2  21 8.44758 4.09606   3
 -15  -2  21 15.2012 6.92308   6
 -15  -2  21 17.6177 4.74641   2
  15   1 -22 37.0011 4.57232   5
  15   1 -22 29.4401 3.20362   1
 -15  -1  22 35.6012 7.80986   6
 -15  -1  22 24.3412 5.07690   2
 -15  -1  22 37.5665 5.77027   3
  15   0 -23 1.59754 1.98735   5
  15   0 -23 1.78951 1.10595   1
 -15   0  23 3.56934 3.34649   2
 -15   0  23 3.00391 3.46165   3
  15  -1 -24 16.9405 2.32856   5
 -15   1  24 29.2772 6.64622   2
 -15   1  24 21.4456 5.75271   3
 -15   2  25 5.23522 6.43969   3
 -15   2  25 -1.7932 5.27063   6
 -15   3  26 6.72359 6.86790   3
 -15   3  26 19.5101 6.47149   6
 -15   4  27 37.8396 5.86315   3
 -15   5  28 42.8377 8.62535   3
  16   6 -18 116.941 13.6010   4
  16   5 -19 -2.6226 4.13291   4
  16   5 -19 -4.2710 5.31422   2
 -16  -5  19 -3.8316 5.43764   6
  16   4 -20 17.9050 5.11183   2
 -16  -4  20 13.3371 6.18143   6
 -16  -4  20 13.2111 3.06284   3
  16   3 -21 29.7071 8.12295   2
 -16  -3  21 40.9013 9.62075   6
 -16  -3  21 46.1418 4.35784   3
  16   2 -22 2.65768 2.96613   1
  16   2 -22 11.9678 4.25654   5
 -16  -2  22 13.4709 6.56813   6
 -16  -2  22 -0.4533 4.52652   3
  16   1 -23 22.3680 5.08766   5
  16   1 -23 19.3728 2.68694   1
 -16  -1  23 14.3776 4.18627   3
 -16  -1  23 24.1812 6.76820   6
 -16  -1  23 20.5111 7.04582   2
  16   0 -24 6.23177 2.57906   5
 -16   0  24 13.0566 6.65814   2
 -16   0  24 12.7324 7.66276   6
 -16   0  24 2.78339 5.16332   3
  16  -1 -25 139.881 9.13259   5
 -16   1  25 188.374 18.1496   6
 -16   1  25 158.479 13.2488   3
 -16   2  26 9.96096 6.66517   3
 -16   2  26 22.5564 5.87297   6
 -16   3  27 2.34466 6.81451   3
 -16   4  28 15.8449 7.50483   3
 -17  -5  20 33.2175 8.97529   6
  17   4 -21 1.99548 6.71735   2
 -17  -4  21 0.86951 4.27614   6
  17   3 -22 9.63382 8.95968   2
 -17  -3  22 -1.2185 6.39398   6
 -17  -3  22 2.45575 3.48188   3
  17   2 -23 61.8182 5.16977   1
 -17  -2  23 68.9239 8.46937   3
 -17  -2  23 48.0806 9.41821   6
  17   1 -24 132.463 9.61051   5
  17   1 -24 141.090 6.87166   1
 -17  -1  24 123.505 13.5504   6
 -17  -1  24 147.199 15.2585   3
  17   0 -25 1.92612 2.99764   5
 -17   0  25 -3.7557 5.43774   3
 -17   0  25 -2.1562 5.32287   6
  17  -1 -26 42.0545 3.99836   5
 -17   1  26 50.9993 10.3331   3
 -17   1  26 41.9100 7.77356   6
 -17   2  27 22.0028 6.75867   3
 -17   2  27 14.1509 5.31238   6
 -17   3  28 22.3294 7.23930   3
 -17   4  29 35.0743 9.76520   3
  18   5 -21 17.9021 6.79334   4
  18   4 -22 260.605 12.8885   1
 -18  -4  22 204.128 23.0449   6
  18   3 -23 55.1983 6.59897   1
 -18  -3  23 69.2762 7.04678   3
 -18  -3  23 82.1773 9.94096   6
  18   2 -24 35.7871 3.47743   1
  18   2 -24 29.0854 4.44969   5
 -18  -2  24 34.2330 6.16337   6
  18   1 -25 4.31912 3.37719   5
 -18  -1  25 8.04361 6.12081   3
 -18  -1  25 6.80085 4.29193   6
  18   0 -26 197.366 12.6481   5
 -18   0  26 159.006 12.1401   6
 -18   0  26 180.995 19.0590   3
 -18   1  27 24.4313 7.33245   3
 -18   2  28 2.13797 4.67046   3
 -18   3  29 10.0429 7.00373   3
  19   4 -23 -2.1024 3.70260   1
  19   3 -24 12.3617 4.96833   5
  19   3 -24 16.4310 4.72148   1
 -19  -3  24 16.0564 4.04715   3
 -19  -3  24 21.9315 7.22594   6
  19   2 -25 48.6923 6.82268   5
 -19  -2  25 40.5925 6.51997   3
 -19  -2  25 52.2368 6.90163   6
  19   1 -26 122.512 10.4653   5
 -19  -1  26 121.498 12.0719   3
 -19  -1  26 160.220 16.7356   6
  19   0 -27 4.91973 2.92117   5
 -19   0  27 -8.4013 6.29062   6
 -19   1  28 5.95331 5.05494   6
 -19   1  28 -5.3369 5.18232   3
 -19   2  29 26.2308 7.87026   3
  20   3 -25 68.6842 8.11473   5
  20   2 -26 -2.3981 3.33008   5
 -20  -2  26 1.02461 4.36534   3
 -20  -1  27 208.375 29.9748   3
 -20   0  28 -2.5947 5.37478   3
 -20   0  28 8.18330 4.06792   6
 -20   1  29 4.37921 6.81479   3
 -23   1  14 12.4309 4.46395   3
  23  -1 -14 -3.7013 5.19754   5
 -23   0  13 -6.4766 4.08500   3
  23   0 -13 -1.6381 3.33277   1
 -23  -1  12 19.1459 4.17617   3
  23   1 -12 28.2084 7.16207   5
  23   1 -12 16.7561 4.71246   1
  23   2 -11 93.3117 17.6900   1
 -22   3  15 107.196 13.1869   3
  22  -3 -15 86.5168 12.0508   5
 -22   2  14 5.35444 6.76771   3
  22  -2 -14 4.12579 4.98797   5
 -22   1  13 60.7907 7.79832   3
  22  -1 -13 62.5434 8.24599   1
  22  -1 -13 44.3466 7.40064   5
 -22   0  12 70.0762 9.86745   3
  22   0 -12 94.3390 11.3332   5
  22   0 -12 79.4868 8.41813   1
  22   1 -11 1.75189 5.51112   1
  22   1 -11 0.03655 3.43982   5
  22   2 -10 -6.5228 4.28264   5
  22   2 -10 1.84350 5.79965   1
  22   3  -9 52.3417 7.09243   1
 -21   3  14 76.3631 11.3189   3
  21  -3 -14 76.7789 8.56557   1
  21  -3 -14 60.7681 7.47887   5
 -21   2  13 19.0483 7.80358   3
  21  -2 -13 16.5590 6.95344   5
  21  -2 -13 14.9410 4.68725   1
 -21   1  12 89.8470 11.7574   3
  21  -1 -12 104.028 7.61602   1
  21  -1 -12 101.322 10.8920   5
 -21   0  11 -0.3095 4.37399   3
  21   0 -11 3.51569 4.99396   5
  21   0 -11 11.3495 5.14281   1
 -21  -1  10 41.9751 5.51788   3
  21   1 -10 53.1408 10.8436   5
  21   1 -10 40.6749 6.45224   1
  21   2  -9 53.9387 6.48291   5
  21   2  -9 59.8635 10.9756   1
  21   3  -8 33.7512 8.39988   1
  21   3  -8 46.6647 5.97849   5
  21   4  -7 4.10821 7.38713   5
  21   4  -7 -5.2053 5.64442   1
 -20   4  14 18.0755 6.91044   3
  20  -4 -14 16.6947 4.28582   1
  20  -4 -14 20.4241 5.22106   5
 -20   3  13 36.9164 7.88033   3
  20  -3 -13 24.9207 6.33484   5
  20  -3 -13 31.8705 5.69703   1
 -20   2  12 139.992 13.8363   3
  20  -2 -12 109.345 12.5033   5
  20  -2 -12 133.043 12.2201   1
 -20   1  11 -1.6765 4.07782   3
  20  -1 -11 -3.2703 3.35092   1
 -20   0  10 5.90405 4.17149   3
  20   0 -10 9.98291 4.86887   1
  20   0 -10 7.50270 3.70911   3
  20   0 -10 3.50611 3.67438   5
  20   1  -9 13.2595 4.32087   1
  20   1  -9 24.9717 6.22998   5
  20   2  -8 4.41157 4.70854   1
  20   2  -8 4.26599 3.66741   5
  20   3  -7 9.71310 5.71507   2
  20   3  -7 10.0626 4.28185   1
  20   3  -7 10.5727 5.58404   5
  20   4  -6 181.213 19.5029   1
  20   4  -6 178.241 18.0665   5
 -19   5  14 4.39891 5.33595   3
  19  -5 -14 12.3909 4.68133   5
 -19   4  13 107.786 14.8874   3
  19  -4 -13 130.617 9.89055   1
  19  -4 -13 124.640 14.0413   5
 -19   3  12 33.3456 6.37053   1
 -19   3  12 39.9364 7.25202   3
  19  -3 -12 45.1410 7.26219   5
 -19   2  11 8.06625 4.32037   3
  19  -2 -11 9.96446 4.41439   1
  19  -2 -11 16.2094 4.70280   5
 -19   1  10 7.86467 5.24430   3
  19  -1 -10 5.73328 4.52374   5
  19  -1 -10 13.5480 4.45349   1
 -19   0   9 1.76901 3.71388   3
  19   0  -9 7.30653 4.37689   1
  19   0  -9 2.44318 6.27772   5
  19   0  -9 4.36247 3.16569   3
 -19  -1   8 17.3588 4.24503   3
  19   1  -8 26.6075 6.55446   5
  19   1  -8 24.5044 3.80473   3
  19   1  -8 16.7067 4.16729   1
  19   2  -7 7.63143 4.32408   1
  19   2  -7 8.80861 6.66410   5
  19   3  -6 32.5770 7.50963   1
  19   3  -6 33.9104 5.28643   2
  19   4  -5 33.8199 7.21266   2
  19   4  -5 23.9571 5.51544   1
  19   4  -5 27.4415 8.09272   5
  19   5  -4 38.0654 8.27882   1
 -18   5  13 8.25317 7.73430   3
  18  -5 -13 15.5130 5.29746   5
 -18   4  12 46.7410 6.09338   1
 -18   4  12 57.6867 8.06769   3
  18  -4 -12 61.5130 10.5192   5
  18  -4 -12 51.7053 7.32744   1
 -18   3  11 11.4657 3.63536   1
 -18   3  11 2.72027 5.63349   3
  18  -3 -11 12.4876 4.96404   5
  18  -3 -11 8.34196 4.93890   1
 -18   2  10 12.6196 6.17762   3
  18  -2 -10 15.5391 4.76965   1
  18  -2 -10 22.6061 6.10565   5
 -18   1   9 29.2509 4.97510   3
  18  -1  -9 37.9748 6.49646   1
  18  -1  -9 35.5250 4.21375   3
  18  -1  -9 40.0605 5.92160   5
 -18   0   8 160.981 10.6345   3
 -18   0   8 139.950 11.1542   2
  18   0  -8 168.151 15.1170   3
  18   0  -8 145.427 10.7079   5
  18   0  -8 153.975 12.8443   1
 -18  -1   7 46.0038 5.28867   3
 -18  -1   7 39.2073 7.97172   2
  18   1  -7 55.5024 5.25159   3
  18   1  -7 36.1987 5.70132   1
  18   1  -7 45.5519 6.92891   5
  18   2  -6 67.5250 7.36559   2
  18   2  -6 84.6669 10.7398   5
  18   2  -6 79.1401 10.5271   1
  18   2  -6 73.6961 6.72096   3
  18   3  -5 68.7938 13.6621   5
  18   3  -5 71.0016 10.8463   2
  18   3  -5 67.1406 8.69604   1
  18   4  -4 54.1359 8.31878   1
  18   5  -3 27.6050 6.00742   1
 -17   6  13 33.5281 9.78337   3
 -17   5  12 -0.1498 3.85042   3
  17  -5 -12 1.21990 4.29815   5
 -17   4  11 108.974 8.79879   1
 -17   4  11 109.079 10.6815   5
 -17   4  11 114.434 13.0104   3
  17  -4 -11 123.608 10.7580   1
  17  -4 -11 112.615 11.6049   5
 -17   3  10 8.56046 3.17570   5
 -17   3  10 4.64685 6.43750   3
  17  -3 -10 -1.7057 4.19313   5
 -17   2   9 62.9866 8.08932   3
 -17   2   9 61.0963 10.8293   2
 -17   2   9 58.3707 7.26503   1
  17  -2  -9 70.9949 8.32328   5
  17  -2  -9 59.9067 8.26554   1
 -17   1   8 163.015 20.7422   2
 -17   1   8 179.749 12.6888   3
  17  -1  -8 184.233 17.7870   3
  17  -1  -8 213.970 14.0498   5
  17  -1  -8 176.704 15.5411   1
 -17   0   7 -4.3537 3.38192   3
 -17   0   7 6.70995 5.04028   2
  17   0  -7 0.30576 4.06946   1
  17   0  -7 -4.7497 4.92251   5
  17   0  -7 -3.2641 3.29372   3
 -17  -1   6 368.775 32.7530   2
 -17  -1   6 401.956 26.2230   3
  17   1  -6 448.352 22.0326   1
  17   1  -6 412.587 32.8313   3
  17   1  -6 425.227 24.3119   5
 -17  -2   5 16.5120 4.72683   2
  17   2  -5 26.7103 6.98559   1
  17   2  -5 18.5186 3.47481   3
  17   2  -5 23.7520 5.31402   2
  17   3  -4 33.4338 8.03230   5
  17   3  -4 24.3617 5.14179   2
  17   3  -4 40.4849 6.60360   1
  17   4  -3 23.9514 7.16614   4
  17   4  -3 17.3661 5.71333   2
  17   5  -2 1.50393 5.95705   2
  17   5  -2 -1.3342 7.26711   4
  17   6  -1 57.6003 9.25216   4
 -16   6  12 69.7012 9.71811   3
 -16   5  11 6.38631 6.40689   3
 -16   5  11 10.4723 4.51019   1
  16  -5 -11 7.34310 4.39002   5
 -16   4  10 131.332 13.1084   5
 -16   4  10 156.157 12.9553   3
 -16   4  10 132.445 18.9675   1
  16  -4 -10 150.738 12.7139   5
  16  -4 -10 170.750 14.8822   1
 -16   3   9 52.1656 6.34777   5
 -16   3   9 45.4804 7.03351   2
 -16   3   9 45.5818 6.28926   3
  16  -3  -9 46.7050 6.86742   1
 -16   2   8 5.06672 5.30534   3
 -16   2   8 9.88353 4.48912   2
 -16   2   8 16.2578 3.74234   1
  16  -2  -8 14.5159 4.23908   1
  16  -2  -8 15.7926 5.46660   3
  16  -2  -8 11.6702 4.08283   5
 -16   1   7 15.1768 5.94171   3
  16  -1  -7 26.4122 5.35601   5
  16  -1  -7 24.2536 5.43828   3
  16  -1  -7 25.4137 5.58268   1
 -16   0   6 1360.56 65.7079   2
 -16   0   6 1352.84 64.8351   3
 -16   0   6 1302.61 127.035   4
  16   0  -6 1379.30 64.8194   5
  16   0  -6 1319.57 89.2222   3
  16   0  -6 1415.19 62.8906   1
 -16  -1   5 8.01787 4.46650   4
 -16  -1   5 2.36150 4.89302   2
 -16  -1   5 0.87883 3.20510   3
  16   1  -5 8.77610 5.25742   5
  16   1  -5 2.58858 2.34709   3
  16   1  -5 6.18680 4.74254   1
 -16  -2   4 157.433 19.9222   4
 -16  -2   4 186.198 16.3217   2
  16   2  -4 186.170 15.6231   3
  16   2  -4 170.746 12.2820   2
  16   2  -4 173.855 13.2679   5
  16   2  -4 186.800 11.9650   1
 -16  -3   3 2.89104 5.05146   2
  16   3  -3 3.06660 5.69092   1
  16   3  -3 7.77851 5.64594   2
  16   4  -2 10.8592 7.25968   4
  16   4  -2 11.8995 8.03086   2
  16   4  -2 13.9828 6.48932   1
  16   5  -1 128.363 14.9327   4
  16   5  -1 122.033 10.8497   1
  16   5  -1 106.091 10.1830   2
  16   6   0 36.9626 7.95461   4
 -15   7  12 9.11812 7.20480   3
 -15   6  11 191.866 18.2662   1
 -15   6  11 223.070 32.2590   3
 -15   5  10 84.0984 9.93540   3
 -15   5  10 62.2506 7.62016   1
  15  -5 -10 75.6881 10.1771   5
 -15   4   9 131.522 14.2826   1
 -15   4   9 163.903 13.1538   3
 -15   4   9 163.238 15.1676   5
  15  -4  -9 181.131 17.3275   6
  15  -4  -9 151.130 14.1610   1
  15  -4  -9 155.626 14.1504   5
 -15   3   8 158.529 10.0020   5
 -15   3   8 164.119 15.3389   1
 -15   3   8 177.543 12.1321   3
  15  -3  -8 166.802 12.2758   1
  15  -3  -8 182.388 17.6839   6
  15  -3  -8 176.241 11.4800   5
 -15   2   7 117.358 7.96467   1
 -15   2   7 135.014 12.2517   3
 -15   2   7 103.283 9.97239   2
 -15   2   7 104.601 7.45330   5
  15  -2  -7 121.225 14.2969   3
  15  -2  -7 125.533 9.90259   5
  15  -2  -7 106.890 14.2958   6
  15  -2  -7 111.088 10.2731   1
 -15   1   6 13.6545 4.07040   4
 -15   1   6 7.73356 5.31016   2
 -15   1   6 5.80387 3.39192   3
  15  -1  -6 6.35462 4.00296   6
  15  -1  -6 5.27569 4.65496   5
 -15   0   5 0.87517 3.40849   4
 -15   0   5 -5.7795 3.88250   3
  15   0  -5 -0.7585 3.40742   3
  15   0  -5 6.13057 4.97832   6
  15   0  -5 -1.9225 3.75377   5
  15   0  -5 -0.4138 4.14739   1
 -15  -1   4 77.9708 7.73410   3
 -15  -1   4 83.7121 8.13889   4
 -15  -1   4 74.6218 8.21619   2
  15   1  -4 79.5980 9.20948   1
  15   1  -4 66.3308 5.66907   3
  15   1  -4 77.2363 10.9728   6
  15   1  -4 89.5466 9.26290   5
 -15  -2   3 10.0545 5.01683   4
 -15  -2   3 -5.8505 5.73890   2
  15   2  -3 4.20648 7.46999   5
  15   2  -3 6.63194 3.71678   1
  15   2  -3 3.26994 4.70388   6
  15   2  -3 4.84402 4.34421   2
  15   2  -3 4.88726 2.30219   3
 -15  -3   2 21.5558 4.63943   4
 -15  -3   2 17.9264 7.34808   2
  15   3  -2 30.8195 6.70204   1
  15   3  -2 29.3190 7.11077   2
  15   3  -2 17.7832 4.87330   6
 -15  -4   1 -2.2572 4.76451   2
  15   4  -1 -0.3413 3.52207   1
  15   4  -1 -1.1067 3.84998   4
  15   4  -1 7.37192 5.92285   2
  15   5   0 13.0524 6.71399   4
  15   6   1 53.0425 10.0806   4
 -14   7  11 27.7825 10.2037   3
 -14   6  10 66.1887 10.6911   1
 -14   6  10 88.6088 11.1581   3
  14  -6 -10 61.7071 7.83961   6
 -14   5   9 6.16855 3.59672   1
 -14   5   9 4.12047 2.68405   5
 -14   5   9 -4.9315 7.32883   3
  14  -5  -9 9.18335 5.05540   5
 -14   4   8 -0.9394 4.58823   3
 -14   4   8 -2.9400 3.52750   5
  14  -4  -8 4.77889 5.46775   5
  14  -4  -8 -5.0715 3.92580   6
  14  -4  -8 -1.2021 4.42152   1
 -14   3   7 226.340 14.2158   1
 -14   3   7 198.784 11.5306   5
 -14   3   7 226.491 14.8953   3
  14  -3  -7 216.236 14.4601   5
  14  -3  -7 179.595 16.2443   6
  14  -3  -7 231.548 14.9034   1
  14  -3  -7 185.096 22.5778   3
 -14   2   6 130.435 11.3351   2
 -14   2   6 146.170 14.7402   3
 -14   2   6 140.225 11.6607   5
 -14   2   6 133.396 10.0355   1
  14  -2  -6 132.240 14.4599   3
  14  -2  -6 135.069 16.1026   6
  14  -2  -6 134.259 13.0820   5
  14  -2  -6 136.944 11.7207   1
 -14   1   5 2.32124 3.29632   2
 -14   1   5 2.38491 2.40326   1
  14  -1  -5 6.41220 4.53945   1
  14  -1  -5 1.94427 5.53395   5
  14  -1  -5 9.71273 4.70118   3
  14  -1  -5 1.99350 4.10633   6
 -14   0   4 149.558 11.2971   2
 -14   0   4 159.780 9.61430   3
 -14   0   4 164.472 14.0720   4
  14   0  -4 152.143 13.4391   6
  14   0  -4 167.316 23.0275   1
  14   0  -4 176.633 12.8782   3
  14   0  -4 172.534 23.2337   5
 -14  -1   3 158.976 14.5643   4
 -14  -1   3 163.837 9.29824   3
 -14  -1   3 169.427 13.4309   2
  14   1  -3 171.581 19.6622   3
  14   1  -3 165.480 7.88520   5
  14   1  -3 207.747 16.0559   1
  14   1  -3 175.886 13.7783   2
  14   1  -3 167.834 13.6482   6
 -14  -2   2 129.349 10.8356   4
 -14  -2   2 139.112 13.1379   2
  14   2  -2 112.393 10.8275   6
  14   2  -2 137.630 12.8260   2
  14   2  -2 126.651 13.8193   5
  14   2  -2 159.292 8.57684   1
  14   2  -2 128.628 9.05925   3
 -14  -3   1 23.3871 6.77757   2
  14   3  -1 37.7085 5.50031   1
  14   3  -1 32.2663 5.99335   6
  14   3  -1 32.3449 8.14269   4
 -14  -4   0 225.650 17.0101   2
  14   4   0 263.822 19.8379   4
  14   4   0 286.767 20.1597   2
  14   4   0 260.343 19.2097   6
  14   5   1 84.3308 10.7560   2
  14   5   1 87.8048 10.9285   6
  14   5   1 68.7108 9.24862   4
  14   6   2 30.8250 7.56999   2
  14   6   2 18.9976 6.99310   4
  14   7   3 14.2172 7.60538   4
 -13   7  10 7.82584 6.96557   3
 -13   6   9 27.7881 5.78299   1
 -13   6   9 25.4885 7.79614   3
  13  -6  -9 29.0809 5.39141   6
 -13   5   8 57.6349 8.27978   3
 -13   5   8 49.3402 7.96694   5
  13  -5  -8 81.9462 8.75912   5
  13  -5  -8 65.9674 7.53819   6
 -13   4   7 1244.12 59.0311   3
 -13   4   7 1098.95 83.3819   1
 -13   4   7 1081.24 98.8125   5
  13  -4  -7 1085.53 94.9306   6
  13  -4  -7 1185.86 60.1454   5
  13  -4  -7 1181.66 86.5085   1
 -13   3   6 277.393 14.9609   5
 -13   3   6 278.956 14.2213   3
 -13   3   6 288.321 14.0883   1
  13  -3  -6 251.706 22.5437   6
  13  -3  -6 257.975 17.5317   3
  13  -3  -6 227.434 14.2379   1
  13  -3  -6 259.658 13.3890   5
 -13   2   5 136.098 9.12123   3
 -13   2   5 142.606 12.7344   5
 -13   2   5 113.897 10.6444   2
 -13   2   5 138.174 8.32148   1
  13  -2  -5 144.365 8.12777   5
  13  -2  -5 120.382 12.8939   3
  13  -2  -5 120.054 14.0388   6
  13  -2  -5 133.236 9.28064   1
 -13   1   4 105.739 7.54996   3
 -13   1   4 105.734 8.22540   2
 -13   1   4 99.3136 6.88005   1
  13  -1  -4 105.891 8.27569   3
  13  -1  -4 98.1188 8.70468   5
  13  -1  -4 86.5777 11.0738   6
  13  -1  -4 84.7058 8.02037   1
 -13   0   3 1.96518 3.19055   3
 -13   0   3 4.03609 3.55476   4
 -13   0   3 8.49608 3.92149   2
  13   0  -3 9.55100 4.56680   1
  13   0  -3 10.9356 5.13012   5
  13   0  -3 2.33324 2.88052   3
  13   0  -3 3.96071 2.38831   6
 -13  -1   2 210.735 16.0538   2
 -13  -1   2 199.337 20.8457   4
 -13  -1   2 240.699 10.1077   3
  13   1  -2 246.620 15.5822   1
  13   1  -2 220.714 19.3237   6
  13   1  -2 243.567 12.1886   5
  13   1  -2 240.918 13.5154   3
  13   1  -2 217.941 11.7513   2
 -13  -2   1 534.956 37.7263   4
 -13  -2   1 580.179 35.3925   2
  13   2  -1 553.454 20.5687   1
  13   2  -1 581.652 27.2494   5
  13   2  -1 562.896 35.4571   3
  13   2  -1 546.129 43.8939   6
  13   2  -1 542.961 23.9868   2
 -13  -3   0 46.9226 5.35125   2
 -13  -3   0 46.5225 7.11977   4
  13   3   0 53.1789 8.77166   2
  13   3   0 49.4157 7.49153   4
  13   3   0 57.6751 7.06397   6
  13   3   0 46.9192 6.46382   1
 -13  -4  -1 15.9801 5.65938   2
 -13  -4  -1 1.75426 4.06351   4
  13   4   1 6.68120 5.68983   2
  13   4   1 10.2701 4.16573   6
  13   4   1 9.21662 5.52780   4
 -13  -5  -2 60.8544 7.44819   2
  13   5   2 44.8718 8.01048   4
  13   5   2 55.3316 7.38704   2
  13   5   2 39.1664 7.01645   6
  13   7   4 -1.6093 5.83219   4
 -12   7   9 246.347 20.2190   3
 -12   6   8 262.136 18.3967   3
 -12   6   8 244.695 17.1407   1
  12  -6  -8 253.356 22.3386   6
 -12   5   7 229.232 20.1763   1
 -12   5   7 268.149 15.4425   5
 -12   5   7 257.548 16.0460   3
  12  -5  -7 254.365 15.0613   5
  12  -5  -7 230.323 21.1605   6
 -12   4   6 210.289 12.7565   3
 -12   4   6 171.226 17.0066   5
 -12   4   6 149.216 15.5080   1
  12  -4  -6 177.729 13.7267   6
  12  -4  -6 204.208 13.4770   5
  12  -4  -6 162.823 13.1523   1
 -12   3   5 49.1361 5.15774   1
 -12   3   5 66.3872 6.83923   5
  12  -3  -5 68.4583 9.43484   3
  12  -3  -5 73.1422 7.79358   5
  12  -3  -5 52.3109 6.74976   1
  12  -3  -5 54.4658 7.00567   6
 -12   2   4 79.3228 8.95588   3
 -12   2   4 82.4082 6.75524   1
 -12   2   4 62.1004 5.13693   5
  12  -2  -4 65.5565 6.85813   6
  12  -2  -4 67.3182 6.23741   5
  12  -2  -4 67.9777 5.81337   1
  12  -2  -4 80.4063 11.1004   3
 -12   1   3 49.3082 5.20865   5
 -12   1   3 62.1084 6.76049   1
 -12   1   3 32.5595 7.68282   2
 -12   1   3 40.4207 5.86227   3
  12  -1  -3 42.2454 5.99993   1
  12  -1  -3 58.8486 6.43809   5
  12  -1  -3 52.5221 6.97896   3
  12  -1  -3 48.4382 4.51191   6
 -12   0   2 419.373 24.8661   4
 -12   0   2 379.637 20.4453   2
 -12   0   2 400.436 18.6730   3
  12   0  -2 449.448 16.1361   5
  12   0  -2 401.740 26.4736   6
  12   0  -2 445.037 20.0177   1
  12   0  -2 399.740 20.5696   3
 -12  -1   1 172.311 11.0096   4
 -12  -1   1 148.981 8.09101   2
  12   1  -1 139.500 9.92081   6
  12   1  -1 138.884 9.44620   3
  12   1  -1 158.579 10.6505   5
  12   1  -1 150.904 8.86338   1
  12   1  -1 168.276 10.1147   2
 -12  -2   0 203.785 11.0855   2
 -12  -2   0 231.415 17.6350   4
  12   2   0 213.259 15.6157   1
  12   2   0 208.462 10.8885   4
  12   2   0 200.575 17.7312   6
  12   2   0 215.302 14.4610   3
  12   2   0 223.896 14.4276   2
  12   2   0 226.821 11.5967   5
 -12  -3  -1 74.1306 8.15208   2
 -12  -3  -1 77.2336 7.15842   4
  12   3   1 56.3549 5.77575   6
  12   3   1 58.9736 7.73138   4
  12   3   1 68.4221 6.58118   2
 -12  -4  -2 59.4447 7.19029   2
 -12  -4  -2 67.9947 6.90609   4
  12   4   2 66.3138 6.36410   4
  12   4   2 59.2196 7.38022   2
  12   4   2 74.5847 10.1792   6
 -12  -5  -3 12.1392 6.44342   2
  12   5   3 0.67164 4.01078   4
  12   5   3 12.1946 5.75152   2
  12   6   4 120.146 13.1302   4
  12   6   4 134.192 18.1687   2
  12   7   5 12.7914 6.92859   4
 -11   8   9 33.7983 9.49692   3
 -11   7   8 19.9853 7.01295   3
 -11   6   7 109.007 14.1325   1
 -11   6   7 113.520 13.7078   3
  11  -6  -7 121.559 9.44043   6
 -11   5   6 789.832 49.1797   3
 -11   5   6 673.472 64.3873   5
 -11   5   6 738.018 71.2893   1
  11  -5  -6 747.428 46.5659   6
  11  -5  -6 785.628 44.1475   5
 -11   4   5 54.5377 7.32454   3
 -11   4   5 40.6858 6.47816   5
 -11   4   5 47.5697 9.65312   1
  11  -4  -5 43.3720 6.07613   1
  11  -4  -5 53.6549 9.71317   5
  11  -4  -5 44.5751 5.14317   6
  11  -4  -5 48.8536 6.90159   3
 -11   3   4 110.847 8.77156   5
 -11   3   4 112.325 7.26321   3
 -11   3   4 148.815 10.7037   1
  11  -3  -4 121.317 14.5935   3
  11  -3  -4 133.028 9.90944   6
  11  -3  -4 150.521 10.1334   5
  11  -3  -4 134.540 8.54930   1
 -11   2   3 1216.04 52.8814   1
 -11   2   3 1163.41 62.0628   3
 -11   2   3 1178.50 70.7209   5
  11  -2  -3 1218.44 54.8837   1
  11  -2  -3 1231.35 41.9998   5
  11  -2  -3 1203.97 97.5130   3
  11  -2  -3 1204.49 98.2304   6
 -11   1   2 -0.8055 5.17504   3
 -11   1   2 5.51150 3.29049   5
 -11   1   2 6.44213 3.62375   1
 -11   1   2 3.54009 2.57296   2
  11  -1  -2 -0.8517 4.31111   1
  11  -1  -2 3.74411 3.87942   3
  11  -1  -2 -2.3503 4.87127   6
  11  -1  -2 -3.4805 5.16393   5
 -11   0   1 -5.4822 3.57689   3
 -11   0   1 -4.1879 4.05514   2
 -11   0   1 -4.6654 3.55669   4
  11   0  -1 -0.9306 3.22196   1
  11   0  -1 0.90496 2.94782   3
  11   0  -1 -5.5094 3.23476   5
  11   0  -1 -3.4430 4.91442   6
 -11  -1   0 401.852 16.1965   2
 -11  -1   0 436.369 22.8535   4
  11   1   0 443.521 21.3335   1
  11   1   0 435.213 22.4028   2
  11   1   0 431.672 18.8174   6
  11   1   0 439.794 15.2987   5
  11   1   0 401.630 22.3732   3
 -11  -2  -1 575.272 26.4026   4
 -11  -2  -1 546.736 24.8728   2
  11   2   1 561.023 34.2645   1
  11   2   1 553.549 36.1515   4
  11   2   1 537.863 26.2212   3
  11   2   1 533.769 26.7888   6
  11   2   1 563.403 47.3340   2
 -11  -3  -2 95.4118 7.20393   2
 -11  -3  -2 92.9737 6.67210   4
  11   3   2 73.8443 9.47042   6
  11   3   2 91.2733 9.30227   4
  11   3   2 75.1180 6.67227   2
 -11  -4  -3 115.264 10.5983   4
 -11  -4  -3 133.212 10.9046   2
  11   4   3 131.064 14.2807   2
  11   4   3 130.049 11.7916   6
  11   4   3 134.236 10.7669   4
 -11  -5  -4 33.5821 7.09664   2
  11   5   4 41.9871 6.06423   4
  11   5   4 48.6380 6.58616   2
  11   5   4 41.6348 5.03575   6
  11   6   5 439.698 34.2024   6
  11   6   5 424.477 32.0376   2
  11   6   5 514.124 24.6679   4
  11   7   6 27.3085 7.90902   2
  11   7   6 6.51627 5.62246   4
 -10   8   8 83.1239 13.3207   3
 -10   7   7 17.5114 5.36408   3
 -10   6   6 269.240 25.2881   1
 -10   6   6 324.183 15.7308   3
  10  -6  -6 305.690 18.5818   6
 -10   5   5 276.141 16.8602   3
 -10   5   5 227.123 17.3842   5
 -10   5   5 245.421 20.3407   1
  10  -5  -5 293.928 17.5295   5
  10  -5  -5 250.249 15.3372   6
 -10   4   4 137.698 11.6578   5
 -10   4   4 156.471 11.6659   3
 -10   4   4 154.754 15.6577   1
  10  -4  -4 124.209 9.61802   5
  10  -4  -4 134.848 13.3549   3
  10  -4  -4 118.691 10.0213   1
  10  -4  -4 126.548 9.92452   6
 -10   3   3 436.709 20.6464   3
 -10   3   3 396.300 20.2618   5
 -10   3   3 365.625 25.1503   1
  10  -3  -3 439.478 23.7212   5
  10  -3  -3 414.462 27.7921   6
  10  -3  -3 418.552 31.3311   3
  10  -3  -3 399.316 18.8300   1
 -10   2   2 5.21607 7.66960   5
 -10   2   2 6.74536 11.8205   1
 -10   2   2 2.45735 4.38560   3
  10  -2  -2 9.66365 25.1632   5
  10  -2  -2 2.04459 2.81120   6
  10  -2  -2 6.95168 4.86333   3
  10  -2  -2 14.8249 5.56195   1
 -10   1   1 847.052 32.9130   2
 -10   1   1 858.141 32.3182   1
 -10   1   1 804.185 34.3426   3
 -10   1   1 807.009 34.2433   5
  10  -1  -1 844.802 33.1218   1
  10  -1  -1 896.765 62.6993   6
  10  -1  -1 873.566 31.2628   5
  10  -1  -1 833.885 47.2142   3
 -10   0   0 2525.70 136.548   1
 -10   0   0 2447.31 137.110   2
 -10   0   0 2453.37 110.776   3
 -10   0   0 2518.69 128.035   4
  10   0   0 2547.59 171.043   5
  10   0   0 2474.00 141.679   3
  10   0   0 2452.37 107.485   1
  10   0   0 2420.92 156.414   6
 -10  -1  -1 877.185 37.0394   4
 -10  -1  -1 896.554 37.8980   2
  10   1   1 925.931 30.8408   1
  10   1   1 853.561 42.0600   3
  10   1   1 867.019 33.9234   5
  10   1   1 902.984 26.8743   2
  10   1   1 881.364 54.2463   6
 -10  -2  -2 329.529 14.5574   2
 -10  -2  -2 315.104 12.2179   4
  10   2   2 297.058 13.4792   2
  10   2   2 346.882 19.2879   6
  10   2   2 306.685 15.3573   4
  10   2   2 343.241 17.1917   3
  10   2   2 330.877 16.3800   1
 -10  -3  -3 444.803 24.5855   2
 -10  -3  -3 448.421 25.6194   4
  10   3   3 420.899 20.6560   6
  10   3   3 407.327 22.1915   2
  10   3   3 418.636 17.9581   4
 -10  -4  -4 512.209 45.2368   4
 -10  -4  -4 480.396 27.7250   2
  10   4   4 459.195 26.1812   4
  10   4   4 502.436 41.0855   6
  10   4   4 456.389 21.0655   2
 -10  -5  -5 219.970 20.3860   4
 -10  -5  -5 227.414 16.7260   2
  10   5   5 206.349 23.8091   6
  10   5   5 243.881 14.7905   4
  10   5   5 257.600 13.5820   2
  10   6   6 7.20337 3.64285   4
  10   7   7 25.3701 8.80386   4
  10   7   7 9.26795 6.06528   2
  10   8   8 -0.7831 6.40994   4
  -9   8   7 -5.4065 6.16195   3
   9  -7  -6 0.63558 1.50598   6
  -9   6   5 106.352 11.5678   3
  -9   6   5 65.0480 8.19186   1
   9  -6  -5 88.7227 7.11777   6
  -9   5   4 82.7123 8.67241   1
  -9   5   4 70.4120 9.15554   3
  -9   5   4 59.6130 6.13418   5
   9  -5  -4 70.7335 6.83096   6
   9  -5  -4 56.7949 8.19791   5
   9  -5  -4 64.4425 9.30613   3
  -9   4   3 37.9828 6.62718   5
  -9   4   3 45.1017 6.06917   1
   9  -4  -3 29.7932 6.70795   1
   9  -4  -3 42.4426 5.97080   5
   9  -4  -3 35.7500 6.81845   3
  -9   3   2 135.719 9.67242   3
  -9   3   2 116.184 9.58088   5
  -9   3   2 118.759 7.97457   1
   9  -3  -2 145.414 10.1409   5
[truncated: 865,077 more chars]
