# Supplementary material for: Crystal structure of [tris­(4,4′-bi­pyridine)]­diium bis­(1,1,3,3-tetra­cyano-2-eth­oxy­propenide) trihydrate
Source: Acta Crystallogr E Crystallogr Commun. 2016 Aug 5;72(Pt 9):1246–50. doi: 10.1107/S2056989016012160 (PMC5120698; doi:10.1107/S2056989016012160)
Supplement: Supplementary file 2 [file e-72-01246-Isup2.hkl]

data_I                                                                          
_shelx_title ' y11cg'                                                           
_shelx_refln_list_code          4                                               
_shelx_F_calc_maximum      202.46                                               
_exptl_crystal_F_000      1848.00                                               
_reflns_d_resolution_high  0.7690                                               
                                                                                
loop_                                                                           
 _space_group_symop_operation_xyz                                               
 'x, y, z'                                                                      
 '-x+1/2, y, -z'                                                                
 'x+1/2, y+1/2, z+1/2'                                                          
 '-x+1, y+1/2, -z+1/2'                                                          
 '-x, -y, -z'                                                                   
 'x-1/2, -y, z'                                                                 
 '-x+1/2, -y+1/2, -z+1/2'                                                       
 'x, -y+1/2, z+1/2'                                                             
                                                                                
_cell_length_a    18.1861                                                       
_cell_length_b     7.1187                                                       
_cell_length_c    35.7070                                                       
_cell_angle_alpha  90.000                                                       
_cell_angle_beta  100.448                                                       
_cell_angle_gamma  90.000                                                       
                                                                                
_shelx_F_squared_multiplier     1.000                                           
                                                                                
loop_                                                                           
 _refln_index_h                                                                 
 _refln_index_k                                                                 
 _refln_index_l                                                                 
 _refln_F_squared_calc                                                          
 _refln_F_squared_meas                                                          
 _refln_F_squared_sigma                                                         
 _refln_observed_status                                                         
   4   0   0        146.01        525.75         9.46 o                         
   6   0   0      18545.92      16740.17       334.55 o                         
   8   0   0          8.79          1.47         7.37 o                         
  10   0   0       8875.29       9797.06       184.30 o                         
  12   0   0       3463.20       3895.29        65.40 o                         
  14   0   0         47.27         43.90         7.27 o                         
  16   0   0        822.23        727.40        33.76 o                         
  18   0   0        146.22        122.29        14.78 o                         
  20   0   0       2572.03       2167.29        84.31 o                         
  22   0   0        187.22        164.83        29.56 o                         
   3   1   0          0.91          7.86         1.85 o                         
   5   1   0      20176.35      19199.38       306.48 o                         
   7   1   0       1182.43       1161.74        14.28 o                         
   9   1   0          4.82          5.62         4.42 o                         
  11   1   0       1574.33       1688.83        20.76 o                         
  13   1   0        367.99        377.34         8.58 o                         
  15   1   0       1027.51        979.94        17.34 o                         
  17   1   0        203.60        180.87        12.18 o                         
  19   1   0          5.31          7.70         6.47 o                         
  21   1   0         59.82         49.99        17.65 o                         
  23   1   0          2.24          6.97         9.84 o                         
   0   2   0       1611.55       1853.94        57.80 o                         
   2   2   0      14252.28      14589.93       192.58 o                         
   4   2   0       7850.29       7899.30        88.89 o                         
   6   2   0       2071.47       1889.52        23.59 o                         
   8   2   0         60.83         31.99         3.95 o                         
  10   2   0       1270.78       1314.93        18.44 o                         
  12   2   0        864.76        894.34        17.24 o                         
  14   2   0        180.11        101.10         5.72 o                         
  16   2   0         60.77         76.36         7.73 o                         
  18   2   0        718.54        796.43        24.14 o                         
  20   2   0        572.42        606.73        31.93 o                         
  22   2   0          9.81         12.53        13.81 o                         
   1   3   0         61.52        174.41         8.76 o                         
   3   3   0        140.35         97.37         6.84 o                         
   5   3   0       1786.33       2022.65        25.77 o                         
   7   3   0        584.07        701.50        12.34 o                         
   9   3   0        110.05        113.71         7.02 o                         
  11   3   0        447.74        439.93        11.63 o                         
  13   3   0        205.31        195.52         7.84 o                         
  15   3   0        106.71        105.34         7.58 o                         
  17   3   0          0.09         16.63         7.35 o                         
  19   3   0        125.27        118.98        12.43 o                         
  21   3   0         83.57         90.65        34.55 o                         
   0   4   0      26191.00      26636.51       460.86 o                         
   2   4   0       3568.73       3849.78        50.16 o                         
   4   4   0       1974.54       1940.48        31.59 o                         
   6   4   0       4441.34       4604.05        62.62 o                         
   8   4   0        167.56        221.25         7.85 o                         
  10   4   0       1189.52       1180.70        24.45 o                         
  12   4   0       2125.94       2295.19        46.19 o                         
  14   4   0       1061.65       1021.29        24.16 o                         
  16   4   0         70.84         87.51        11.31 o                         
  18   4   0        310.75        330.22        17.77 o                         
  20   4   0        198.10        167.06        14.63 o                         
   1   5   0       5379.56       5281.58        64.74 o                         
   3   5   0         58.22         99.98         7.23 o                         
   5   5   0         73.29         97.96         6.69 o                         
   7   5   0          9.98          1.10         5.54 o                         
   9   5   0         55.59         55.18         9.04 o                         
  11   5   0         18.29         17.86         8.91 o                         
  13   5   0         22.06         36.17         6.93 o                         
  15   5   0         63.84         31.75        14.05 o                         
  17   5   0        101.37         96.45        11.91 o                         
  19   5   0        126.73         99.70        19.16 o                         
   0   6   0          0.82         76.99        14.00 o                         
   2   6   0       1123.27       1225.06        25.69 o                         
   4   6   0      13193.92      13295.26       230.51 o                         
   6   6   0       4940.37       5174.86        90.93 o                         
   8   6   0         56.13         80.52         7.41 o                         
  10   6   0         63.58         66.82         7.64 o                         
  12   6   0         33.71         36.28         7.99 o                         
  14   6   0         11.05         26.05        16.39 o                         
  16   6   0        144.58        146.23        31.47 o                         
   1   7   0        543.51        500.23        17.84 o                         
   3   7   0        656.68        718.27        25.37 o                         
   5   7   0         64.78        107.06         6.25 o                         
   7   7   0         13.62         17.67         6.99 o                         
   9   7   0        142.30        116.84        16.23 o                         
  11   7   0         30.93         52.17        15.94 o                         
  13   7   0         72.26        165.80        19.95 o                         
  15   7   0          6.20         54.15        34.01 o                         
   0   8   0        423.97        470.41        40.85 o                         
   2   8   0         77.59         72.27        13.51 o                         
   4   8   0         93.78         64.50        23.11 o                         
   6   8   0        636.85        655.71        33.77 o                         
   8   8   0          0.55         41.11        16.12 o                         
  10   8   0          0.57         21.14        44.40 o                         
   1   9   0          3.48         37.12        16.85 o                         
   3   9   0         48.73         38.60        32.32 o                         
   5   9   0          0.73         54.08        17.87 o                         
 -22   1   1        224.20        210.83        17.46 o                         
 -20   1   1         37.08         -8.16        13.00 o                         
 -18   1   1         24.66         33.05         7.26 o                         
 -16   1   1         56.33         24.37         4.55 o                         
 -14   1   1        889.42        874.38        16.08 o                         
 -12   1   1        677.54        601.49        10.09 o                         
 -10   1   1       3124.93       3301.41        35.18 o                         
  -8   1   1        127.42        134.14         5.04 o                         
  -6   1   1      21669.41      21039.11       280.02 o                         
  -4   1   1       5082.59       4759.02        54.37 o                         
  -2   1   1       1044.01        825.49        15.80 o                         
   0   1   1      10455.47       9278.83       257.65 o                         
   2   1   1       1823.33       1743.66        21.18 o                         
   4   1   1       3311.41       3095.35        36.77 o                         
   6   1   1      17569.82      17454.51       219.77 o                         
   8   1   1       4145.56       4135.61        40.99 o                         
  10   1   1       3395.46       3562.14        37.20 o                         
  12   1   1        212.62        302.20         8.98 o                         
  14   1   1       1244.21       1195.06        19.26 o                         
  16   1   1        236.15        194.66         8.62 o                         
  18   1   1       1241.73       1249.64        33.49 o                         
  20   1   1        333.43        376.74        33.87 o                         
  22   1   1        419.77        366.91        41.04 o                         
 -21   2   1        758.77        664.03        27.66 o                         
 -19   2   1        136.53         88.81        16.37 o                         
 -17   2   1        229.77        204.28        15.92 o                         
 -15   2   1        289.22        280.23         8.19 o                         
 -13   2   1       2131.88       2228.52        30.70 o                         
 -11   2   1       4009.59       4536.30        65.46 o                         
  -9   2   1       1279.23       1423.63        22.77 o                         
  -7   2   1       4280.41       4125.73        49.67 o                         
  -5   2   1       1051.60       1079.21        15.56 o                         
  -3   2   1      21731.19      20822.20       264.55 o                         
   3   2   1       7609.24       7228.58        90.80 o                         
   5   2   1         60.88         46.01         6.65 o                         
   7   2   1      24651.44      26972.94       422.21 o                         
   9   2   1       2956.06       3255.05        39.16 o                         
  11   2   1       2069.03       2181.14        32.55 o                         
  13   2   1         46.44         74.99         5.50 o                         
  15   2   1        991.83        894.27        16.79 o                         
  17   2   1        794.35        739.33        18.53 o                         
  19   2   1        471.59        368.14        18.17 o                         
  21   2   1         18.28         44.51        11.75 o                         
 -22   3   1          4.63         -5.67        10.28 o                         
 -20   3   1        150.04        100.92        11.54 o                         
 -18   3   1        258.53        249.58        12.74 o                         
 -16   3   1          5.95          3.45         8.14 o                         
 -14   3   1        178.64        168.45        10.96 o                         
 -12   3   1        298.11        293.67        12.49 o                         
 -10   3   1        583.25        534.71        17.01 o                         
  -8   3   1        886.79        825.54        14.06 o                         
  -6   3   1       8356.97       8105.70       101.92 o                         
  -4   3   1        120.84        190.67         5.81 o                         
  -2   3   1        504.56        461.76         9.10 o                         
   0   3   1        792.74        881.74        13.93 o                         
   2   3   1       6278.31       6527.38        87.97 o                         
   4   3   1       1592.06       1504.84        17.95 o                         
   6   3   1       5653.23       5914.58        73.61 o                         
   8   3   1         13.74          2.59         4.75 o                         
  10   3   1        491.46        530.70        12.27 o                         
  12   3   1        294.34        277.33        13.11 o                         
  14   3   1       1076.89       1135.92        23.19 o                         
  16   3   1        135.29        125.04        14.38 o                         
  18   3   1        116.81        141.01        18.26 o                         
  20   3   1         10.74         14.24         8.10 o                         
 -21   4   1          3.27         25.51        16.59 o                         
 -19   4   1        255.01        214.58        14.75 o                         
 -17   4   1          3.14          7.51         8.50 o                         
 -15   4   1          0.82          0.97         6.92 o                         
 -13   4   1         18.10         15.60         6.18 o                         
 -11   4   1        118.25        102.97         7.41 o                         
  -9   4   1         63.98         92.49         7.59 o                         
  -7   4   1       4469.98       4876.95        69.11 o                         
  -5   4   1       9047.22       9100.26       113.55 o                         
  -3   4   1       5676.05       5623.44        78.23 o                         
  -1   4   1        585.31        594.47        14.33 o                         
   1   4   1       6514.43       6538.91        73.50 o                         
   3   4   1       4644.29       4616.09        62.82 o                         
   5   4   1      10848.72      10803.13       125.40 o                         
   7   4   1        100.48         94.40         6.98 o                         
   9   4   1         23.02         48.15         5.89 o                         
  11   4   1       1829.74       1839.01        34.11 o                         
  13   4   1         21.95         31.85         6.34 o                         
  15   4   1         13.72          2.55         7.34 o                         
  17   4   1        372.23        407.69        18.63 o                         
  19   4   1        155.91        155.28        22.60 o                         
 -18   5   1        674.55        731.35        32.00 o                         
 -16   5   1        487.74        446.27        18.98 o                         
 -14   5   1       1098.82        988.95        31.07 o                         
 -12   5   1        271.36        324.48        11.98 o                         
 -10   5   1          7.93         12.55         4.61 o                         
  -8   5   1         85.75         85.94         7.19 o                         
  -6   5   1       1125.97        988.91        21.28 o                         
  -4   5   1       1113.93       1062.59        40.66 o                         
  -2   5   1         37.15         54.20         4.55 o                         
   0   5   1         89.23         99.85         7.53 o                         
   2   5   1        370.73        338.50        10.03 o                         
   4   5   1        192.65        229.22        10.27 o                         
   6   5   1          7.26         15.79         5.35 o                         
   8   5   1        174.97        139.98         7.60 o                         
  10   5   1       1345.47       1312.88        28.96 o                         
  12   5   1        116.10        113.08         8.24 o                         
  14   5   1        364.97        306.22        18.04 o                         
  16   5   1        511.33        554.08        28.13 o                         
  18   5   1         37.63         36.93        10.51 o                         
 -17   6   1        327.79        233.87        22.56 o                         
 -15   6   1        432.86        482.04        34.92 o                         
 -13   6   1        188.82        204.57        31.06 o                         
 -11   6   1          2.94          5.08         7.59 o                         
  -9   6   1          0.54          6.64         6.10 o                         
  -7   6   1          3.34         17.97         7.61 o                         
  -5   6   1         14.04         35.41         6.50 o                         
  -3   6   1        314.88        265.31         9.59 o                         
  -1   6   1      13840.72      14246.85       229.28 o                         
   1   6   1       1125.61       1121.93        21.97 o                         
   3   6   1        140.94        190.06         9.69 o                         
   5   6   1         11.45         40.48         6.43 o                         
   7   6   1        101.69        106.76        17.08 o                         
   9   6   1        109.91        133.52        11.31 o                         
  11   6   1        614.58        583.01        23.88 o                         
  13   6   1          1.30         -3.52         7.59 o                         
  15   6   1        233.04        203.94        23.02 o                         
  17   6   1          9.32          6.46         9.83 o                         
 -14   7   1         99.94         86.24        32.62 o                         
 -12   7   1        314.70        297.04        45.67 o                         
 -10   7   1        170.89        156.93        21.93 o                         
  -8   7   1         27.27         16.14        12.65 o                         
  -6   7   1         10.13         21.97         6.22 o                         
  -4   7   1        168.80        160.66        14.75 o                         
  -2   7   1         15.89         24.76         6.12 o                         
   0   7   1       4865.87       4880.84       105.35 o                         
   2   7   1          0.17          6.65         6.21 o                         
   4   7   1        454.62        479.67        11.91 o                         
   6   7   1        236.83        210.47        10.86 o                         
   8   7   1          0.22         -4.95         7.28 o                         
  10   7   1         14.01         54.75        30.76 o                         
  12   7   1         12.88         42.75        27.93 o                         
  14   7   1         36.04         18.82        23.76 o                         
 -11   8   1        166.80        160.61        35.96 o                         
  -9   8   1        104.27        178.81        19.15 o                         
  -7   8   1        450.90        410.90        26.92 o                         
  -5   8   1        933.37        830.50        30.39 o                         
  -3   8   1        283.65        246.09        37.11 o                         
  -1   8   1          6.06         19.64        12.23 o                         
   1   8   1        105.06        145.44        31.74 o                         
   3   8   1       2501.42       2364.93        73.27 o                         
   5   8   1       1004.02        973.27        42.69 o                         
   7   8   1        179.65        270.89        40.18 o                         
   9   8   1        168.69        227.84        23.66 o                         
  11   8   1        336.86        253.76        26.34 o                         
  -4   9   1         99.27        150.13        26.49 o                         
  -2   9   1         39.83        114.37        46.06 o                         
   0   9   1        111.21        133.48        39.82 o                         
   2   9   1         71.77         67.18        34.39 o                         
   4   9   1         17.91         62.04        39.48 o                         
 -22   0   2        233.05        369.71        60.72 o                         
 -20   0   2       1129.97        956.53        62.80 o                         
 -18   0   2       1141.71        918.22        37.35 o                         
 -16   0   2        190.18        187.01        10.86 o                         
 -14   0   2        534.25        587.34        18.79 o                         
 -12   0   2       1827.49       1655.66        34.80 o                         
 -10   0   2      11724.48      12591.21       232.48 o                         
  -8   0   2       4650.27       5092.51        66.99 o                         
  -6   0   2      26062.22      27389.01       956.82 o                         
   4   0   2        349.64        323.68        17.03 o                         
   6   0   2       3951.65       3762.13        62.27 o                         
   8   0   2      26205.63      28240.39      1034.97 o                         
  10   0   2       7724.75       8704.01       151.07 o                         
  12   0   2        419.94        446.75        20.36 o                         
  14   0   2          0.92         29.78        10.24 o                         
  16   0   2       1510.74       1264.09        34.65 o                         
  18   0   2        100.19         76.30        12.40 o                         
  20   0   2       1576.22       1546.75        76.20 o                         
  22   0   2       1333.96       1321.58       113.36 o                         
 -23   1   2        113.05         76.91        13.91 o                         
 -21   1   2         22.00         57.19        12.35 o                         
 -19   1   2         85.88         74.68        10.62 o                         
 -17   1   2        124.18        139.69         7.68 o                         
 -15   1   2       1441.51       1432.92        21.83 o                         
 -13   1   2        844.54        948.35        17.78 o                         
 -11   1   2         11.75         13.07         3.96 o                         
  -9   1   2         27.88         34.28         4.29 o                         
  -7   1   2         45.67         57.15         4.07 o                         
  -5   1   2       1421.17       1085.38        13.11 o                         
  -3   1   2          0.70          8.90         4.08 o                         
  -1   1   2       3694.75       3411.50        44.13 o                         
   1   1   2      11426.87      10349.59       193.83 o                         
   3   1   2        878.94        922.01        13.99 o                         
   5   1   2      10969.09      11190.69       150.32 o                         
   7   1   2          1.50          4.46         4.11 o                         
   9   1   2        819.88        933.18        14.59 o                         
  11   1   2       1479.56       1628.33        22.61 o                         
  13   1   2        534.11        544.56        11.91 o                         
  15   1   2        215.68        210.05         7.56 o                         
  17   1   2          4.51          9.59         6.87 o                         
  19   1   2        198.01        145.33         9.52 o                         
  21   1   2          3.22          7.76        10.24 o                         
 -22   2   2          7.37         17.90        10.70 o                         
 -20   2   2          1.31          4.05        11.59 o                         
 -18   2   2        147.57        114.21         7.40 o                         
 -16   2   2        270.62        285.22         8.51 o                         
 -14   2   2        509.61        548.04        11.40 o                         
 -12   2   2         41.21         22.73         3.66 o                         
 -10   2   2          3.74         27.09         6.60 o                         
  -8   2   2         15.12        162.28        11.40 o                         
  -6   2   2       5837.63       5826.76        67.05 o                         
  -4   2   2      36245.60      34732.39       747.45 o                         
  -2   2   2       1193.42       1216.01        41.69 o                         
   0   2   2      11719.39      12037.29       179.57 o                         
   4   2   2       2171.83       2167.04        24.50 o                         
   6   2   2        240.32        198.57         5.35 o                         
   8   2   2        275.02        287.72         7.70 o                         
  10   2   2       1286.37       1301.62        18.28 o                         
  12   2   2         38.42         25.15         5.17 o                         
  14   2   2         45.45         14.10         4.50 o                         
  16   2   2        846.76        844.13        20.29 o                         
  18   2   2       1061.23       1039.33        24.13 o                         
  20   2   2        255.23        227.48        14.94 o                         
  22   2   2        686.59        660.62        31.85 o                         
 -21   3   2         94.41         40.85        15.98 o                         
 -19   3   2         81.26         98.63        11.18 o                         
 -17   3   2        230.97        208.02        14.31 o                         
 -15   3   2        107.52         91.12         6.99 o                         
 -13   3   2         82.69        104.92         6.54 o                         
 -11   3   2       1235.00       1259.13        20.15 o                         
  -9   3   2        448.85        494.85        12.67 o                         
  -7   3   2        373.99        401.44        11.35 o                         
  -5   3   2         18.23         32.19         3.53 o                         
  -3   3   2       5166.01       5651.99        61.67 o                         
  -1   3   2       9538.16      10446.23       170.03 o                         
   1   3   2        421.14        552.99        12.23 o                         
   3   3   2       5048.93       5477.50        60.40 o                         
   5   3   2       3152.10       3209.24        34.85 o                         
   7   3   2         21.94         45.91         4.92 o                         
   9   3   2       1498.58       1521.20        23.94 o                         
  11   3   2        373.71        356.24         9.91 o                         
  13   3   2        699.10        638.04        19.03 o                         
  15   3   2         80.08         63.66         7.17 o                         
  17   3   2       1297.94       1248.46        34.07 o                         
  19   3   2        552.86        473.38        24.66 o                         
  21   3   2         82.38         70.39        12.96 o                         
 -20   4   2         17.42         40.86        10.07 o                         
 -18   4   2        226.03        224.61        18.89 o                         
 -16   4   2         26.69         41.91        10.99 o                         
 -14   4   2        127.87        117.91         8.88 o                         
 -12   4   2        143.18        137.34         7.27 o                         
 -10   4   2       3953.38       4093.55        66.89 o                         
  -8   4   2        678.61        746.29        16.76 o                         
  -6   4   2         27.81         50.34         3.93 o                         
  -4   4   2       7641.02       7994.75        90.43 o                         
  -2   4   2      14668.26      15009.02       215.57 o                         
   0   4   2      11161.41      12063.31       150.40 o                         
   2   4   2        739.32        766.18        14.30 o                         
   4   4   2        154.23        164.17         7.97 o                         
   6   4   2       8851.54       9739.44       134.95 o                         
   8   4   2        679.57        692.92        16.94 o                         
  10   4   2          0.11         23.33         5.22 o                         
  12   4   2        329.09        274.47         9.96 o                         
  14   4   2       2754.28       2800.63        77.69 o                         
  16   4   2        294.78        277.59        15.91 o                         
  18   4   2        180.68        174.79        19.81 o                         
  20   4   2        109.98         86.72        35.21 o                         
 -19   5   2          1.03         10.89        18.76 o                         
 -17   5   2          0.61         15.27        12.11 o                         
 -15   5   2         56.18         80.76         9.47 o                         
 -13   5   2         62.59         45.28         8.09 o                         
 -11   5   2         49.20         38.32         7.65 o                         
  -9   5   2        112.93        133.86         6.54 o                         
  -7   5   2       1041.95        980.34        23.86 o                         
  -5   5   2        179.85        177.95         8.09 o                         
  -3   5   2        680.35        745.67        12.90 o                         
  -1   5   2        181.08        200.89         8.16 o                         
   1   5   2       2663.23       2582.18        32.00 o                         
   3   5   2       1215.14       1225.93        22.63 o                         
   5   5   2         27.76         20.71         4.49 o                         
   7   5   2         13.06         31.31         5.42 o                         
   9   5   2        214.72        189.84         9.46 o                         
  11   5   2        186.16        245.72        12.56 o                         
  13   5   2        183.28        174.67        17.66 o                         
  15   5   2        184.93        116.15        32.69 o                         
  17   5   2        169.82        151.44        14.04 o                         
  19   5   2         16.66         20.24        12.21 o                         
 -16   6   2         18.99         38.21        15.01 o                         
 -14   6   2        393.02        376.48        27.11 o                         
 -12   6   2        284.15        278.66        32.95 o                         
 -10   6   2        200.94        171.18         9.38 o                         
  -8   6   2        430.08        409.07        18.14 o                         
  -6   6   2         75.21         56.19         9.48 o                         
  -4   6   2       3296.76       3247.67        51.68 o                         
  -2   6   2        421.58        445.40        14.35 o                         
   0   6   2        288.44        254.21         7.88 o                         
   2   6   2          9.77         18.03         4.28 o                         
   4   6   2        367.07        337.07        12.38 o                         
   6   6   2        797.70        829.80        42.04 o                         
   8   6   2          5.72         13.31         9.71 o                         
  10   6   2        127.14        157.42        11.87 o                         
  12   6   2        291.05        230.14        16.90 o                         
  14   6   2        126.65        106.18        16.05 o                         
  16   6   2          0.97        -10.70        10.70 o                         
 -15   7   2          9.25         18.76        15.58 o                         
 -13   7   2         48.24         19.67        20.33 o                         
 -11   7   2         34.51          8.63        13.48 o                         
  -9   7   2          5.21         28.02        14.35 o                         
  -7   7   2         13.50         15.49         5.36 o                         
  -5   7   2        360.92        360.93        14.84 o                         
  -3   7   2        608.20        594.44        18.73 o                         
  -1   7   2        108.41         88.22         8.07 o                         
   1   7   2          0.02         24.47         7.57 o                         
   3   7   2         63.45         66.33         6.32 o                         
   5   7   2        252.39        230.24        10.74 o                         
   7   7   2        536.22        524.74        23.11 o                         
   9   7   2          2.50         -5.64         7.58 o                         
  11   7   2        161.02        213.12        34.09 o                         
  13   7   2        200.55        275.88        65.79 o                         
 -10   8   2          4.49         18.35        16.74 o                         
  -8   8   2         26.87         39.22        18.70 o                         
  -6   8   2        349.47        347.01        24.92 o                         
  -4   8   2         14.24         38.42        16.04 o                         
  -2   8   2        201.14        135.29        13.01 o                         
   0   8   2        153.23         89.63         9.51 o                         
   2   8   2        135.06        127.99        11.91 o                         
   4   8   2          9.27          2.39         9.81 o                         
   6   8   2         19.56         23.88        15.11 o                         
   8   8   2         96.71        118.29        16.08 o                         
  10   8   2         39.17         53.94        17.70 o                         
  -5   9   2        108.99        111.55        21.43 o                         
  -3   9   2        197.23        206.58        56.25 o                         
  -1   9   2         20.80         35.99        13.42 o                         
   1   9   2         59.29         67.52        23.22 o                         
   3   9   2         56.08          8.89        38.64 o                         
   5   9   2          4.82         18.01        34.77 o                         
 -22   1   3         53.13         55.20        11.72 o                         
 -20   1   3        296.91        307.22        17.91 o                         
 -18   1   3          0.71          2.00         7.41 o                         
 -16   1   3        168.84        152.11         7.82 o                         
 -14   1   3        693.07        687.22        12.25 o                         
 -12   1   3        186.21        192.81         6.08 o                         
 -10   1   3         29.63         42.73         4.24 o                         
  -8   1   3       1808.83       1695.27        18.12 o                         
  -6   1   3      30220.10      29562.36       601.00 o                         
  -2   1   3         45.03         33.66         2.94 o                         
   0   1   3        739.78        791.90        10.71 o                         
   2   1   3       1475.17       1471.08        19.69 o                         
   4   1   3      17349.32      17015.60       327.53 o                         
   6   1   3       1131.56       1233.83        16.17 o                         
   8   1   3       8801.48       9207.63        93.48 o                         
  10   1   3         10.44         22.43         6.09 o                         
  12   1   3        254.42        298.86         8.03 o                         
  14   1   3        517.16        548.93        15.68 o                         
  16   1   3        418.13        301.78         9.95 o                         
  18   1   3        860.94        828.75        21.95 o                         
  20   1   3        627.09        648.84        31.14 o                         
  22   1   3        190.96        136.35        18.21 o                         
 -21   2   3         28.65         47.77        13.81 o                         
 -19   2   3       1089.86       1055.35        36.42 o                         
 -17   2   3        163.12        177.53         8.54 o                         
 -15   2   3         27.08         11.56         3.89 o                         
 -13   2   3       1473.55       1558.11        22.72 o                         
 -11   2   3       4332.88       4712.19        65.87 o                         
  -9   2   3       9019.70       8964.88       104.43 o                         
  -7   2   3       3930.09       3659.90        39.05 o                         
  -5   2   3        508.85        539.60         9.25 o                         
  -1   2   3      12304.99      11081.35       161.47 o                         
   1   2   3      17514.31      17192.50       244.85 o                         
   3   2   3       3775.73       3417.78        43.76 o                         
   5   2   3        314.89        363.56         8.30 o                         
   7   2   3       5396.71       5451.69        75.88 o                         
   9   2   3       1747.77       2068.47        24.77 o                         
  11   2   3        845.08        856.12        14.03 o                         
  13   2   3       2956.61       2949.56        42.38 o                         
  15   2   3        331.49        246.91         8.72 o                         
  17   2   3        316.50        239.79        13.22 o                         
  19   2   3        337.92        278.64        14.44 o                         
  21   2   3        164.01        176.62        18.52 o                         
 -22   3   3          3.55         -6.26        11.77 o                         
 -20   3   3         45.47         10.95        13.45 o                         
 -18   3   3       1027.27       1019.78        30.77 o                         
 -16   3   3          0.11         16.46         7.05 o                         
 -14   3   3        312.29        309.44         9.15 o                         
 -12   3   3        167.20        200.64         7.76 o                         
 -10   3   3       1622.57       1584.14        24.90 o                         
  -8   3   3       6462.18       6371.66        78.88 o                         
  -6   3   3        164.71        251.14         8.83 o                         
  -4   3   3         44.79         53.19         3.79 o                         
  -2   3   3        556.98        494.59        11.03 o                         
   0   3   3       6015.58       6059.95        73.62 o                         
   2   3   3       4516.92       4341.05        60.93 o                         
   4   3   3       2917.08       2973.48        37.55 o                         
   6   3   3       1006.47       1074.69        15.00 o                         
   8   3   3       3478.25       3813.02        48.99 o                         
  10   3   3       1650.68       1674.19        25.29 o                         
  12   3   3          0.02          8.47         4.66 o                         
  14   3   3         22.01         35.13         5.35 o                         
  16   3   3        304.80        251.96         8.61 o                         
  18   3   3        127.45         85.44        11.54 o                         
  20   3   3          0.68         15.08        11.84 o                         
 -21   4   3         85.03         63.17        11.55 o                         
 -19   4   3         38.25         56.88        11.39 o                         
 -17   4   3         23.47         17.57        15.65 o                         
 -15   4   3       1138.32       1182.58        37.31 o                         
 -13   4   3          1.31         12.62         7.20 o                         
 -11   4   3       1495.60       1381.59        25.40 o                         
  -9   4   3        125.59        157.49         8.42 o                         
  -7   4   3        937.80        756.39        13.14 o                         
  -5   4   3       4690.73       4751.79        58.91 o                         
  -3   4   3        456.24        572.08        13.55 o                         
  -1   4   3      10414.78       9979.94       121.60 o                         
   1   4   3       2806.93       2826.48        37.22 o                         
   3   4   3       1788.51       1799.65        36.53 o                         
   5   4   3        655.19        726.10        13.72 o                         
   7   4   3       1299.50       1202.59        25.69 o                         
   9   4   3        506.05        472.65        11.85 o                         
  11   4   3        552.65        539.81        13.74 o                         
  13   4   3         71.58         64.18         9.02 o                         
  15   4   3         45.77         27.45        11.77 o                         
  17   4   3         22.83         18.82         8.92 o                         
  19   4   3        299.69        304.09        23.61 o                         
 -18   5   3         35.07         83.58        16.14 o                         
 -16   5   3         56.30         54.90         8.70 o                         
 -14   5   3          0.15         -7.68         7.68 o                         
 -12   5   3         28.73         30.80         5.73 o                         
 -10   5   3        302.12        317.97        11.09 o                         
  -8   5   3         17.41         23.28         4.97 o                         
  -6   5   3       1471.51       1322.77        23.28 o                         
  -4   5   3       1409.94       1301.33        28.47 o                         
  -2   5   3        846.73        898.95        18.18 o                         
   0   5   3       1469.62       1406.68        22.12 o                         
   2   5   3        773.06        748.24        15.13 o                         
   4   5   3        708.55        662.75        13.99 o                         
   6   5   3         27.41         21.48         5.36 o                         
   8   5   3          4.19         20.94         5.42 o                         
  10   5   3        167.22        166.70         9.31 o                         
  12   5   3          6.02         23.74        10.32 o                         
  14   5   3        876.24        877.81        29.45 o                         
  16   5   3        294.03        238.86        20.27 o                         
  18   5   3        163.55        198.81        20.49 o                         
 -17   6   3         53.76         29.28        12.49 o                         
 -15   6   3         71.36         48.20        11.22 o                         
 -13   6   3         64.67         50.64         7.85 o                         
 -11   6   3        569.83        510.53        21.83 o                         
  -9   6   3         82.28        104.08         8.41 o                         
  -7   6   3          4.59         32.60        10.01 o                         
  -5   6   3        301.51        317.06        12.26 o                         
  -3   6   3       3942.98       4020.86        71.66 o                         
  -1   6   3        150.40        125.38         8.74 o                         
   1   6   3         44.00         78.44         6.99 o                         
   3   6   3         22.88         50.12         6.24 o                         
   5   6   3         49.52         53.06         8.20 o                         
   7   6   3        806.14        773.73        25.94 o                         
   9   6   3        353.74        361.46        21.75 o                         
  11   6   3        216.81        190.47        14.99 o                         
  13   6   3         97.30        120.65        22.62 o                         
  15   6   3        156.16        205.30        17.50 o                         
  17   6   3         26.65         62.17        14.51 o                         
 -14   7   3         97.98        125.01        28.65 o                         
 -12   7   3        358.57        491.00        34.87 o                         
 -10   7   3        424.99        354.16        31.85 o                         
  -8   7   3        297.50        258.85        18.39 o                         
  -6   7   3        122.44        123.16        12.72 o                         
  -4   7   3       2532.26       2616.18        58.72 o                         
  -2   7   3          6.35          3.32         5.84 o                         
   0   7   3       1434.98       1437.40        35.00 o                         
   2   7   3       1083.94       1071.21        23.01 o                         
   4   7   3       1619.01       1646.76        38.30 o                         
   6   7   3         12.30         44.23        13.53 o                         
   8   7   3        107.86        190.45        23.44 o                         
  10   7   3          2.66         21.55        18.02 o                         
  12   7   3         92.39        122.43        34.89 o                         
  14   7   3         16.67         56.92        19.76 o                         
 -11   8   3        171.28        181.43        25.65 o                         
  -9   8   3       1243.09       1346.19        76.34 o                         
  -7   8   3       1901.38       1841.94        54.56 o                         
  -5   8   3       1776.54       1738.04        56.88 o                         
  -3   8   3         26.71         32.14        14.83 o                         
  -1   8   3         59.48         59.48         9.62 o                         
   1   8   3        516.54        507.10        30.77 o                         
   3   8   3          1.32         10.87        12.68 o                         
   5   8   3        429.72        426.39        21.93 o                         
   7   8   3         19.61         25.22        11.28 o                         
   9   8   3        755.20        869.50        65.18 o                         
  11   8   3          0.23          8.86        49.50 o                         
  -4   9   3        146.37        192.50        29.20 o                         
  -2   9   3         16.98         -9.09        20.31 o                         
   0   9   3          2.93        -11.32        41.74 o                         
   2   9   3         28.65         66.69        22.81 o                         
   4   9   3        432.57        523.15        35.12 o                         
 -22   0   4         74.71         87.76        18.30 o                         
 -20   0   4        361.77        421.17        24.30 o                         
 -18   0   4        609.84        535.18        22.45 o                         
 -16   0   4        102.74        123.99        11.50 o                         
 -14   0   4        644.62        638.33        20.03 o                         
 -12   0   4       2778.87       2830.32        53.12 o                         
 -10   0   4        187.87        323.15        19.21 o                         
  -8   0   4        815.58        987.44        19.83 o                         
   0   0   4         39.38         92.35         6.41 o                         
   4   0   4        909.51        664.61        14.43 o                         
   6   0   4       3907.72       3874.99        55.77 o                         
   8   0   4       1251.25       1221.16        21.51 o                         
  10   0   4       1208.71       1275.29        34.26 o                         
  12   0   4       5138.36       5762.74       116.19 o                         
  14   0   4       1556.74       1491.42        36.97 o                         
  16   0   4        798.03        686.29        33.26 o                         
  18   0   4       2696.54       2829.72        86.24 o                         
  20   0   4       1390.72       1311.00        72.24 o                         
  22   0   4       1834.64       1836.55       236.95 o                         
 -23   1   4        131.94        190.22        34.74 o                         
 -21   1   4          1.04         -9.46        16.70 o                         
 -19   1   4          8.93          6.24        12.09 o                         
 -17   1   4        162.20        136.84         9.06 o                         
 -15   1   4        306.10        295.49         7.92 o                         
 -13   1   4        402.66        392.39         7.99 o                         
 -11   1   4        717.26        664.93         9.72 o                         
  -9   1   4        907.60        822.00        10.92 o                         
  -7   1   4        273.46        233.82         5.32 o                         
  -3   1   4        802.14        610.06         8.14 o                         
  -1   1   4          4.18          5.76         2.84 o                         
   1   1   4        594.63        498.71         8.39 o                         
   3   1   4       4608.99       3957.19        57.66 o                         
   5   1   4        353.44        381.05         8.14 o                         
   7   1   4       7430.64       7553.32        74.21 o                         
   9   1   4          0.74         -4.21         4.21 o                         
  11   1   4        801.26        842.84        14.25 o                         
  13   1   4        728.61        697.10        15.62 o                         
  15   1   4        577.74        468.03        12.29 o                         
  17   1   4       1468.95       1375.07        27.93 o                         
  19   1   4        562.66        542.67        39.11 o                         
  21   1   4        584.06        551.91        62.21 o                         
 -22   2   4         33.17         38.52        11.08 o                         
 -20   2   4         18.67          9.03        10.00 o                         
 -18   2   4        316.24        244.39        10.84 o                         
 -16   2   4        750.29        717.70        15.90 o                         
 -14   2   4         24.71         29.99         4.19 o                         
 -12   2   4        302.17        284.66         7.59 o                         
 -10   2   4      11899.99      12161.83       138.54 o                         
  -8   2   4       3574.89       3703.62        41.56 o                         
  -6   2   4       4448.71       4643.75        45.91 o                         
  -4   2   4        809.53        524.66         8.69 o                         
  -2   2   4       3383.42       3211.30        44.12 o                         
   0   2   4      13825.54      12458.92       188.01 o                         
   2   2   4        274.53        299.85         9.44 o                         
   4   2   4       2645.46       2755.95        36.45 o                         
   6   2   4        279.82        272.05         8.42 o                         
   8   2   4         25.27         72.27         4.87 o                         
  10   2   4         51.55         46.36         4.69 o                         
  12   2   4        676.41        628.02        18.26 o                         
  14   2   4        863.77        964.97        18.70 o                         
  16   2   4         55.79         40.47        10.18 o                         
  18   2   4        107.34         81.79        10.63 o                         
  20   2   4         25.99         24.83        12.11 o                         
  22   2   4         64.95         78.06        18.42 o                         
 -21   3   4         28.76         60.93        11.31 o                         
 -19   3   4         81.05        113.18         9.48 o                         
 -17   3   4         85.97         90.90        12.68 o                         
 -15   3   4        140.18        152.65         8.69 o                         
 -13   3   4       1834.39       1715.93        31.09 o                         
 -11   3   4        490.90        522.57        12.20 o                         
  -9   3   4        300.91        212.09         6.89 o                         
  -7   3   4       2715.08       2760.27        36.52 o                         
  -5   3   4       2883.78       3010.21        31.45 o                         
  -3   3   4        309.41        415.68        11.19 o                         
  -1   3   4        170.17        338.57         9.06 o                         
   1   3   4       1351.58       1683.88        25.04 o                         
   3   3   4        490.31        575.07        12.05 o                         
   5   3   4       1516.72       1517.60        20.30 o                         
   7   3   4       4193.41       4205.07        49.57 o                         
   9   3   4         25.92         77.12         6.66 o                         
  11   3   4          2.50         11.71         3.61 o                         
  13   3   4          1.68         -4.23         4.23 o                         
  15   3   4        278.95        251.44         8.64 o                         
  17   3   4        396.96        434.17        19.88 o                         
  19   3   4         47.59         36.05        11.88 o                         
  21   3   4          0.81         -6.92        19.72 o                         
 -20   4   4        449.30        378.98        20.65 o                         
 -18   4   4        293.90        265.79        22.86 o                         
 -16   4   4         16.48         30.07        12.03 o                         
 -14   4   4        233.39        215.43        11.97 o                         
 -12   4   4          6.10         32.75         6.10 o                         
 -10   4   4        496.05        533.49        15.68 o                         
  -8   4   4        244.15        242.71         7.84 o                         
  -6   4   4         13.16         26.71         5.05 o                         
  -4   4   4       8162.73       8175.95        94.74 o                         
  -2   4   4      11336.43      11863.64       152.62 o                         
   0   4   4         76.93         68.86         6.26 o                         
   2   4   4       6015.67       6249.01        81.66 o                         
   4   4   4        390.34        320.79         7.81 o                         
   6   4   4          3.55         -4.28         5.92 o                         
   8   4   4       5565.74       5848.95        88.33 o                         
  10   4   4       2037.44       1926.31        33.06 o                         
  12   4   4          6.18          2.63         5.91 o                         
  14   4   4         58.48         74.85         7.75 o                         
  16   4   4        337.62        227.99        14.11 o                         
  18   4   4         42.78         34.59        11.94 o                         
  20   4   4          8.71         51.13        33.35 o                         
 -19   5   4        100.25        139.45        18.29 o                         
 -17   5   4        121.64        153.01        13.16 o                         
 -15   5   4         24.49         24.79        10.84 o                         
 -13   5   4         17.85         12.39         5.99 o                         
 -11   5   4       1157.92       1277.95        34.45 o                         
  -9   5   4        295.28        260.70         9.67 o                         
  -7   5   4       2293.27       2325.34        34.99 o                         
  -5   5   4       5242.04       5323.18        69.64 o                         
  -3   5   4        353.20        369.30        12.39 o                         
  -1   5   4        280.94        289.62         8.34 o                         
   1   5   4          0.32         16.82         5.79 o                         
   3   5   4        561.28        510.85        17.54 o                         
   5   5   4         10.66         17.07         3.93 o                         
   7   5   4        287.76        374.63        13.43 o                         
   9   5   4        213.95        173.37         9.77 o                         
  11   5   4        234.14        163.55        10.49 o                         
  13   5   4        462.01        400.52        18.84 o                         
  15   5   4        224.65        174.64        14.78 o                         
  17   5   4         20.17         15.38        21.37 o                         
  19   5   4         64.93         56.76        17.91 o                         
 -16   6   4        284.93        269.29        23.70 o                         
 -14   6   4          4.08          9.26         9.56 o                         
 -12   6   4        120.05        106.52         9.38 o                         
 -10   6   4       1156.40       1121.37        28.88 o                         
  -8   6   4        389.73        356.54        13.93 o                         
  -6   6   4       3339.44       3450.84        62.75 o                         
  -4   6   4        775.54        919.00        36.01 o                         
  -2   6   4       4923.42       4536.55        64.18 o                         
   0   6   4        223.80        227.57         9.32 o                         
   2   6   4       3783.28       3992.44        65.55 o                         
   4   6   4        270.81        227.25        10.87 o                         
   6   6   4         58.67         53.24        11.65 o                         
   8   6   4        131.27        137.44         9.96 o                         
  10   6   4         13.70          0.32         8.48 o                         
  12   6   4        416.49        490.21        25.28 o                         
  14   6   4        575.46        542.70        23.83 o                         
  16   6   4         53.49         59.26        16.88 o                         
 -15   7   4         35.15        103.06        25.38 o                         
 -13   7   4          3.57        -16.75        16.75 o                         
 -11   7   4         24.80         14.94        13.27 o                         
  -9   7   4        160.73        204.81        14.14 o                         
  -7   7   4         40.45         43.48         7.93 o                         
  -5   7   4       1703.55       1745.57        55.53 o                         
  -3   7   4       1849.47       1967.88        45.40 o                         
  -1   7   4         85.11         84.86         9.28 o                         
   1   7   4        708.64        618.47        21.25 o                         
   3   7   4        869.30        803.26        20.89 o                         
   5   7   4        106.64        132.59        10.90 o                         
   7   7   4        875.56        813.75        61.61 o                         
   9   7   4         45.40        117.86        18.79 o                         
  11   7   4        148.66        123.04        21.68 o                         
  13   7   4          0.88         -7.82        15.67 o                         
 -10   8   4          8.75          4.18        14.87 o                         
  -8   8   4         58.41         68.30        16.62 o                         
  -6   8   4        534.04        313.11        20.96 o                         
  -4   8   4       3583.90       3734.38        95.18 o                         
  -2   8   4        171.27        131.93        11.04 o                         
   0   8   4          3.07         11.40        10.86 o                         
   2   8   4          8.40          9.45        10.94 o                         
   4   8   4         24.46         47.93        16.87 o                         
   6   8   4         20.02         47.42        16.38 o                         
   8   8   4        466.32        519.21        30.91 o                         
  10   8   4         19.85         36.87        20.83 o                         
  -5   9   4         65.96         36.42        13.84 o                         
  -3   9   4        523.52        427.13        38.70 o                         
  -1   9   4          2.06         23.79        15.19 o                         
   1   9   4        216.39        280.55        30.60 o                         
   3   9   4        108.98        180.67        35.88 o                         
 -22   1   5        265.00        231.07        20.97 o                         
 -20   1   5         59.65         62.56        11.19 o                         
 -18   1   5          3.32          2.97         5.68 o                         
 -16   1   5          2.91         23.48         4.60 o                         
 -14   1   5          7.84         12.30         3.83 o                         
 -12   1   5        527.54        573.05        11.07 o                         
 -10   1   5        465.06        437.25         7.78 o                         
  -8   1   5        780.92        753.12        10.37 o                         
  -6   1   5       6605.76       6150.95        59.76 o                         
  -2   1   5       3057.58       2701.78        29.14 o                         
   0   1   5       2490.94       2367.34        30.85 o                         
   2   1   5       5987.18       5846.00        91.30 o                         
   4   1   5       1892.62       1770.32        27.48 o                         
   6   1   5        189.98        190.84         7.09 o                         
   8   1   5        960.50        950.62        14.88 o                         
  10   1   5         54.16         94.44         4.93 o                         
  12   1   5        179.62        165.26         6.87 o                         
  14   1   5       3696.61       3650.11        51.11 o                         
  16   1   5       2294.32       2447.01        41.66 o                         
  18   1   5         44.49         58.99         6.20 o                         
  20   1   5         16.86         13.76         9.35 o                         
  22   1   5        249.28        297.42        25.50 o                         
 -23   2   5         42.01         21.43        21.93 o                         
 -21   2   5         19.84         39.16         9.57 o                         
 -19   2   5       1321.94       1383.57        41.94 o                         
 -17   2   5         62.38         82.53         6.66 o                         
 -15   2   5        372.15        367.34        10.34 o                         
 -13   2   5        492.52        536.92        11.08 o                         
 -11   2   5       6081.58       6405.73        71.48 o                         
  -9   2   5       3999.45       4332.74        50.55 o                         
  -7   2   5       2786.41       3008.36        30.52 o                         
  -5   2   5       1831.14       1765.60        19.23 o                         
  -3   2   5      40991.47      39560.30      1052.59 o                         
  -1   2   5       3090.53       2680.44        33.26 o                         
   3   2   5       5615.72       6060.64        82.69 o                         
   5   2   5        122.23        125.78         7.72 o                         
   7   2   5      10770.99      11125.06       155.91 o                         
   9   2   5       1199.09       1296.96        22.44 o                         
  11   2   5        726.40        745.30        12.82 o                         
  13   2   5          6.36         24.49         4.69 o                         
  15   2   5        647.16        554.04        15.69 o                         
  17   2   5        151.32        134.83        12.29 o                         
  19   2   5         42.27         36.52         9.55 o                         
  21   2   5        275.44        298.83        20.43 o                         
 -22   3   5         10.62         14.08         9.78 o                         
 -20   3   5         12.23         22.77         7.45 o                         
 -18   3   5        320.15        291.83        14.71 o                         
 -16   3   5        263.83        247.29         9.33 o                         
 -14   3   5         40.96         47.61         7.89 o                         
 -12   3   5        219.06        245.34         8.74 o                         
 -10   3   5       2880.69       2782.86        37.30 o                         
  -8   3   5        400.93        309.93         7.64 o                         
  -6   3   5        604.29        659.26        13.05 o                         
  -4   3   5       6780.63       6483.36        69.08 o                         
  -2   3   5       1509.64       1584.35        20.24 o                         
   0   3   5       1636.17       1870.53        29.14 o                         
   2   3   5       8454.09       8707.84       111.23 o                         
   4   3   5        977.27        952.98        14.54 o                         
   6   3   5        633.87        706.82        11.07 o                         
   8   3   5        334.43        331.96         8.92 o                         
  10   3   5       2469.74       2460.36        34.61 o                         
  12   3   5        270.08        226.13         8.93 o                         
  14   3   5         45.48         33.73         4.40 o                         
  16   3   5        304.63        243.51        17.42 o                         
  18   3   5         71.97         85.48        10.96 o                         
  20   3   5        309.91        353.42        23.43 o                         
 -21   4   5         22.31         24.27        12.30 o                         
 -19   4   5        132.31        121.93        11.17 o                         
 -17   4   5         13.37         23.61        13.36 o                         
 -15   4   5        334.12        329.73        12.99 o                         
 -13   4   5        221.22        269.59        14.58 o                         
 -11   4   5        186.76        182.13         7.69 o                         
  -9   4   5       1333.13       1414.61        26.30 o                         
  -7   4   5       3651.87       3863.70        47.08 o                         
  -5   4   5       5252.51       5598.66        62.36 o                         
  -3   4   5       1340.77       1423.82        20.84 o                         
  -1   4   5       3203.92       3253.48        50.21 o                         
   1   4   5         51.94         48.11         6.00 o                         
   3   4   5       2917.59       2747.05        35.92 o                         
   5   4   5       3157.37       3230.54        45.19 o                         
   7   4   5         11.62         19.78         4.69 o                         
   9   4   5        417.66        420.35        13.00 o                         
  11   4   5        697.33        600.94        14.86 o                         
  13   4   5        994.26       1016.49        24.25 o                         
  15   4   5        569.80        589.80        18.02 o                         
  17   4   5         20.07         11.05         9.85 o                         
  19   4   5         98.22        134.15        22.89 o                         
 -18   5   5         82.71         63.91        10.84 o                         
 -16   5   5        424.34        432.40        23.34 o                         
 -14   5   5         24.28         20.73         7.33 o                         
 -12   5   5         19.33         30.44         6.71 o                         
 -10   5   5       1033.17       1038.82        28.57 o                         
  -8   5   5         59.40         65.00         6.75 o                         
  -6   5   5          1.25         27.00         4.42 o                         
  -4   5   5        239.73        168.25         5.48 o                         
  -2   5   5        181.47        163.12         7.24 o                         
   0   5   5        258.80        216.41        13.71 o                         
   2   5   5        226.62        204.12         9.02 o                         
   4   5   5        160.29        159.95         8.90 o                         
   6   5   5       2829.07       2829.43        49.69 o                         
   8   5   5        199.00        162.96         7.37 o                         
  10   5   5       1058.31        947.61        23.19 o                         
  12   5   5          0.88         10.35         9.96 o                         
  14   5   5        240.47        218.75        15.48 o                         
  16   5   5        339.51        256.10        24.16 o                         
  18   5   5         52.01         75.22        12.44 o                         
 -17   6   5        442.74        443.42        36.67 o                         
 -15   6   5         98.14         67.45        18.67 o                         
 -13   6   5         63.53         85.10        10.69 o                         
 -11   6   5         27.98         20.12         6.09 o                         
  -9   6   5        331.21        343.11        21.19 o                         
  -7   6   5        260.24        251.48         9.60 o                         
  -5   6   5      16897.04      17270.60       432.02 o                         
  -3   6   5        282.88        263.57        10.53 o                         
  -1   6   5        133.34        136.23         7.01 o                         
   1   6   5         14.06         39.31         6.37 o                         
   3   6   5         98.95         74.20         7.69 o                         
   5   6   5        101.75        141.48         9.03 o                         
   7   6   5         44.44         68.28        10.59 o                         
   9   6   5         38.33         27.41         8.28 o                         
  11   6   5       1898.71       1883.11        56.74 o                         
  13   6   5        301.17        188.12        24.38 o                         
  15   6   5        157.85        183.15        17.85 o                         
  17   6   5         30.30        -13.61        13.61 o                         
 -14   7   5          2.15         20.54        30.56 o                         
 -12   7   5        410.85        458.42        42.26 o                         
 -10   7   5          1.83         18.89        15.48 o                         
  -8   7   5        164.81        189.72        11.57 o                         
  -6   7   5         91.06        101.72         9.52 o                         
  -4   7   5       1494.32       1510.89        38.65 o                         
  -2   7   5        142.39        147.10         7.86 o                         
   0   7   5        343.47        322.85        10.01 o                         
   2   7   5        610.25        634.24        21.67 o                         
   4   7   5        194.18        207.03        11.45 o                         
   6   7   5        270.99        294.25        18.22 o                         
   8   7   5        188.96        186.67        26.18 o                         
  10   7   5        257.97        273.00        26.80 o                         
  12   7   5         52.10         50.60        27.41 o                         
  14   7   5          6.46         15.23        12.66 o                         
 -11   8   5        372.05        323.43        51.30 o                         
  -9   8   5        694.42        742.42        91.43 o                         
  -7   8   5         93.90        116.57        20.25 o                         
  -5   8   5        196.77        255.78        18.58 o                         
  -3   8   5        507.05        487.78        25.13 o                         
  -1   8   5       1414.44       1405.54        51.22 o                         
   1   8   5        238.05        229.49        16.26 o                         
   3   8   5        681.88        628.02        27.75 o                         
   5   8   5          8.39          7.83        11.65 o                         
   7   8   5        162.65        184.35        22.18 o                         
   9   8   5        194.63        237.36        22.20 o                         
  -4   9   5        386.27        363.61        33.98 o                         
  -2   9   5        119.67        134.71        72.59 o                         
   0   9   5          0.00          8.60        17.32 o                         
   2   9   5         86.74        102.33        24.44 o                         
   4   9   5        586.77        574.28       110.84 o                         
 -22   0   6        145.45        145.72        25.99 o                         
 -20   0   6        320.72        378.35        20.41 o                         
 -18   0   6        121.23         93.09        10.57 o                         
 -16   0   6       5167.06       5412.02       116.76 o                         
 -14   0   6       1780.76       1735.26        37.90 o                         
 -12   0   6         72.67         94.34         7.97 o                         
 -10   0   6       4661.03       5672.90        82.89 o                         
  -8   0   6         88.81         43.13         7.22 o                         
  -6   0   6       1869.55       1454.02        49.98 o                         
  -2   0   6        905.40        386.18        37.69 o                         
   0   0   6       5987.54       7120.82       281.58 o                         
   2   0   6      15473.04      13671.38       540.17 o                         
   4   0   6        161.57        196.66         6.88 o                         
   6   0   6       3299.92       3389.55        48.29 o                         
   8   0   6       3573.90       3461.75        49.52 o                         
  10   0   6      10993.40      11254.09       198.46 o                         
  12   0   6        320.60        301.07        12.08 o                         
  14   0   6        231.00        232.03        13.05 o                         
  16   0   6        979.27       1065.66        31.40 o                         
  18   0   6          0.90          7.96         9.31 o                         
  20   0   6        477.37        341.46        41.06 o                         
  22   0   6       1733.06       1876.42       105.54 o                         
 -23   1   6          1.25         19.70        13.06 o                         
 -21   1   6         23.58         29.50        12.09 o                         
 -19   1   6         41.57         38.89         9.11 o                         
 -17   1   6       1656.14       1701.41        33.51 o                         
 -15   1   6         21.54         39.48         5.32 o                         
 -13   1   6          0.08         -2.24         3.50 o                         
 -11   1   6       5676.59       5794.06        54.96 o                         
  -9   1   6       1617.61       1504.95        16.30 o                         
  -7   1   6       8246.54       7984.44        74.13 o                         
  -1   1   6      10359.01       9411.38       147.37 o                         
   1   1   6        600.69        733.46        13.26 o                         
   3   1   6       8888.66       9218.46       149.94 o                         
   5   1   6       5806.57       5373.92        63.85 o                         
   7   1   6       3768.61       4109.93        44.82 o                         
   9   1   6       2393.45       2375.95        30.48 o                         
  11   1   6         59.78         31.29         4.07 o                         
  13   1   6        757.56        756.73        18.12 o                         
  15   1   6        296.29        261.39         9.98 o                         
  17   1   6        224.62        240.19        10.06 o                         
  19   1   6        952.44       1061.55        36.74 o                         
  21   1   6        417.18        442.38        47.44 o                         
 -22   2   6          0.60          6.38        10.48 o                         
 -20   2   6          0.10          1.57         9.16 o                         
 -18   2   6        312.43        285.88        11.54 o                         
 -16   2   6        824.81        797.23        17.70 o                         
 -14   2   6        527.19        537.09        11.75 o                         
 -12   2   6        532.53        579.34        11.83 o                         
 -10   2   6       1471.34       1598.46        21.55 o                         
  -8   2   6       1869.29       1722.04        20.38 o                         
  -6   2   6       1210.10       1342.58        15.52 o                         
  -4   2   6       5175.29       4782.20        52.50 o                         
  -2   2   6      13399.00      12615.12       200.34 o                         
   0   2   6       4343.14       3922.44        48.40 o                         
   2   2   6          0.40         14.06         4.92 o                         
   4   2   6        193.83        232.22         6.84 o                         
   6   2   6        803.57        906.49        19.14 o                         
   8   2   6        962.76        960.00        15.79 o                         
  10   2   6        944.86        844.74        18.90 o                         
  12   2   6         34.07         20.22         5.04 o                         
  14   2   6       2302.12       2295.80        35.05 o                         
  16   2   6        719.47        704.52        18.47 o                         
  18   2   6         29.00         43.12        10.39 o                         
  20   2   6        417.23        479.71        27.34 o                         
 -21   3   6          9.97         28.39         9.69 o                         
 -19   3   6        184.75        181.72        20.45 o                         
 -17   3   6        505.35        510.62        17.45 o                         
 -15   3   6        561.26        533.06        22.28 o                         
 -13   3   6       1054.32       1011.16        24.27 o                         
 -11   3   6        165.89        170.92         9.18 o                         
  -9   3   6       2732.00       2589.91        35.02 o                         
  -7   3   6        115.82        140.13         5.45 o                         
  -5   3   6         58.54        125.96         5.12 o                         
  -3   3   6       3880.86       4014.12        44.26 o                         
  -1   3   6         23.46         42.29         5.80 o                         
   1   3   6       2188.77       2068.09        28.88 o                         
   3   3   6        904.80       1079.02        20.00 o                         
   5   3   6        357.87        285.35         8.83 o                         
   7   3   6         90.75        163.22        10.36 o                         
   9   3   6        957.60       1030.87        16.40 o                         
  11   3   6       1470.99       1421.92        23.00 o                         
  13   3   6         66.93         79.31         4.79 o                         
  15   3   6        121.62        109.59         7.13 o                         
  17   3   6          0.02         11.58         8.73 o                         
  19   3   6         10.86         73.06        16.36 o                         
  21   3   6        149.80        175.42        20.52 o                         
 -20   4   6        633.59        714.38        34.59 o                         
 -18   4   6         95.33         75.11         9.66 o                         
 -16   4   6         10.31         22.35         8.98 o                         
 -14   4   6        495.98        433.13        17.41 o                         
 -12   4   6        654.99        695.63        19.97 o                         
 -10   4   6          4.99          8.83         4.49 o                         
  -8   4   6        402.73        455.90        10.32 o                         
  -6   4   6        712.48        783.30        14.87 o                         
  -4   4   6         33.04         29.49         6.06 o                         
  -2   4   6        234.51        293.63         8.57 o                         
   0   4   6       3237.47       3183.29        40.96 o                         
   2   4   6       3432.40       3899.31        54.27 o                         
   4   4   6        566.21        589.97        16.12 o                         
   6   4   6        300.20        367.82        10.06 o                         
   8   4   6        122.04        105.58         3.50 o                         
  10   4   6       2589.11       2419.98        43.43 o                         
  12   4   6        215.18        163.49         8.72 o                         
  14   4   6         20.93          8.12         7.27 o                         
  16   4   6         21.29         33.10        12.65 o                         
  18   4   6         10.65         17.60         9.65 o                         
  20   4   6         26.90         -4.11        15.44 o                         
 -19   5   6        259.97        262.18        23.62 o                         
 -17   5   6         33.84         39.09         9.83 o                         
 -15   5   6        269.63        225.20        13.16 o                         
 -13   5   6        155.14        148.94        11.48 o                         
 -11   5   6       2935.74       2927.33        64.50 o                         
  -9   5   6        659.21        699.14        20.74 o                         
  -7   5   6         31.30         46.12         4.24 o                         
  -5   5   6       2603.80       2575.00        38.20 o                         
  -3   5   6       3114.69       3123.62        53.06 o                         
  -1   5   6        195.57        171.21        11.48 o                         
   1   5   6          0.01         16.69         5.31 o                         
   3   5   6         32.92         55.28         6.02 o                         
   5   5   6         86.99         60.65         5.43 o                         
   7   5   6          3.36         31.53         7.52 o                         
   9   5   6        816.29        726.52        20.22 o                         
  11   5   6        267.66        231.04        10.29 o                         
  13   5   6        927.82        858.13        32.14 o                         
  15   5   6        164.19        170.35        16.58 o                         
  17   5   6       1490.93       1446.27        48.06 o                         
 -16   6   6          6.27         11.28        17.79 o                         
 -14   6   6        403.54        397.25        25.64 o                         
 -12   6   6       1388.98       1448.21        42.91 o                         
 -10   6   6       1282.68       1199.82        29.09 o                         
  -8   6   6         51.05         29.99        14.40 o                         
  -6   6   6         49.70         37.97         9.39 o                         
  -4   6   6         33.94         74.66         6.37 o                         
  -2   6   6       2270.04       2134.82        37.38 o                         
   0   6   6       3141.43       3284.83        52.91 o                         
   2   6   6        335.45        369.49        17.92 o                         
   4   6   6         43.05         33.67         8.95 o                         
   6   6   6         52.91         41.94         9.14 o                         
   8   6   6         86.41         72.93        10.34 o                         
  10   6   6          1.07         11.79        20.98 o                         
  12   6   6        155.10        172.85        16.28 o                         
  14   6   6        133.03        178.99        18.90 o                         
  16   6   6        139.90        120.21        40.49 o                         
 -15   7   6         55.10         45.48        30.19 o                         
 -13   7   6        267.96        264.66        29.24 o                         
 -11   7   6         57.90         45.53        21.09 o                         
  -9   7   6         10.26         10.80         9.43 o                         
  -7   7   6        147.47        142.42        12.82 o                         
  -5   7   6        107.47         91.87         8.57 o                         
  -3   7   6        521.03        501.09        17.36 o                         
  -1   7   6        496.03        464.94        12.52 o                         
   1   7   6         89.35         75.97         6.85 o                         
   3   7   6       1064.40       1032.35        27.08 o                         
   5   7   6        127.22        106.53        17.62 o                         
   7   7   6         34.09         49.77        16.16 o                         
   9   7   6         14.81        -11.48        13.99 o                         
  11   7   6        125.31         62.79        41.13 o                         
  13   7   6        101.14         86.09        47.12 o                         
 -10   8   6        854.77        703.21        53.70 o                         
  -8   8   6       1618.21       1770.48       109.87 o                         
  -6   8   6       2351.18       2085.35        78.33 o                         
  -4   8   6         83.69        106.20        17.93 o                         
  -2   8   6        298.09        236.52        18.52 o                         
   0   8   6        232.51        261.21        17.42 o                         
   2   8   6        278.50        222.75        15.15 o                         
   4   8   6        409.37        491.70        25.13 o                         
   6   8   6        105.38         70.16        18.88 o                         
   8   8   6         16.13         26.81        20.00 o                         
  10   8   6         79.68        155.49        29.30 o                         
  -5   9   6          1.34         54.45        21.28 o                         
  -3   9   6         21.77         56.97        19.01 o                         
  -1   9   6        299.01        403.98        39.08 o                         
   1   9   6        444.20        474.15        45.52 o                         
   3   9   6        160.40        140.52        57.89 o                         
 -22   1   7         34.77         32.75        11.59 o                         
 -20   1   7        119.03        129.16        11.31 o                         
 -18   1   7        179.28        175.40         9.07 o                         
 -16   1   7         82.62         65.10         8.68 o                         
 -14   1   7          6.78          8.02         3.63 o                         
 -12   1   7        733.41        781.29        10.96 o                         
 -10   1   7       6310.78       6447.05        63.09 o                         
  -8   1   7        995.27       1049.46        13.26 o                         
  -6   1   7       1512.01       1442.60        16.83 o                         
  -4   1   7       1933.23       2137.68        22.10 o                         
  -2   1   7      13189.45      12711.00       197.16 o                         
   0   1   7       7009.43       6280.99        88.92 o                         
   2   1   7         96.15         65.50         4.72 o                         
   4   1   7        420.42        477.44         9.51 o                         
   6   1   7       3846.99       3915.61        45.39 o                         
   8   1   7        239.12        275.18         7.46 o                         
  10   1   7        181.89        184.26         9.61 o                         
  12   1   7        572.32        540.94        12.05 o                         
  14   1   7        218.13        282.78         9.24 o                         
  16   1   7       3441.26       3413.87        60.14 o                         
  18   1   7       1815.95       1729.13        35.98 o                         
  20   1   7        259.88        217.94        15.52 o                         
  22   1   7        120.95        134.43        80.98 o                         
 -23   2   7         39.71         53.15        15.10 o                         
 -21   2   7        305.05        335.06        32.53 o                         
 -19   2   7          9.82         13.76         8.87 o                         
 -17   2   7        320.87        331.43        13.02 o                         
 -15   2   7        503.83        468.11         9.90 o                         
 -13   2   7       1786.46       1795.70        23.06 o                         
 -11   2   7       9189.00       9260.66       106.69 o                         
  -9   2   7      16080.63      17379.69       171.92 o                         
  -7   2   7         84.04        166.71         5.58 o                         
  -5   2   7       7219.29       7018.89        77.94 o                         
  -3   2   7       4842.98       4604.46        47.29 o                         
  -1   2   7       2207.53       2342.00        29.80 o                         
   1   2   7        522.95        504.32         9.79 o                         
   3   2   7        436.74        463.29         9.96 o                         
   5   2   7        372.23        356.62         9.62 o                         
   7   2   7        175.86        220.81         9.63 o                         
   9   2   7       5841.22       6122.38        82.24 o                         
  11   2   7        444.96        469.49         8.89 o                         
  13   2   7        234.63        264.22         8.50 o                         
  15   2   7         97.10        104.17         9.61 o                         
  17   2   7          0.00          0.99         4.89 o                         
  19   2   7          1.65         -0.54        11.08 o                         
  21   2   7         32.51         15.38        13.39 o                         
 -22   3   7         65.27         32.11         9.02 o                         
 -20   3   7         49.83         48.52         6.88 o                         
 -18   3   7        456.18        456.40        18.77 o                         
 -16   3   7        130.81        102.58         8.17 o                         
 -14   3   7        858.84        854.01        20.46 o                         
 -12   3   7          1.43          7.83         4.31 o                         
 -10   3   7        351.53        336.01         7.84 o                         
  -8   3   7        589.33        639.70        13.41 o                         
  -6   3   7        576.49        537.15         9.86 o                         
  -4   3   7        203.10        212.66        10.12 o                         
  -2   3   7       8832.18       9135.12       115.14 o                         
   0   3   7       1914.06       1599.94        23.01 o                         
   2   3   7       9874.85      10477.91       133.53 o                         
   4   3   7       8715.02       9343.58       128.71 o                         
   6   3   7       1939.10       2166.86        35.25 o                         
   8   3   7         39.58         79.65         6.04 o                         
  10   3   7        151.62        188.51         7.06 o                         
  12   3   7        465.99        391.51         9.94 o                         
  14   3   7        552.94        535.13        13.05 o                         
  16   3   7        719.70        610.57        25.13 o                         
  18   3   7        280.86        312.96        16.37 o                         
  20   3   7        328.63        302.65        17.35 o                         
 -21   4   7         12.25          9.41         9.79 o                         
 -19   4   7        172.13        202.38        13.19 o                         
 -17   4   7         57.97         54.75        10.84 o                         
 -15   4   7        270.84        218.61        11.17 o                         
 -13   4   7       4329.51       4493.82        89.91 o                         
 -11   4   7       3678.74       3736.82        61.76 o                         
  -9   4   7         72.30         73.76         5.46 o                         
  -7   4   7       1219.35       1235.64        17.84 o                         
  -5   4   7       4386.52       4704.19        56.18 o                         
  -3   4   7       7374.64       7220.11        84.97 o                         
  -1   4   7       1340.04       1293.01        27.45 o                         
   1   4   7       1484.77       1491.20        22.99 o                         
   3   4   7        672.10        725.69        19.55 o                         
   5   4   7         37.89         42.82         8.07 o                         
   7   4   7         94.35         90.83         5.77 o                         
   9   4   7        446.03        424.10        13.85 o                         
  11   4   7        784.26        781.54        21.01 o                         
  13   4   7        704.53        725.67        18.23 o                         
  15   4   7        493.75        516.67        17.12 o                         
  17   4   7        671.52        580.17        25.56 o                         
  19   4   7         23.38         55.06        20.94 o                         
 -18   5   7          4.52         17.83         8.23 o                         
 -16   5   7         74.94         73.21        11.33 o                         
 -14   5   7          8.62         17.71         6.74 o                         
 -12   5   7        996.12       1018.32        23.81 o                         
 -10   5   7       1256.14       1308.78        28.33 o                         
  -8   5   7        680.45        661.55        12.52 o                         
  -6   5   7       3794.54       3914.27        55.99 o                         
  -4   5   7       1303.12       1146.83        20.60 o                         
  -2   5   7         38.86         52.59         5.35 o                         
   0   5   7        865.56        863.93        17.71 o                         
   2   5   7          0.32          8.22         5.77 o                         
   4   5   7         58.75         50.36         6.89 o                         
   6   5   7        183.79        203.61         8.96 o                         
   8   5   7         48.43         47.07         7.12 o                         
  10   5   7         66.57         98.98         9.84 o                         
  12   5   7         52.32         53.09        18.17 o                         
  14   5   7         20.10         29.39         8.21 o                         
  16   5   7       1202.05       1104.99        36.29 o                         
  18   5   7         38.67         28.61        12.14 o                         
 -17   6   7        379.52        426.67        30.37 o                         
 -15   6   7         36.86         17.15        22.79 o                         
 -13   6   7        478.56        498.11        18.69 o                         
 -11   6   7        469.32        512.71        24.95 o                         
  -9   6   7         72.51        109.68         8.14 o                         
  -7   6   7       3108.44       3148.41        56.71 o                         
  -5   6   7        450.25        442.72        22.33 o                         
  -3   6   7        555.35        596.75        15.80 o                         
  -1   6   7       1482.44       1451.68        27.61 o                         
   1   6   7         92.09         96.85         9.14 o                         
   3   6   7        836.95        819.54        24.00 o                         
   5   6   7       1358.55       1335.96        31.88 o                         
   7   6   7         56.00         41.00         6.20 o                         
   9   6   7        590.69        400.05        22.99 o                         
  11   6   7        408.37        305.86        19.08 o                         
  13   6   7          0.01         21.08        15.29 o                         
  15   6   7         17.74         44.13        15.05 o                         
 -14   7   7        178.19        147.65        27.05 o                         
 -12   7   7         95.59        120.08        19.91 o                         
 -10   7   7         65.69         96.17        16.98 o                         
  -8   7   7        571.93        605.73        19.20 o                         
  -6   7   7         98.45         88.61        10.40 o                         
  -4   7   7       1448.23       1452.89        34.60 o                         
  -2   7   7        512.07        449.81        13.96 o                         
   0   7   7        564.80        560.82        16.55 o                         
   2   7   7         92.11        117.45         9.04 o                         
   4   7   7        512.99        522.95        18.36 o                         
   6   7   7         55.24         69.16        12.91 o                         
   8   7   7        596.21        596.57        32.43 o                         
  10   7   7         78.87         72.98        18.34 o                         
  12   7   7         85.91         93.95        21.96 o                         
  14   7   7        483.79        577.19        34.27 o                         
 -11   8   7         10.20          1.58        21.13 o                         
  -9   8   7          1.25         20.61        51.33 o                         
  -7   8   7        909.57       1030.36        53.80 o                         
  -5   8   7          7.13         46.29        21.73 o                         
  -3   8   7       1705.83       1701.00        47.08 o                         
  -1   8   7         83.16         83.16        12.17 o                         
   1   8   7         74.98         65.74         8.72 o                         
   3   8   7         13.08         19.68         8.82 o                         
   5   8   7         68.54         31.64        11.90 o                         
   7   8   7        308.19        336.82        25.87 o                         
   9   8   7         85.22        147.20        20.78 o                         
  -4   9   7         54.18         59.57        20.10 o                         
  -2   9   7         48.98         65.31        15.67 o                         
   0   9   7        126.82        170.50        26.63 o                         
   2   9   7        420.79        357.22        33.49 o                         
 -22   0   8        501.73        489.84        27.37 o                         
 -20   0   8        102.75         99.72        11.43 o                         
 -18   0   8        593.36        604.65        20.84 o                         
 -16   0   8        189.25        202.53        14.91 o                         
 -14   0   8        484.78        459.03        15.54 o                         
 -12   0   8       5116.84       5334.07        78.06 o                         
 -10   0   8       5583.08       6377.29        93.19 o                         
  -8   0   8        701.20        973.22        17.75 o                         
  -6   0   8       6085.43       6915.62        86.28 o                         
  -4   0   8       1964.39       1397.73        28.50 o                         
  -2   0   8      14534.18      15436.92       604.11 o                         
   2   0   8       4447.56       4189.15        92.94 o                         
   6   0   8        984.32       1025.31        30.01 o                         
   8   0   8       1398.09       1677.24        27.55 o                         
  10   0   8       6111.03       6106.44        99.95 o                         
  12   0   8        258.77        265.16        11.59 o                         
  14   0   8        438.69        419.51        16.27 o                         
  16   0   8       1471.34       1495.40        41.36 o                         
  18   0   8       1051.06       1054.58        43.71 o                         
  20   0   8         39.05         12.67        14.61 o                         
  22   0   8        150.99        123.67        34.24 o                         
 -23   1   8        265.47        278.13        18.28 o                         
 -21   1   8          4.75          6.61         9.36 o                         
 -19   1   8         81.37         86.37         7.55 o                         
 -17   1   8        805.67        775.69        19.25 o                         
 -15   1   8        230.28        258.64         8.11 o                         
 -13   1   8         64.12         52.48         5.83 o                         
 -11   1   8       1627.62       1574.49        20.03 o                         
  -9   1   8       1988.95       2040.37        21.53 o                         
  -7   1   8       1604.49       1624.96        16.70 o                         
  -5   1   8      14938.54      14484.80       180.77 o                         
  -3   1   8      20328.56      19392.88       351.19 o                         
   3   1   8       2398.83       2535.18        36.32 o                         
   5   1   8       1927.16       2144.11        27.26 o                         
   7   1   8       1840.98       1736.66        24.28 o                         
   9   1   8         36.78         33.90         5.04 o                         
  11   1   8          6.83          9.21         4.77 o                         
  13   1   8        746.23        682.24        13.41 o                         
  15   1   8         64.98         50.06         5.39 o                         
  17   1   8        398.95        419.74        13.26 o                         
  19   1   8          1.33          7.28         7.87 o                         
  21   1   8        394.28        301.90        23.28 o                         
 -22   2   8         16.93         29.03        13.09 o                         
 -20   2   8          3.27         14.76         6.65 o                         
 -18   2   8          0.17         10.38         5.27 o                         
 -16   2   8         35.24         41.11         4.40 o                         
 -14   2   8       2435.78       2275.71        34.48 o                         
 -12   2   8         27.67         25.69         4.54 o                         
 -10   2   8       5987.43       6471.27        68.57 o                         
  -8   2   8       2329.70       2462.11        25.67 o                         
  -6   2   8       4011.94       4027.39        37.91 o                         
  -4   2   8      27265.84      26450.45       394.02 o                         
  -2   2   8       3066.88       2998.53        35.95 o                         
   0   2   8       1037.66       1013.07        17.09 o                         
   2   2   8        958.85        981.01        19.04 o                         
   4   2   8       2116.95       2109.08        28.17 o                         
   6   2   8       7168.96       7301.98       102.21 o                         
   8   2   8          9.71         14.86         5.38 o                         
  10   2   8        265.65        319.01        11.48 o                         
  12   2   8        255.00        307.60         9.35 o                         
  14   2   8       1470.08       1496.78        29.43 o                         
  16   2   8          1.26         16.90         5.61 o                         
  18   2   8         13.26         20.65         8.76 o                         
  20   2   8        171.31        154.12        17.26 o                         
 -21   3   8        171.63        171.58        12.43 o                         
 -19   3   8          0.54          0.95         9.06 o                         
 -17   3   8          0.13          8.02         6.23 o                         
 -15   3   8        710.67        698.34        15.91 o                         
 -13   3   8        519.36        509.56        11.68 o                         
 -11   3   8        528.32        537.21         9.70 o                         
  -9   3   8          3.19         26.15         4.47 o                         
  -7   3   8        861.08        944.83        13.24 o                         
  -5   3   8        708.67        705.20        11.98 o                         
  -3   3   8       5750.03       5533.25        69.95 o                         
  -1   3   8       3145.71       3373.92        42.04 o                         
   1   3   8        768.58        851.19        13.38 o                         
   3   3   8       9486.48       9574.97       136.17 o                         
   5   3   8       5808.51       5837.12        76.96 o                         
   7   3   8          3.70         10.90         7.31 o                         
   9   3   8        301.65        348.56        11.24 o                         
  11   3   8          8.68         -0.15         4.12 o                         
  13   3   8        657.77        723.46        15.05 o                         
  15   3   8          2.85         19.63         4.66 o                         
  17   3   8        286.10        276.66        19.82 o                         
  19   3   8        108.15         58.55        13.23 o                         
 -20   4   8          0.09         21.86        11.07 o                         
 -18   4   8        129.03        124.82        11.50 o                         
 -16   4   8        226.08        174.92        23.34 o                         
 -14   4   8          8.43          8.56         7.29 o                         
 -12   4   8       1928.72       1869.47        35.11 o                         
 -10   4   8          0.78         20.34         6.08 o                         
  -8   4   8         49.11         74.76         5.47 o                         
  -6   4   8       1666.39       1782.11        24.65 o                         
  -4   4   8        985.50       1069.22        19.72 o                         
  -2   4   8          6.51         93.80         8.00 o                         
   0   4   8        693.27        820.08        15.39 o                         
   2   4   8       2717.35       3121.23        43.79 o                         
   4   4   8       1604.90       1627.07        25.72 o                         
   6   4   8        333.69        342.25         9.93 o                         
   8   4   8        453.91        487.12        11.33 o                         
  10   4   8        215.82        240.74         9.59 o                         
  12   4   8          6.94          8.89         8.12 o                         
  14   4   8          0.74          4.81         8.65 o                         
  16   4   8        260.01        260.94        12.64 o                         
  18   4   8        108.79         80.31        21.58 o                         
 -19   5   8         95.31        126.68        31.72 o                         
 -17   5   8        128.22        101.43        11.30 o                         
 -15   5   8        532.43        508.75        19.13 o                         
 -13   5   8        262.23        274.90        15.98 o                         
 -11   5   8       3029.55       3132.94        61.17 o                         
  -9   5   8        837.64        913.36        22.58 o                         
  -7   5   8       2695.34       2656.43        40.75 o                         
  -5   5   8          8.29         36.27         4.53 o                         
  -3   5   8       1581.79       1568.72        27.36 o                         
  -1   5   8         70.64        113.57         6.94 o                         
   1   5   8          3.00         11.24         4.72 o                         
   3   5   8       2239.26       2369.91        39.54 o                         
   5   5   8       1554.72       1683.80        32.79 o                         
   7   5   8         22.85         14.19         6.37 o                         
   9   5   8        267.38        156.42        10.60 o                         
  11   5   8         75.38         60.03         8.27 o                         
  13   5   8        590.31        507.92        20.07 o                         
  15   5   8       2316.01       2359.76        68.30 o                         
  17   5   8          0.95         17.32        12.95 o                         
 -16   6   8          9.25         36.04        16.28 o                         
 -14   6   8        674.84        657.38        79.69 o                         
 -12   6   8        961.07       1009.56        31.95 o                         
 -10   6   8         68.49        114.04         7.60 o                         
  -8   6   8        223.81        208.20        11.54 o                         
  -6   6   8       1916.56       1834.50        34.81 o                         
  -4   6   8       5342.57       5715.33       104.40 o                         
  -2   6   8          2.32         10.34         5.32 o                         
   0   6   8        117.58         93.09         7.98 o                         
   2   6   8        872.46        733.30        16.91 o                         
   4   6   8         76.59         74.76         7.03 o                         
   6   6   8         53.79         57.51         6.97 o                         
   8   6   8         19.81         28.51        13.61 o                         
  10   6   8         64.88         48.01         7.83 o                         
  12   6   8         38.56         12.41        13.71 o                         
  14   6   8        455.76        468.54        36.80 o                         
  16   6   8        208.19        185.89        36.37 o                         
 -15   7   8         84.47        175.16        30.56 o                         
 -13   7   8        451.57        477.56        40.63 o                         
 -11   7   8         54.23         55.53        17.30 o                         
  -9   7   8       1075.22       1227.97        86.31 o                         
  -7   7   8          2.64         37.55        13.74 o                         
  -5   7   8        722.96        700.27        21.66 o                         
  -3   7   8         73.76         68.36         6.24 o                         
  -1   7   8          4.40         12.37         5.90 o                         
   1   7   8        246.27        222.99        10.18 o                         
   3   7   8        256.13        234.45        10.23 o                         
   5   7   8        181.30        183.12        19.25 o                         
   7   7   8       1425.91       1275.62        48.81 o                         
   9   7   8        110.38        174.99        46.87 o                         
  11   7   8        105.72        111.97        21.38 o                         
  13   7   8         20.87         29.81        19.83 o                         
 -10   8   8        286.06        281.61        44.58 o                         
  -8   8   8       2263.83       2519.91       115.94 o                         
  -6   8   8        554.63        414.10        20.74 o                         
  -4   8   8        122.29        124.99        22.06 o                         
  -2   8   8          4.24         -8.45         8.45 o                         
   0   8   8        806.14        870.50        28.31 o                         
   2   8   8         59.62         49.08        10.49 o                         
   4   8   8         47.52         49.66         9.92 o                         
   6   8   8        101.26        126.56        22.65 o                         
   8   8   8        545.14        490.89        33.16 o                         
  10   8   8          0.24          9.19        12.76 o                         
  -3   9   8         31.30         12.59        16.01 o                         
  -1   9   8          8.20         30.03        13.62 o                         
   1   9   8         40.26         52.40        23.57 o                         
 -22   1   9         72.63        102.34         9.30 o                         
 -20   1   9         41.39         67.20         9.85 o                         
 -18   1   9        140.40        137.98         7.64 o                         
 -16   1   9        978.33        984.42        19.64 o                         
 -14   1   9         56.03         65.98         6.06 o                         
 -12   1   9        139.02        112.42         5.29 o                         
 -10   1   9       2552.36       2633.73        27.42 o                         
  -8   1   9        537.84        583.95        10.07 o                         
  -6   1   9      11490.98      11204.54       121.54 o                         
  -4   1   9      12471.51      11274.70       134.15 o                         
  -2   1   9        458.34        462.50         7.68 o                         
   0   1   9       2446.64       2255.24        30.95 o                         
   2   1   9       2923.31       2644.96        41.79 o                         
   4   1   9        724.00        681.48        23.23 o                         
   6   1   9       6944.21       7344.62        89.97 o                         
   8   1   9        859.29        815.25        13.70 o                         
  10   1   9        250.45        366.56         9.56 o                         
  12   1   9        235.37        437.15        12.57 o                         
  14   1   9       1796.17       1816.93        33.42 o                         
  16   1   9        928.01        941.86        22.61 o                         
  18   1   9        184.29        194.57         9.87 o                         
  20   1   9         25.21         37.47        15.82 o                         
 -23   2   9        822.15        917.69        38.80 o                         
 -21   2   9        202.84        238.52        16.02 o                         
 -19   2   9        567.24        510.01        19.60 o                         
 -17   2   9        289.35        247.44         9.28 o                         
 -15   2   9         47.77         40.05         5.16 o                         
 -13   2   9        996.46       1010.44        16.40 o                         
 -11   2   9       2393.96       2333.84        29.83 o                         
  -9   2   9       3386.77       3075.74        33.18 o                         
  -7   2   9         51.53         35.35         3.71 o                         
  -5   2   9       2087.01       2212.59        25.69 o                         
  -3   2   9       4543.69       4269.44        50.71 o                         
  -1   2   9         52.01         53.85         5.60 o                         
   1   2   9       2893.93       3178.09        48.37 o                         
   3   2   9       9744.02       9742.77       143.20 o                         
   5   2   9        793.56        805.15        15.76 o                         
   7   2   9        216.83        201.87         8.60 o                         
   9   2   9       1834.47       1941.24        27.58 o                         
  11   2   9         63.01         82.03         5.74 o                         
  13   2   9          0.29          3.80        10.68 o                         
  15   2   9       1592.41       1482.67        28.39 o                         
  17   2   9       1198.17       1122.86        26.83 o                         
  19   2   9         15.24         15.13         7.71 o                         
  21   2   9        147.59        190.76        26.73 o                         
 -22   3   9        187.12        193.00        15.41 o                         
 -20   3   9         21.29         36.16         7.65 o                         
 -18   3   9        434.26        437.91        16.24 o                         
 -16   3   9        220.27        178.33        11.24 o                         
 -14   3   9        566.65        565.87        12.76 o                         
 -12   3   9       1478.55       1540.13        23.53 o                         
 -10   3   9          1.42         10.53         4.05 o                         
  -8   3   9        344.83        355.29         7.28 o                         
  -6   3   9       2280.69       2455.70        34.02 o                         
  -4   3   9       1421.73       1478.64        20.47 o                         
  -2   3   9       2822.23       2717.74        35.40 o                         
   0   3   9        992.53        931.93        16.04 o                         
   2   3   9       1996.71       2072.56        30.46 o                         
   4   3   9       1372.72       1635.74        28.19 o                         
   6   3   9       2419.26       2593.31        38.90 o                         
   8   3   9        937.95        994.17        18.25 o                         
  10   3   9        321.90        238.91         7.22 o                         
  12   3   9         14.56         36.27         7.00 o                         
  14   3   9       1027.94       1010.96        20.29 o                         
  16   3   9        201.78        185.57        10.89 o                         
  18   3   9         28.81         33.56         8.69 o                         
  20   3   9        268.84        269.38        38.65 o                         
 -21   4   9        148.33        124.65        11.81 o                         
 -19   4   9        600.00        624.50        31.72 o                         
 -17   4   9          0.02          9.41         7.67 o                         
 -15   4   9        583.31        617.13        19.35 o                         
 -13   4   9        971.45       1043.30        26.58 o                         
 -11   4   9        447.65        408.23        10.44 o                         
  -9   4   9        576.69        616.66         9.96 o                         
  -7   4   9       1392.66       1419.45        21.86 o                         
  -5   4   9       1189.52       1183.87        19.23 o                         
  -3   4   9       5443.61       5298.23        68.17 o                         
  -1   4   9        619.69        623.95        15.59 o                         
   1   4   9        420.03        393.14        12.04 o                         
   3   4   9        133.67        138.14         7.44 o                         
   5   4   9        151.97        202.52         9.31 o                         
   7   4   9        258.47        218.76         8.86 o                         
   9   4   9        613.42        622.88        15.87 o                         
  11   4   9         22.53         19.28         3.23 o                         
  13   4   9        351.53        333.02        12.42 o                         
  15   4   9        369.50        368.08        24.68 o                         
  17   4   9        101.94        115.22        11.96 o                         
  19   4   9         27.70         21.35        11.27 o                         
 -18   5   9        221.57        173.75        21.41 o                         
 -16   5   9         30.94         37.25         8.87 o                         
 -14   5   9          4.83         19.89         9.38 o                         
 -12   5   9       1550.57       1549.25        37.53 o                         
 -10   5   9        218.33        218.81         9.20 o                         
  -8   5   9        498.63        475.04        10.74 o                         
  -6   5   9        322.95        298.74         7.92 o                         
  -4   5   9       5795.87       5586.35        90.80 o                         
  -2   5   9        159.61        172.94         8.78 o                         
   0   5   9         81.26         80.22         6.54 o                         
   2   5   9        426.65        420.87        12.00 o                         
   4   5   9        622.24        526.68        13.19 o                         
   6   5   9        997.64        910.78        24.17 o                         
   8   5   9        288.52        273.93        12.94 o                         
  10   5   9        383.09        376.74        15.22 o                         
  12   5   9          0.00         39.93        13.12 o                         
  14   5   9        130.10        128.54        20.87 o                         
  16   5   9        155.24        130.22        10.89 o                         
  18   5   9        300.09        272.88        59.95 o                         
 -17   6   9        578.39        587.85        38.12 o                         
 -15   6   9         16.47         -1.81        10.93 o                         
 -13   6   9        124.33         88.49        13.09 o                         
 -11   6   9        612.28        673.42        45.23 o                         
  -9   6   9       3194.19       3408.00        74.21 o                         
  -7   6   9        219.56        204.36         8.14 o                         
  -5   6   9        325.94        312.27        11.52 o                         
  -3   6   9         76.85         70.15         9.90 o                         
  -1   6   9       1065.61       1059.27        21.35 o                         
   1   6   9        375.72        445.63        13.21 o                         
   3   6   9          2.62         21.17        11.52 o                         
   5   6   9          0.01         10.08         9.49 o                         
   7   6   9        674.16        699.10        21.90 o                         
   9   6   9         69.84         66.56         9.00 o                         
  11   6   9        439.58        451.04        27.43 o                         
  13   6   9        156.31        180.35        15.07 o                         
  15   6   9        157.44        209.15        54.29 o                         
 -14   7   9         76.76         76.42        16.91 o                         
 -12   7   9        854.98        886.62       142.43 o                         
 -10   7   9        739.26        832.62        42.12 o                         
  -8   7   9       1336.39       1324.14        32.45 o                         
  -6   7   9        701.70        668.66        24.38 o                         
  -4   7   9        139.43        141.35        11.27 o                         
  -2   7   9         37.81         25.11         6.15 o                         
   0   7   9        391.05        457.80        13.71 o                         
   2   7   9         35.75         39.77         8.39 o                         
   4   7   9          0.74          6.57         8.19 o                         
   6   7   9         74.01         69.84        15.76 o                         
   8   7   9         36.74         57.76        11.05 o                         
  10   7   9        310.62        279.36        31.80 o                         
  12   7   9         80.90         96.33        15.05 o                         
 -11   8   9        101.73        103.22        30.54 o                         
  -9   8   9        240.48        269.95        38.87 o                         
  -7   8   9          3.72         22.01        15.37 o                         
  -5   8   9        755.08        704.17        28.63 o                         
  -3   8   9        307.46        426.42        18.65 o                         
  -1   8   9        293.92        317.70        13.23 o                         
   1   8   9        387.71        365.89        13.57 o                         
   3   8   9         39.89         17.71         7.36 o                         
   5   8   9         26.82         17.77         6.90 o                         
   7   8   9         50.28         45.27        12.19 o                         
   9   8   9         21.50         79.88        15.70 o                         
  -2   9   9        237.90        236.28        36.41 o                         
   0   9   9          6.29         -0.01        14.58 o                         
   2   9   9        201.37        207.64       127.04 o                         
 -22   0  10       2417.33       2634.22       141.80 o                         
 -20   0  10         26.20         25.83         7.97 o                         
 -18   0  10        108.39         83.22        11.13 o                         
 -16   0  10         20.00         30.40         9.06 o                         
 -14   0  10        705.69        603.48        26.34 o                         
 -12   0  10       2571.49       2604.50        48.78 o                         
 -10   0  10      13894.96      13798.90       172.10 o                         
  -8   0  10      29304.04      28421.06       490.79 o                         
  -6   0  10         25.88         48.29         5.96 o                         
   2   0  10       7028.48       7592.25       180.17 o                         
   4   0  10         68.36        127.65         6.29 o                         
   6   0  10       5087.01       4415.99        76.31 o                         
   8   0  10       1437.26       1676.23        30.77 o                         
  10   0  10         36.51         46.34         7.60 o                         
  12   0  10       1123.44       1187.87        26.27 o                         
  14   0  10        172.01        192.81        14.62 o                         
  16   0  10        262.90        223.86        17.19 o                         
  18   0  10          1.60         -2.54         7.68 o                         
  20   0  10        291.66        263.36        23.44 o                         
 -23   1  10         40.25         48.79         7.47 o                         
 -21   1  10        197.31        189.66        11.94 o                         
 -19   1  10         22.57         34.25         6.55 o                         
 -17   1  10          1.98          8.21         8.47 o                         
 -15   1  10          6.87         -0.29         5.51 o                         
 -13   1  10       4263.79       4475.66        52.30 o                         
 -11   1  10         10.34          6.29         3.26 o                         
  -9   1  10      12516.12      12877.75       131.85 o                         
  -7   1  10         44.97         39.82         3.59 o                         
  -5   1  10       1823.88       1770.74        19.93 o                         
  -3   1  10      25459.14      24275.55       495.38 o                         
  -1   1  10      10374.53       9711.94       141.55 o                         
   3   1  10       9371.07       9683.14       161.54 o                         
   5   1  10       6763.61       7047.67        87.19 o                         
   7   1  10         91.86         98.55         4.85 o                         
   9   1  10        754.88        689.66        13.01 o                         
  11   1  10          1.62          9.24         3.88 o                         
  13   1  10         26.58         89.77         6.82 o                         
  15   1  10        155.68        155.31         6.96 o                         
  17   1  10       1500.08       1565.80        37.41 o                         
  19   1  10         99.93         91.73         9.12 o                         
  21   1  10         73.85        138.14        28.16 o                         
 -22   2  10          2.72         -7.99         8.70 o                         
 -20   2  10         33.00         29.16         9.38 o                         
 -18   2  10         33.49         57.56         7.88 o                         
 -16   2  10         67.31         67.67         6.32 o                         
 -14   2  10        643.81        669.14        15.69 o                         
 -12   2  10        103.50         88.45         5.01 o                         
 -10   2  10        936.72        894.93        12.83 o                         
  -8   2  10        367.66        356.21         6.99 o                         
  -6   2  10         92.26        118.56         5.44 o                         
  -4   2  10        136.60        157.50         6.63 o                         
  -2   2  10      11895.83      11905.43       133.27 o                         
   0   2  10       3965.21       3942.80        52.06 o                         
   2   2  10       1626.88       1550.35        24.52 o                         
   4   2  10       3068.74       3114.41        51.22 o                         
   6   2  10       2204.29       2212.17        31.16 o                         
   8   2  10        243.41        165.33         5.94 o                         
  10   2  10        988.53        926.58        14.87 o                         
  12   2  10       2803.14       2765.64        41.66 o                         
  14   2  10          4.85          2.74         6.82 o                         
  16   2  10        827.69        887.32        21.43 o                         
  18   2  10        485.09        510.59        18.85 o                         
  20   2  10        245.75        251.51        20.54 o                         
 -21   3  10         63.42         74.24        16.23 o                         
 -19   3  10         22.52         50.34         9.08 o                         
 -17   3  10         22.35         31.55        11.59 o                         
 -15   3  10        551.89        578.67        14.15 o                         
 -13   3  10        615.62        561.83        12.20 o                         
 -11   3  10        106.69        107.59         7.28 o                         
  -9   3  10        295.27        264.18         7.81 o                         
  -7   3  10       2961.72       2987.83        36.21 o                         
  -5   3  10         63.52         63.82         7.53 o                         
  -3   3  10        397.78        379.64        12.34 o                         
  -1   3  10       2571.76       2846.55        37.64 o                         
   1   3  10         21.13          5.14         4.68 o                         
   3   3  10       1044.02       1198.13        19.91 o                         
   5   3  10       6380.71       6513.42        97.67 o                         
   7   3  10       2982.30       3157.36        44.50 o                         
   9   3  10       1112.63       1084.13        17.68 o                         
  11   3  10        591.49        571.22        14.34 o                         
  13   3  10        739.21        731.54        16.39 o                         
  15   3  10       1227.64       1176.95        26.51 o                         
  17   3  10         15.69         34.77        11.17 o                         
  19   3  10        153.32        163.26        12.46 o                         
 -20   4  10         10.27        -10.14        10.64 o                         
 -18   4  10        349.75        364.74        19.34 o                         
 -16   4  10        586.30        570.84        25.26 o                         
 -14   4  10        479.94        445.46        13.65 o                         
 -12   4  10        367.30        360.31        11.01 o                         
 -10   4  10       5127.59       5053.77        61.71 o                         
  -8   4  10        205.06        189.63         6.20 o                         
  -6   4  10        788.32        820.59        12.98 o                         
  -4   4  10         72.56         62.40         7.63 o                         
  -2   4  10       1538.76       1700.66        27.10 o                         
   0   4  10         50.56         24.40         5.47 o                         
   2   4  10       1408.30       1509.30        22.70 o                         
   4   4  10          4.00          2.90         5.16 o                         
   6   4  10       1431.26       1463.10        34.33 o                         
   8   4  10         35.33         31.52         4.23 o                         
  10   4  10        644.39        684.46        16.39 o                         
  12   4  10         40.11         42.85         5.15 o                         
  14   4  10        199.43        167.53         8.49 o                         
  16   4  10        133.40        144.68        11.31 o                         
  18   4  10         96.68         78.85        11.89 o                         
 -19   5  10         25.20         20.58        11.11 o                         
 -17   5  10        122.75        141.69        10.77 o                         
 -15   5  10        281.85        260.45        23.10 o                         
 -13   5  10         70.24         68.13         6.46 o                         
 -11   5  10       2546.37       2426.67        45.86 o                         
  -9   5  10       7840.35       7810.97       119.02 o                         
  -7   5  10        534.94        544.05        11.06 o                         
  -5   5  10       3842.28       4139.27        62.10 o                         
  -3   5  10         20.26         19.73         6.02 o                         
  -1   5  10        120.15        115.40        12.18 o                         
   1   5  10         42.27         78.71         7.16 o                         
   3   5  10       1541.40       1471.84        29.01 o                         
   5   5  10       3543.24       3469.71        54.97 o                         
   7   5  10        893.22        831.01        20.18 o                         
   9   5  10        632.26        595.19        24.53 o                         
  11   5  10       1618.32       1496.11        40.96 o                         
  13   5  10        538.05        576.60        21.95 o                         
  15   5  10        517.00        486.98        24.27 o                         
  17   5  10          4.97         22.78        12.56 o                         
 -16   6  10        322.30        328.86        26.11 o                         
 -14   6  10        351.51        276.33        18.94 o                         
 -12   6  10          2.62         -7.13         7.19 o                         
 -10   6  10        316.00        311.02        17.55 o                         
  -8   6  10          6.07         25.75         6.98 o                         
  -6   6  10        113.02        109.71         7.31 o                         
  -4   6  10        872.78        963.59        27.06 o                         
  -2   6  10        846.61        742.18        16.31 o                         
   0   6  10       1939.37       1825.07        36.44 o                         
   2   6  10          5.38          0.42         7.47 o                         
   4   6  10        126.46        146.55        13.42 o                         
   6   6  10         52.33         33.00         4.36 o                         
   8   6  10         19.76         25.22         5.82 o                         
  10   6  10        138.32        108.68        18.71 o                         
  12   6  10        329.56        331.94        28.75 o                         
  14   6  10        133.38        185.17        17.33 o                         
  16   6  10         50.83         29.20        22.85 o                         
 -15   7  10          2.76          5.51        14.30 o                         
 -13   7  10         16.39         11.17        19.48 o                         
 -11   7  10       1123.22       1095.93        77.89 o                         
  -9   7  10         28.26          8.61        20.04 o                         
  -7   7  10        390.10        307.37        13.02 o                         
  -5   7  10         41.83         68.59         8.72 o                         
  -3   7  10        658.55        668.17        17.34 o                         
  -1   7  10       1763.72       1781.67        38.41 o                         
   1   7  10       1234.51       1328.02        32.64 o                         
   3   7  10         63.51         62.42        10.24 o                         
   5   7  10         66.34         50.53         9.46 o                         
   7   7  10        206.89        246.16        24.52 o                         
   9   7  10       1084.81       1115.81        48.57 o                         
  11   7  10         90.51        100.93        18.06 o                         
  13   7  10         76.41         77.59        24.27 o                         
 -10   8  10        594.56        641.62        43.42 o                         
  -8   8  10         11.37         52.88        17.23 o                         
  -6   8  10          7.35         29.31        12.57 o                         
  -4   8  10         46.72         85.61        12.72 o                         
  -2   8  10        208.40        184.05        12.35 o                         
   0   8  10          0.53         -3.81         7.69 o                         
   2   8  10        798.15        728.08        29.61 o                         
   4   8  10         17.69         12.32        12.65 o                         
   6   8  10        448.96        438.77        37.37 o                         
   8   8  10         15.86         35.48        15.96 o                         
  -3   9  10        516.42        366.86        49.43 o                         
  -1   9  10        101.35        119.09        18.09 o                         
   1   9  10         39.09         64.90        23.41 o                         
 -22   1  11         19.17         15.85         7.66 o                         
 -20   1  11          0.17          6.15         7.30 o                         
 -18   1  11          1.73         -0.90         5.66 o                         
 -16   1  11       3666.48       3752.26        65.64 o                         
 -14   1  11        314.90        291.11         9.08 o                         
 -12   1  11       4241.71       4217.71        44.71 o                         
 -10   1  11       1998.59       2033.72        22.20 o                         
  -8   1  11        549.36        550.53         9.17 o                         
  -6   1  11       3569.52       3308.59        34.52 o                         
  -4   1  11        672.09        573.34         8.06 o                         
  -2   1  11        488.09        451.74        11.44 o                         
   0   1  11       8967.34       8377.60       122.69 o                         
   2   1  11       1495.94       1750.34        29.28 o                         
   4   1  11       6007.92       6472.19        95.44 o                         
   6   1  11       1448.14       1515.80        21.69 o                         
   8   1  11        873.32        813.44        13.82 o                         
  10   1  11       6891.60       6838.30        90.33 o                         
  12   1  11       1297.01       1188.29        23.87 o                         
  14   1  11        990.64       1011.44        23.13 o                         
  16   1  11        514.78        498.33        16.37 o                         
  18   1  11         22.93         15.79         7.11 o                         
  20   1  11        372.35        352.08        25.93 o                         
 -23   2  11        386.96        487.39        41.38 o                         
 -21   2  11         70.30         71.00         9.86 o                         
 -19   2  11         64.59         58.43         9.72 o                         
 -17   2  11        269.18        267.17        10.13 o                         
 -15   2  11      10019.90      10346.79       168.11 o                         
 -13   2  11       2327.83       2198.91        30.34 o                         
 -11   2  11       1829.05       1730.41        22.31 o                         
  -9   2  11       9633.91       9808.83        89.84 o                         
  -7   2  11       1422.60       1283.15        15.19 o                         
  -5   2  11       6628.93       6395.38        69.36 o                         
  -3   2  11       6564.40       6399.70        64.15 o                         
  -1   2  11        312.64        324.17         7.51 o                         
   1   2  11        501.93        406.86        10.35 o                         
   3   2  11       6150.25       6234.00        90.09 o                         
   5   2  11       1999.24       2081.15        31.35 o                         
   7   2  11       2000.31       1869.42        25.48 o                         
   9   2  11       1345.38       1184.62        23.48 o                         
  11   2  11       1487.77       1503.95        27.20 o                         
  13   2  11         12.57         16.22         5.40 o                         
  15   2  11        114.39        140.56         8.05 o                         
  17   2  11        597.53        578.76        21.46 o                         
  19   2  11         77.83         80.21        15.98 o                         
  21   2  11          6.44         13.75        23.51 o                         
 -22   3  11         23.82         22.02        11.93 o                         
 -20   3  11        641.80        678.37        32.28 o                         
 -18   3  11         29.87         32.68         7.20 o                         
 -16   3  11       2122.73       2226.53        37.50 o                         
 -14   3  11        558.03        503.64        11.92 o                         
 -12   3  11         71.29         80.23         5.27 o                         
 -10   3  11        492.98        518.12         9.87 o                         
  -8   3  11       2588.34       2575.16        31.22 o                         
  -6   3  11       2771.46       2759.57        33.99 o                         
  -4   3  11       5213.96       5917.00        62.33 o                         
  -2   3  11       5716.29       6009.52        75.45 o                         
   0   3  11        342.31        361.35         9.03 o                         
   2   3  11        183.48        280.37         8.17 o                         
   4   3  11       1737.53       1565.52        24.54 o                         
   6   3  11       1339.17       1104.30        19.77 o                         
   8   3  11        506.07        521.63        11.73 o                         
  10   3  11        189.89        210.65         9.05 o                         
  12   3  11        384.83        336.87        12.97 o                         
  14   3  11       1069.96       1064.16        27.23 o                         
  16   3  11       1008.58        932.20        23.24 o                         
  18   3  11       1017.64        979.82        54.25 o                         
  20   3  11          2.07          2.67        13.71 o                         
 -21   4  11         87.09         60.53        13.14 o                         
 -19   4  11        515.74        499.24        29.63 o                         
 -17   4  11        459.09        439.24        15.71 o                         
 -15   4  11       1812.11       1816.57        43.84 o                         
 -13   4  11         60.38        102.05         7.58 o                         
 -11   4  11       3894.16       4006.60        52.27 o                         
  -9   4  11       1082.38       1062.71        16.73 o                         
  -7   4  11       1331.11       1269.39        19.96 o                         
  -5   4  11         74.31         59.89         5.91 o                         
  -3   4  11        434.53        496.68        15.09 o                         
  -1   4  11        822.09        765.78        16.68 o                         
   1   4  11       1264.36       1316.90        21.72 o                         
   3   4  11        127.70        105.61         7.97 o                         
   5   4  11        588.10        533.89        13.74 o                         
   7   4  11          7.55         16.11         5.33 o                         
   9   4  11        453.49        508.94        14.45 o                         
  11   4  11       1445.96       1353.08        23.71 o                         
  13   4  11         14.58         26.82         5.70 o                         
  15   4  11        353.50        308.29        12.87 o                         
  17   4  11        294.57        349.36        24.13 o                         
  19   4  11         63.78        103.83        16.22 o                         
 -18   5  11          1.87         20.36        12.96 o                         
 -16   5  11          3.09         18.70         8.83 o                         
 -14   5  11        145.45        145.27        10.39 o                         
 -12   5  11       1033.64       1060.15        27.48 o                         
 -10   5  11        214.87        163.70        14.79 o                         
  -8   5  11        112.31        126.39         5.89 o                         
  -6   5  11        207.79        141.74         6.54 o                         
  -4   5  11       1294.78       1223.91        26.52 o                         
  -2   5  11         69.92         50.06         5.68 o                         
   0   5  11       1486.67       1453.80        23.83 o                         
   2   5  11         86.87        113.77         9.54 o                         
   4   5  11        906.10        900.79        19.61 o                         
   6   5  11         61.83         42.82         6.58 o                         
   8   5  11        271.61        280.15        19.89 o                         
  10   5  11        862.98        873.90        33.08 o                         
  12   5  11       1113.53       1047.07        27.32 o                         
  14   5  11        141.71         97.82        10.46 o                         
  16   5  11       1906.07       1968.86        65.19 o                         
 -17   6  11        271.53        305.53        26.52 o                         
 -15   6  11        830.89        759.38        47.91 o                         
 -13   6  11        471.58        393.19        17.51 o                         
 -11   6  11        283.33        307.73        13.00 o                         
  -9   6  11        130.55        119.52         7.21 o                         
  -7   6  11        321.49        320.57        12.85 o                         
  -5   6  11        782.39        795.96        23.43 o                         
  -3   6  11       2161.68       1990.12        41.98 o                         
  -1   6  11       1347.08       1365.74        42.00 o                         
   1   6  11        120.66        153.80         8.35 o                         
   3   6  11         83.63         43.64         8.07 o                         
   5   6  11       2856.86       2496.35        51.26 o                         
   7   6  11         16.62         16.90         4.94 o                         
   9   6  11         21.76         24.83         9.11 o                         
  11   6  11         55.11         23.96        25.06 o                         
  13   6  11         80.18        102.73        11.97 o                         
  15   6  11         17.74        -13.73        15.75 o                         
 -14   7  11        138.45        130.03        28.02 o                         
 -12   7  11        450.37        534.78       105.21 o                         
 -10   7  11        596.89        637.36        37.57 o                         
  -8   7  11         96.43         78.13         7.81 o                         
  -6   7  11          0.83          9.61         7.75 o                         
  -4   7  11        112.83        103.51        14.93 o                         
  -2   7  11        328.93        274.75        11.58 o                         
   0   7  11        299.50        288.26        11.33 o                         
   2   7  11         29.98         24.22         7.52 o                         
   4   7  11        468.76        383.30        18.77 o                         
   6   7  11         47.69         85.83        20.50 o                         
   8   7  11         27.42         62.32        11.37 o                         
  10   7  11         43.33         41.62        16.89 o                         
  12   7  11        371.39        434.21        32.21 o                         
 -11   8  11        583.71        535.53        57.78 o                         
  -9   8  11        940.84       1026.02        67.86 o                         
  -7   8  11        436.05        430.94        27.42 o                         
  -5   8  11        447.67        432.59        25.88 o                         
  -3   8  11        705.90        747.29        24.70 o                         
  -1   8  11          1.51          4.05         5.91 o                         
   1   8  11         62.88         63.40         9.23 o                         
   3   8  11          3.91          4.66        10.38 o                         
   5   8  11        142.43        117.28        14.52 o                         
   7   8  11         41.32         70.20        17.88 o                         
   9   8  11         13.06         29.67        17.24 o                         
 -22   0  12        339.42        320.80        24.12 o                         
 -20   0  12        280.63        256.31        20.40 o                         
 -18   0  12         40.77         48.35        10.28 o                         
 -16   0  12       5269.88       5330.81       116.61 o                         
 -14   0  12      13200.67      13479.00       259.01 o                         
 -12   0  12         29.83         31.92         6.43 o                         
 -10   0  12        152.57        235.10         9.55 o                         
  -8   0  12      19298.83      20074.72       302.98 o                         
  -6   0  12         42.31         74.45         9.81 o                         
  -4   0  12      33169.09      32756.10       717.56 o                         
  -2   0  12       2087.64       2047.32        33.46 o                         
   0   0  12       6849.79       6735.46       148.16 o                         
   2   0  12        352.41        357.00        10.33 o                         
   6   0  12       7559.37       7936.71       135.70 o                         
   8   0  12       2094.65       2271.36        42.06 o                         
  10   0  12         22.06         18.95         9.10 o                         
  12   0  12       4161.45       4012.05        80.18 o                         
  14   0  12        995.04        983.08        25.26 o                         
  16   0  12        610.92        593.75        37.80 o                         
  18   0  12         50.40         70.08        10.99 o                         
  20   0  12        629.98        709.95        39.26 o                         
 -23   1  12         58.67         79.61         9.25 o                         
 -21   1  12        347.02        381.83        15.96 o                         
 -19   1  12        321.80        306.07        13.39 o                         
 -17   1  12         30.98         38.37         6.57 o                         
 -15   1  12        846.10        855.97        20.86 o                         
 -13   1  12          0.12         -3.74         4.05 o                         
 -11   1  12        356.20        415.12        11.65 o                         
  -9   1  12       3206.96       3328.21        38.19 o                         
  -7   1  12        273.95        251.34         6.85 o                         
  -5   1  12       1314.66       1097.17        14.29 o                         
  -3   1  12       1538.38       1419.16        16.48 o                         
  -1   1  12        921.80        961.34        13.05 o                         
   1   1  12       5479.39       6137.75        90.92 o                         
   3   1  12      10442.00      10529.77       164.23 o                         
   5   1  12         49.45         65.70         4.76 o                         
   7   1  12        266.47        202.62         6.23 o                         
   9   1  12        134.29        226.46         7.00 o                         
  11   1  12        117.18         76.93         5.54 o                         
  13   1  12        625.19        597.28        13.77 o                         
  15   1  12        440.94        428.90        12.18 o                         
  17   1  12       4026.18       4226.34        90.45 o                         
  19   1  12        160.99        193.13        14.47 o                         
  21   1  12        271.31        339.55        55.05 o                         
 -22   2  12        246.65        303.73        17.49 o                         
 -20   2  12        461.92        454.43        35.75 o                         
 -18   2  12        183.82        271.23        12.33 o                         
 -16   2  12        717.81        797.29        18.96 o                         
 -14   2  12       1509.94       1494.83        24.70 o                         
 -12   2  12         82.80         84.82         5.22 o                         
 -10   2  12       8255.32       8726.55        86.59 o                         
  -8   2  12       3870.87       4086.86        42.56 o                         
  -6   2  12       1857.45       1863.52        23.65 o                         
  -4   2  12       2982.42       3053.08        32.69 o                         
  -2   2  12        543.63        528.70        14.62 o                         
   0   2  12        120.64        181.27         6.65 o                         
   2   2  12        207.61        216.62         7.84 o                         
   4   2  12        135.79        243.04        11.07 o                         
   6   2  12        536.73        516.97         9.53 o                         
   8   2  12         12.72         23.17         5.19 o                         
  10   2  12        350.75        411.46        10.13 o                         
  12   2  12       1581.50       1583.74        25.30 o                         
  14   2  12        572.52        557.92        18.38 o                         
  16   2  12       1304.77       1373.63        35.22 o                         
  18   2  12        476.75        446.22        18.79 o                         
  20   2  12        314.81        352.73        32.59 o                         
 -21   3  12         19.04         20.10         9.80 o                         
 -19   3  12        163.01        160.09        12.59 o                         
 -17   3  12        330.11        310.58        14.36 o                         
 -15   3  12         99.98        127.73        11.39 o                         
 -13   3  12       5266.72       5412.49        70.68 o                         
 -11   3  12        871.06        877.26        14.28 o                         
  -9   3  12        679.00        621.54        11.12 o                         
  -7   3  12       3049.08       3190.35        41.61 o                         
  -5   3  12       3686.35       3580.73        42.68 o                         
  -3   3  12        813.93        763.60        12.67 o                         
  -1   3  12      14277.73      14255.64       188.14 o                         
   1   3  12         29.35         51.44         6.96 o                         
   3   3  12        514.06        669.56        12.28 o                         
   5   3  12        113.91        137.60         7.11 o                         
   7   3  12        393.89        416.83        10.74 o                         
   9   3  12          3.46          4.76         5.46 o                         
  11   3  12       1224.79       1137.11        21.49 o                         
  13   3  12        625.44        617.48        17.71 o                         
  15   3  12        927.37        866.44        20.84 o                         
  17   3  12        415.54        424.62        16.42 o                         
  19   3  12          7.50         16.28        10.19 o                         
 -20   4  12         34.34         66.78        10.09 o                         
 -18   4  12        221.24        208.92        12.50 o                         
 -16   4  12       1259.72       1373.07        38.10 o                         
 -14   4  12       3277.94       3355.79        58.25 o                         
 -12   4  12        148.75        178.77         6.13 o                         
 -10   4  12       3707.63       3861.68        59.58 o                         
  -8   4  12        409.84        385.57        14.42 o                         
  -6   4  12        796.88        804.52        17.68 o                         
  -4   4  12       1906.73       2037.19        29.46 o                         
  -2   4  12        441.59        454.42        11.50 o                         
   0   4  12        184.74        255.02         7.78 o                         
   2   4  12         38.58         28.26         4.75 o                         
   4   4  12       1180.01       1192.18        20.53 o                         
   6   4  12        601.80        562.87        13.87 o                         
   8   4  12          0.00         29.28         7.31 o                         
  10   4  12        284.68        315.15        11.92 o                         
  12   4  12        805.55        777.92        15.47 o                         
  14   4  12        211.74        209.81         8.90 o                         
  16   4  12         18.24          7.95        15.10 o                         
  18   4  12        302.50        257.27        22.57 o                         
 -19   5  12        518.50        551.83        27.72 o                         
 -17   5  12          2.66         -4.61         9.42 o                         
 -15   5  12        126.43        111.36        10.79 o                         
 -13   5  12         72.00         87.44        10.28 o                         
 -11   5  12         20.13         21.76         5.59 o                         
  -9   5  12        687.79        695.36        16.10 o                         
  -7   5  12         30.09         47.98         5.14 o                         
  -5   5  12         33.53         38.33         5.28 o                         
  -3   5  12         49.07         31.04         4.73 o                         
  -1   5  12         53.78         76.29        11.62 o                         
   1   5  12        926.94        870.24        19.08 o                         
   3   5  12          5.58         19.24         6.61 o                         
   5   5  12         56.45         49.19         4.85 o                         
   7   5  12        336.33        403.51        13.86 o                         
   9   5  12        189.79        215.03        15.83 o                         
  11   5  12       3841.74       3860.47       101.76 o                         
  13   5  12        446.66        439.86        17.98 o                         
  15   5  12        680.40        670.46        23.58 o                         
  17   5  12          7.89         25.99        12.69 o                         
 -16   6  12        170.25        212.05        65.69 o                         
 -14   6  12        455.59        434.12        30.18 o                         
 -12   6  12        945.51        827.09        25.23 o                         
 -10   6  12       1339.68       1480.64        35.49 o                         
  -8   6  12        976.35        923.16        21.74 o                         
  -6   6  12        348.31        290.00        13.04 o                         
  -4   6  12        912.14        825.73        24.69 o                         
  -2   6  12          1.57          8.22         6.23 o                         
   0   6  12        185.39        202.58        11.01 o                         
   2   6  12          0.09         11.85         7.88 o                         
   4   6  12        418.51        316.96        16.23 o                         
   6   6  12         23.59         30.18         5.88 o                         
   8   6  12        189.02        188.04        12.77 o                         
  10   6  12         85.47        150.07        13.99 o                         
  12   6  12         29.36        -10.35        10.35 o                         
  14   6  12         22.74         46.96        42.53 o                         
 -15   7  12          0.94         30.30        20.08 o                         
 -13   7  12        156.44        207.47        28.88 o                         
 -11   7  12        180.80        152.35        19.72 o                         
  -9   7  12          0.71          1.17         8.20 o                         
  -7   7  12          1.38          7.12         8.03 o                         
  -5   7  12        105.00        111.49         8.81 o                         
  -3   7  12        211.17        200.51        14.35 o                         
  -1   7  12         19.84         22.12        10.53 o                         
   1   7  12          0.00          6.20         6.54 o                         
   3   7  12        216.29        181.17        12.12 o                         
   5   7  12        251.71        234.73        14.69 o                         
   7   7  12        742.48        714.99        30.47 o                         
   9   7  12         27.29         73.61        11.96 o                         
  11   7  12         66.12        164.15        37.79 o                         
 -10   8  12          6.01         66.94        29.38 o                         
  -8   8  12         22.64         54.43        17.17 o                         
  -6   8  12         13.59         40.68        14.64 o                         
  -4   8  12         91.23        133.77        11.81 o                         
  -2   8  12        106.43         67.35         9.32 o                         
   0   8  12         17.05         41.62         8.55 o                         
   2   8  12         31.60         21.23        11.25 o                         
   4   8  12        142.16        134.07        19.95 o                         
   6   8  12         28.80          1.35        16.05 o                         
   8   8  12         53.85         81.55        21.00 o                         
 -22   1  13        167.54        198.06        17.02 o                         
 -20   1  13         45.03         36.72         7.07 o                         
 -18   1  13          5.92          3.22         6.89 o                         
 -16   1  13       1105.37       1064.29        22.79 o                         
 -14   1  13       5127.08       5370.43        67.69 o                         
 -12   1  13        707.51        624.03        11.37 o                         
 -10   1  13        950.30        977.29        13.93 o                         
  -8   1  13      10583.71      10477.10       118.80 o                         
  -6   1  13        298.76        381.62         8.36 o                         
  -4   1  13       4475.99       4547.44        49.52 o                         
  -2   1  13       2203.02       1927.63        25.07 o                         
   0   1  13        414.49        411.26         8.07 o                         
   2   1  13       2566.57       2735.56        44.18 o                         
   4   1  13       3608.64       3721.63        53.91 o                         
   6   1  13       3389.18       3817.89        52.44 o                         
   8   1  13        153.04        136.53         5.29 o                         
  10   1  13       1337.41       1440.49        25.41 o                         
  12   1  13        302.73        302.13         9.12 o                         
  14   1  13       2840.41       2735.32        40.94 o                         
  16   1  13       1112.66       1098.90        24.74 o                         
  18   1  13         52.54         70.66         7.91 o                         
  20   1  13         89.53         52.67        21.41 o                         
 -21   2  13         18.46         53.12         8.78 o                         
 -19   2  13        365.60        335.40        21.07 o                         
 -17   2  13        218.41        219.72        21.18 o                         
 -15   2  13       3760.45       3947.56        61.24 o                         
 -13   2  13       6553.95       6718.30        90.81 o                         
 -11   2  13         13.86         41.89         4.52 o                         
  -9   2  13       4607.31       4733.69        50.83 o                         
  -7   2  13       1123.94       1200.12        15.14 o                         
  -5   2  13       2571.99       2804.22        30.12 o                         
  -3   2  13        179.60        166.47         5.47 o                         
  -1   2  13          0.64         18.36         5.64 o                         
   1   2  13       3577.24       3491.30        57.54 o                         
   3   2  13       2231.09       2162.64        29.61 o                         
   5   2  13        352.24        352.64        10.86 o                         
   7   2  13        132.97         96.81         5.51 o                         
   9   2  13        592.25        610.56        12.24 o                         
  11   2  13       5432.65       5270.33        82.06 o                         
  13   2  13        366.03        355.81        10.80 o                         
  15   2  13        376.23        426.22        16.12 o                         
  17   2  13          4.19          2.69         5.01 o                         
  19   2  13         29.01         42.43        22.19 o                         
 -22   3  13         14.70         13.26         9.41 o                         
 -20   3  13        138.91        127.83        12.07 o                         
 -18   3  13       1255.54       1246.46        33.54 o                         
 -16   3  13         40.57         73.08         6.24 o                         
 -14   3  13       3285.64       3415.75        49.60 o                         
 -12   3  13        599.37        598.01        14.84 o                         
 -10   3  13        351.07        344.95         8.05 o                         
  -8   3  13        211.37        168.70         6.45 o                         
  -6   3  13        369.55        437.71         9.20 o                         
  -4   3  13         37.20         29.95         5.38 o                         
  -2   3  13       5554.34       5762.92        70.31 o                         
   0   3  13        377.55        327.50         9.50 o                         
   2   3  13       4280.91       4577.51        66.29 o                         
   4   3  13        589.86        526.23        11.47 o                         
   6   3  13       1276.54       1185.39        23.59 o                         
   8   3  13        312.74        261.33         7.85 o                         
  10   3  13       1676.68       1723.15        29.09 o                         
  12   3  13        282.26        330.06        11.88 o                         
  14   3  13       1272.19       1409.15        29.89 o                         
  16   3  13         16.51         14.80         8.68 o                         
  18   3  13         11.64         28.28         9.96 o                         
 -21   4  13        898.02        974.16        52.72 o                         
 -19   4  13        449.09        472.40        32.59 o                         
 -17   4  13          2.53         19.82         6.04 o                         
 -15   4  13       3131.42       3128.25        69.91 o                         
 -13   4  13        152.92        174.85         7.28 o                         
 -11   4  13         17.23         32.58         5.94 o                         
  -9   4  13       5630.19       5730.22        80.48 o                         
  -7   4  13       2816.73       2801.86        42.20 o                         
  -5   4  13        134.40        109.31         6.58 o                         
  -3   4  13       2607.96       2815.16        39.43 o                         
  -1   4  13       4460.69       4493.25        64.92 o                         
   1   4  13          7.48         13.85         4.28 o                         
   3   4  13         37.00         36.80         5.72 o                         
   5   4  13        110.06        126.25         6.27 o                         
   7   4  13         64.11         53.24         6.08 o                         
   9   4  13         43.10         35.96         9.04 o                         
  11   4  13       1590.03       1573.65        31.31 o                         
  13   4  13          2.81          6.77         3.56 o                         
  15   4  13        387.20        348.44        15.01 o                         
  17   4  13        378.88        307.14        17.20 o                         
 -18   5  13          0.71         31.83        16.20 o                         
 -16   5  13       1019.89       1015.28        40.60 o                         
 -14   5  13        162.08        151.39        15.98 o                         
 -12   5  13        160.30        160.32         8.82 o                         
 -10   5  13       3222.33       3234.64        50.29 o                         
  -8   5  13        311.28        290.81         8.54 o                         
  -6   5  13         14.30         11.61         3.52 o                         
  -4   5  13        828.84        877.94        18.47 o                         
  -2   5  13       1064.63       1053.69        23.82 o                         
   0   5  13        717.69        619.49        16.27 o                         
   2   5  13       1072.10       1026.43        23.74 o                         
   4   5  13        682.48        662.52        15.97 o                         
   6   5  13        973.14        950.21        21.53 o                         
   8   5  13         22.36         31.00         5.74 o                         
  10   5  13         21.01         33.82         5.60 o                         
  12   5  13        120.91        115.51         8.66 o                         
  14   5  13        660.27        618.28        29.85 o                         
  16   5  13          5.70         10.38        10.77 o                         
 -17   6  13         72.91         97.57        31.53 o                         
 -15   6  13         11.11         33.33        19.95 o                         
 -13   6  13        700.53        605.91        27.18 o                         
 -11   6  13        175.22        178.49        11.62 o                         
  -9   6  13        179.28        178.77         7.70 o                         
  -7   6  13          1.14         23.72        10.25 o                         
  -5   6  13        670.18        689.89        27.23 o                         
  -3   6  13        517.47        464.47        13.16 o                         
  -1   6  13        168.29        162.73         7.67 o                         
   1   6  13          0.14         -0.01         4.99 o                         
   3   6  13        305.72        288.40        17.81 o                         
   5   6  13       1437.07       1323.75        36.49 o                         
   7   6  13          3.21         11.89         4.82 o                         
   9   6  13        147.10        151.25        15.01 o                         
  11   6  13          1.70         -8.11         9.34 o                         
  13   6  13        132.30         90.80        15.59 o                         
  15   6  13          0.03          0.78        34.53 o                         
 -14   7  13         88.96         70.68        16.62 o                         
 -12   7  13        421.79        373.53        67.58 o                         
 -10   7  13         30.79         58.27        11.76 o                         
  -8   7  13        754.00        794.06        48.27 o                         
  -6   7  13          1.46         18.51         6.40 o                         
  -4   7  13         56.52         68.21         9.02 o                         
  -2   7  13        494.36        437.80        19.60 o                         
   0   7  13         12.95         18.50         5.14 o                         
   2   7  13        330.33        350.98        12.35 o                         
   4   7  13        134.94        132.88        11.45 o                         
   6   7  13          0.07         32.64         9.06 o                         
   8   7  13        478.32        468.00        31.50 o                         
  10   7  13        502.88        517.31        72.31 o                         
  12   7  13         15.30         44.25        20.59 o                         
  -9   8  13         31.10         36.88        28.15 o                         
  -7   8  13       1000.22       1070.49        79.47 o                         
  -5   8  13        761.08        866.42        33.40 o                         
  -3   8  13        190.45        219.98        15.21 o                         
  -1   8  13         15.91         13.63         9.03 o                         
   1   8  13          1.65         29.62        19.00 o                         
   3   8  13        410.93        380.04        20.52 o                         
   5   8  13         18.09          7.28         9.34 o                         
   7   8  13        186.65        179.74        53.11 o                         
 -22   0  14        384.19        415.86        26.16 o                         
 -20   0  14        718.40        714.89        40.72 o                         
 -18   0  14       2014.58       2012.64        62.66 o                         
 -16   0  14       2776.40       2993.85        75.70 o                         
 -14   0  14       8508.07       9011.65       221.10 o                         
 -12   0  14        280.90        257.20         9.08 o                         
 -10   0  14       7619.88       7695.26       112.26 o                         
  -8   0  14       7003.47       7596.93       129.85 o                         
  -6   0  14       4574.82       4056.65        69.73 o                         
  -4   0  14        694.62        756.47        15.63 o                         
  -2   0  14          0.74         16.11         3.65 o                         
   0   0  14        546.67        553.29        17.32 o                         
   2   0  14       4693.08       4542.61        84.44 o                         
   4   0  14       2450.98       2421.75        50.45 o                         
   6   0  14        536.47        711.52        16.15 o                         
   8   0  14       4868.31       4612.48        87.62 o                         
  10   0  14       5760.53       5833.77       110.67 o                         
  12   0  14          1.27         11.30        10.25 o                         
  14   0  14        402.43        435.02        19.23 o                         
  16   0  14       1206.21       1194.90        52.12 o                         
  18   0  14        139.57        126.34        16.57 o                         
  20   0  14        394.53        466.71        46.40 o                         
 -23   1  14          1.29          3.22         8.92 o                         
 -21   1  14        103.49        144.04        10.71 o                         
 -19   1  14         38.40         30.89         5.81 o                         
 -17   1  14       2712.96       2817.78        52.38 o                         
 -15   1  14       3877.06       3957.02        59.98 o                         
 -13   1  14          7.23          8.74         4.47 o                         
 -11   1  14        558.62        545.75        12.92 o                         
  -9   1  14         97.47         74.77         5.04 o                         
  -7   1  14      15476.06      16640.67       170.88 o                         
  -5   1  14      11027.15      11284.27       120.58 o                         
  -3   1  14       1126.31        970.65        13.05 o                         
  -1   1  14        670.13        592.32         9.00 o                         
   1   1  14      10059.42      10527.74       183.67 o                         
   3   1  14       6813.58       7163.72       112.91 o                         
   5   1  14       5634.07       5718.92        78.04 o                         
   7   1  14       2037.84       2098.10        30.71 o                         
   9   1  14        490.57        570.40        11.07 o                         
  11   1  14       4591.13       4551.10        65.65 o                         
  13   1  14      10235.73      10233.29       134.78 o                         
  15   1  14        821.94        774.98        18.99 o                         
  17   1  14        390.61        393.22        18.28 o                         
  19   1  14          1.56         27.01         8.00 o                         
 -22   2  14          1.28         18.29        12.92 o                         
 -20   2  14        190.65        190.41        10.56 o                         
 -18   2  14        581.80        528.01        21.15 o                         
 -16   2  14         84.69         87.16         8.03 o                         
 -14   2  14       2030.84       1954.40        30.56 o                         
 -12   2  14        729.31        649.06        11.81 o                         
 -10   2  14        182.18        238.78         5.72 o                         
  -8   2  14      22572.79      23023.41       281.10 o                         
  -6   2  14         55.10         53.20         3.95 o                         
  -4   2  14         45.56         59.83         4.90 o                         
  -2   2  14       1128.60       1216.25        18.78 o                         
   0   2  14         25.69         26.30         5.26 o                         
   2   2  14       1309.03       1225.31        19.78 o                         
   4   2  14          6.04         10.17         4.56 o                         
   6   2  14       1581.76       1660.31        25.23 o                         
   8   2  14         83.29        117.81         6.69 o                         
  10   2  14        106.11         82.91         6.72 o                         
  12   2  14        565.07        541.30        12.98 o                         
  14   2  14          3.53          2.66         5.68 o                         
  16   2  14        202.01        197.24        11.98 o                         
  18   2  14         16.37         13.41         5.97 o                         
  20   2  14         56.79         71.53        22.18 o                         
 -21   3  14        289.68        272.54        16.88 o                         
 -19   3  14          0.41         26.21         7.63 o                         
 -17   3  14        170.83        172.53         8.86 o                         
 -15   3  14       3560.13       3647.00        66.44 o                         
 -13   3  14       1141.12       1245.56        20.20 o                         
 -11   3  14         34.54         52.48         5.10 o                         
  -9   3  14        739.24        695.35        12.05 o                         
  -7   3  14         58.02        108.50         9.25 o                         
  -5   3  14       6403.30       6228.37        74.03 o                         
  -3   3  14       3597.69       4186.94        50.67 o                         
  -1   3  14       1116.50       1283.90        18.94 o                         
   1   3  14       3891.87       3787.78        51.84 o                         
   3   3  14       7003.36       7163.65       106.20 o                         
   5   3  14       1252.44       1303.80        21.57 o                         
   7   3  14         51.94         79.06         6.71 o                         
   9   3  14       1397.90       1456.84        30.81 o                         
  11   3  14         13.72         17.21         6.76 o                         
  13   3  14       3535.48       3665.03        62.88 o                         
  15   3  14       1179.44       1106.85        31.22 o                         
  17   3  14          9.90          5.26         8.60 o                         
  19   3  14         14.05         33.34        37.95 o                         
 -20   4  14         73.27         68.53        10.32 o                         
 -18   4  14        163.23        152.81        16.60 o                         
 -16   4  14        224.79        212.13        13.50 o                         
 -14   4  14       3587.95       3721.28        65.20 o                         
 -12   4  14       1337.48       1294.00        24.03 o                         
 -10   4  14        350.68        339.15         9.60 o                         
  -8   4  14         22.35         35.55         4.83 o                         
  -6   4  14       3075.02       3208.84        44.64 o                         
  -4   4  14        180.88        169.82         7.91 o                         
  -2   4  14        646.34        661.63        15.85 o                         
   0   4  14        102.78         75.55         6.00 o                         
   2   4  14       1334.13       1370.82        24.08 o                         
   4   4  14        418.70        408.88        10.55 o                         
   6   4  14        291.61        342.61        11.83 o                         
   8   4  14        174.87        184.46         9.44 o                         
  10   4  14       1982.46       1986.09        40.52 o                         
  12   4  14       1043.97       1041.18        21.16 o                         
  14   4  14         54.80         54.85         6.29 o                         
  16   4  14        133.78        108.56        14.49 o                         
  18   4  14        409.92        461.32        27.98 o                         
 -19   5  14         44.15         30.34        15.23 o                         
 -17   5  14        135.31         97.90        16.03 o                         
 -15   5  14        395.17        331.76        16.17 o                         
 -13   5  14        693.28        621.00        20.89 o                         
 -11   5  14       6995.94       7549.72       110.49 o                         
  -9   5  14          4.33          1.31         3.87 o                         
  -7   5  14        434.41        428.24        11.14 o                         
  -5   5  14        139.90        152.82         7.17 o                         
  -3   5  14        407.50        430.40        11.71 o                         
  -1   5  14         41.64         73.98         7.81 o                         
   1   5  14       1680.34       1705.22        33.08 o                         
   3   5  14        635.08        638.29        13.66 o                         
   5   5  14          3.30          4.39         4.61 o                         
   7   5  14       3248.12       3084.65        58.25 o                         
   9   5  14       2553.78       2521.81        59.68 o                         
  11   5  14         11.29         26.08        12.28 o                         
  13   5  14        245.24        210.08        15.07 o                         
  15   5  14         40.70         48.10         9.91 o                         
 -16   6  14         70.18         63.43        15.67 o                         
 -14   6  14         59.16         45.32        10.29 o                         
 -12   6  14        261.15        252.41        13.48 o                         
 -10   6  14        477.10        486.48        15.45 o                         
  -8   6  14          0.35          1.84         5.54 o                         
  -6   6  14         20.56         14.02         5.83 o                         
  -4   6  14        215.59        181.42         8.81 o                         
  -2   6  14         29.11         19.02         8.77 o                         
   0   6  14         12.77         30.60         6.30 o                         
   2   6  14        380.01        301.90        16.34 o                         
   4   6  14        343.11        315.38        15.24 o                         
   6   6  14        866.59        867.02        23.63 o                         
   8   6  14        617.67        663.28        20.66 o                         
  10   6  14          3.62          9.21        11.27 o                         
  12   6  14        121.49        141.06        36.06 o                         
  14   6  14         25.80         42.65        22.94 o                         
 -13   7  14         45.82         19.48        30.96 o                         
 -11   7  14        232.75        191.48        18.02 o                         
  -9   7  14        656.66        620.53        36.56 o                         
  -7   7  14        474.20        460.77        26.38 o                         
  -5   7  14        278.62        257.57        13.81 o                         
  -3   7  14        871.85        883.61        30.99 o                         
  -1   7  14         18.23         16.21         7.13 o                         
   1   7  14        691.03        592.74        19.08 o                         
   3   7  14         19.53          5.56         6.93 o                         
   5   7  14        244.03        193.10        11.89 o                         
   7   7  14        326.96        429.75        23.39 o                         
   9   7  14        137.77        117.57        12.70 o                         
  11   7  14         95.60         58.05        33.96 o                         
 -10   8  14         85.64        124.85        27.08 o                         
  -8   8  14          2.32         34.84        21.86 o                         
  -6   8  14         16.15         65.44        13.61 o                         
  -4   8  14        384.50        399.02        18.05 o                         
  -2   8  14        331.94        288.60        18.09 o                         
   0   8  14         19.89         43.80        10.38 o                         
   2   8  14        126.13        132.82        16.51 o                         
   4   8  14         83.37         94.62        11.52 o                         
   6   8  14        157.79        148.31        23.74 o                         
   8   8  14         17.86         76.47        58.63 o                         
 -22   1  15         86.06         73.93         8.70 o                         
 -20   1  15       1163.93       1177.26        43.54 o                         
 -18   1  15        213.03        194.39        10.09 o                         
 -16   1  15       2060.88       2043.26        42.43 o                         
 -14   1  15        414.62        382.79        10.16 o                         
 -12   1  15         77.16         45.30         4.69 o                         
 -10   1  15       1156.63       1188.01        18.34 o                         
  -8   1  15        716.96        828.08        13.96 o                         
  -6   1  15      10659.29      11293.02       129.80 o                         
  -4   1  15       4572.86       4746.20        62.53 o                         
  -2   1  15        327.76        315.99         7.75 o                         
   0   1  15      17917.22      18487.03       425.49 o                         
   2   1  15      12712.04      13079.44       226.17 o                         
   4   1  15       4067.42       4205.98        66.91 o                         
   6   1  15       1009.10        967.64        17.19 o                         
   8   1  15       1403.89       1319.45        20.20 o                         
  10   1  15       6102.20       5710.76        84.67 o                         
  12   1  15       5744.64       5823.76        79.09 o                         
  14   1  15       4673.49       4607.61        78.77 o                         
  16   1  15        790.34        768.07        20.05 o                         
  18   1  15        748.45        823.84        33.04 o                         
  20   1  15        541.21        735.06        41.52 o                         
 -21   2  15        507.73        512.38        20.99 o                         
 -19   2  15        817.18        800.48        24.27 o                         
 -17   2  15       2519.85       2683.34        52.79 o                         
 -15   2  15       3666.71       3605.88        61.74 o                         
 -13   2  15        389.45        364.90         8.75 o                         
 -11   2  15        574.06        605.66        10.86 o                         
  -9   2  15         46.86         61.70         4.55 o                         
  -7   2  15      16837.74      17911.79       203.11 o                         
  -5   2  15       1488.66       1479.22        21.46 o                         
  -3   2  15       3283.86       3117.63        39.35 o                         
  -1   2  15        924.76        996.82        15.79 o                         
   1   2  15       9959.13      10556.46       186.82 o                         
   3   2  15        493.97        466.75        10.58 o                         
   5   2  15        297.67        282.35         8.46 o                         
   7   2  15        595.97        651.49        12.18 o                         
   9   2  15        106.13        175.57         6.66 o                         
  11   2  15       3815.57       3720.59        58.91 o                         
  13   2  15       2539.30       2557.31        41.81 o                         
  15   2  15        427.25        412.56        16.27 o                         
  17   2  15        169.85        126.18        16.13 o                         
  19   2  15          6.68         12.72        19.31 o                         
 -22   3  15        328.92        354.77        26.06 o                         
 -20   3  15          1.76          4.68         7.71 o                         
 -18   3  15       1539.56       1518.71        39.77 o                         
 -16   3  15        507.12        555.68        15.99 o                         
 -14   3  15       2755.27       2900.03        51.41 o                         
 -12   3  15       1894.84       1819.87        26.95 o                         
 -10   3  15         89.49         90.32         4.96 o                         
  -8   3  15       3132.19       3609.87        46.24 o                         
  -6   3  15        375.59        371.13        10.62 o                         
  -4   3  15        467.57        490.22        10.05 o                         
  -2   3  15        708.70        707.79        13.58 o                         
   0   3  15       1348.58       1402.07        22.56 o                         
   2   3  15       3489.65       3364.37        47.45 o                         
   4   3  15        346.64        485.09        13.74 o                         
   6   3  15       2844.28       2897.50        43.68 o                         
   8   3  15       3275.64       3249.68        50.77 o                         
  10   3  15        282.91        277.37        13.03 o                         
  12   3  15      10858.09      10839.90       172.97 o                         
  14   3  15        372.87        347.53        13.58 o                         
  16   3  15       1549.42       1730.15        49.37 o                         
  18   3  15         63.60         21.15        13.89 o                         
 -19   4  15        953.03       1006.75        45.29 o                         
 -17   4  15          0.53          1.62         7.01 o                         
 -15   4  15         38.98         52.87         8.27 o                         
 -13   4  15       3330.82       3504.47        52.90 o                         
 -11   4  15       1234.27       1335.54        26.48 o                         
  -9   4  15        312.35        297.16         8.89 o                         
  -7   4  15       3309.67       3309.82        47.72 o                         
  -5   4  15       1186.00       1187.71        20.25 o                         
  -3   4  15        676.88        717.81        13.29 o                         
  -1   4  15        217.33        268.18         8.95 o                         
   1   4  15        261.58        253.40         8.52 o                         
   3   4  15         19.22         16.85         6.62 o                         
   5   4  15         37.87         38.56         8.06 o                         
   7   4  15       1281.74       1326.85        26.72 o                         
   9   4  15       1316.91       1253.05        26.45 o                         
  11   4  15         19.41         21.86         6.65 o                         
  13   4  15         43.14         59.15         5.52 o                         
  15   4  15        743.73        754.46        27.50 o                         
  17   4  15          9.19         20.26        18.71 o                         
 -18   5  15        607.94        632.89        46.79 o                         
 -16   5  15        626.26        633.12        24.18 o                         
 -14   5  15         50.05         48.29         6.76 o                         
 -12   5  15       1057.50       1034.86        20.33 o                         
 -10   5  15          0.59         11.70         5.30 o                         
  -8   5  15       2677.85       2711.06        49.89 o                         
  -6   5  15       1071.20       1040.00        21.62 o                         
  -4   5  15        165.73        179.54         6.52 o                         
  -2   5  15          9.11          7.37         6.02 o                         
   0   5  15       1087.09       1080.24        21.64 o                         
   2   5  15        429.50        456.59        11.91 o                         
   4   5  15        468.94        423.46        12.86 o                         
   6   5  15       1879.04       1934.01        37.90 o                         
   8   5  15       1457.91       1503.42        38.85 o                         
  10   5  15       1101.46       1141.30        28.47 o                         
  12   5  15       4880.94       4926.58       106.16 o                         
  14   5  15       1336.14       1226.66        46.62 o                         
  16   5  15        862.15        798.97        47.32 o                         
 -17   6  15        588.50        492.18       100.08 o                         
 -15   6  15        218.39        219.61        57.91 o                         
 -13   6  15        469.51        491.59        23.67 o                         
 -11   6  15         18.67         29.07         4.68 o                         
  -9   6  15        149.85        159.92         9.12 o                         
  -7   6  15         31.81         51.36         6.19 o                         
  -5   6  15       1308.35       1286.30        32.71 o                         
  -3   6  15        117.86        139.41         8.60 o                         
  -1   6  15         19.45         28.35         5.62 o                         
   1   6  15       1175.07       1078.26        22.64 o                         
   3   6  15          0.08         23.81        10.85 o                         
   5   6  15        488.50        408.97        15.04 o                         
   7   6  15          5.64         -2.40         7.86 o                         
   9   6  15         61.33         77.98        14.65 o                         
  11   6  15         79.89         95.38        10.64 o                         
  13   6  15         41.37         36.68        24.79 o                         
 -14   7  15         32.00         18.46        17.33 o                         
 -12   7  15        281.12        298.44        26.61 o                         
 -10   7  15        564.46        602.43        25.85 o                         
  -8   7  15        364.87        397.84        20.99 o                         
  -6   7  15         10.45         -1.64         7.53 o                         
  -4   7  15        537.13        507.15        16.70 o                         
  -2   7  15         14.69         32.31         6.91 o                         
   0   7  15        978.01        884.68        24.98 o                         
   2   7  15         13.22         16.97        10.01 o                         
   4   7  15          8.79          2.75         7.65 o                         
   6   7  15        753.73        626.68        25.63 o                         
   8   7  15       1265.52       1288.58        69.19 o                         
  10   7  15        205.23        224.68        17.26 o                         
  -9   8  15        257.06        256.84        29.36 o                         
  -7   8  15        684.85        754.28        36.87 o                         
  -5   8  15         96.79        127.77        19.40 o                         
  -3   8  15         42.96         57.92         9.85 o                         
  -1   8  15         45.58         44.35        12.65 o                         
   1   8  15         97.02         96.83        14.66 o                         
   3   8  15        107.52        174.32        24.99 o                         
   5   8  15         46.99         53.15         9.44 o                         
   7   8  15        237.51        244.84        54.48 o                         
 -22   0  16         14.02         43.11        12.85 o                         
 -20   0  16        326.08        299.37        25.80 o                         
 -18   0  16       4642.47       4671.33       224.30 o                         
 -16   0  16        686.16        636.41        25.90 o                         
 -14   0  16        369.08        463.30        13.72 o                         
 -12   0  16       1768.82       1796.60        31.09 o                         
 -10   0  16        769.70        757.74        14.94 o                         
  -8   0  16      22070.02      22953.59       445.27 o                         
  -6   0  16       3168.72       3286.15        50.29 o                         
  -4   0  16       5504.68       5608.28        93.34 o                         
  -2   0  16        451.29        310.96         7.54 o                         
   2   0  16        151.57        123.58         6.58 o                         
   4   0  16       9101.52       8418.51       178.33 o                         
   6   0  16       1298.28       1258.42        26.47 o                         
   8   0  16        666.64        659.58        17.06 o                         
  10   0  16       1432.48       1631.64        35.54 o                         
  12   0  16        906.25        848.41        21.80 o                         
  14   0  16        677.74        671.86        21.42 o                         
  16   0  16         11.26         18.20         6.74 o                         
  18   0  16        124.38        147.27        15.80 o                         
  20   0  16         86.57         75.94        27.92 o                         
 -23   1  16         51.26         19.94         9.56 o                         
 -21   1  16         21.18         32.58         7.34 o                         
 -19   1  16        735.11        794.71        30.04 o                         
 -17   1  16         41.70         43.99         6.46 o                         
 -15   1  16        375.90        334.17        11.14 o                         
 -13   1  16        124.30        129.67         5.64 o                         
 -11   1  16       1529.93       1575.41        20.75 o                         
  -9   1  16        309.78        408.67        14.37 o                         
  -7   1  16        534.59        607.30        11.60 o                         
  -5   1  16       1314.94       1474.44        20.03 o                         
  -3   1  16        721.42        689.91        12.26 o                         
  -1   1  16        210.89        279.92         6.84 o                         
   1   1  16       2128.92       2151.77        35.20 o                         
   3   1  16        252.98        235.23         7.96 o                         
   5   1  16         33.12         67.82         6.79 o                         
   7   1  16         34.02         72.71         5.16 o                         
   9   1  16       4236.18       4402.20        62.16 o                         
  11   1  16      11055.13      10966.56       138.54 o                         
  13   1  16         21.50          6.16         3.94 o                         
  15   1  16        490.19        538.31        16.32 o                         
  17   1  16        184.55        168.01        11.58 o                         
  19   1  16        976.77       1001.31        77.33 o                         
 -22   2  16         16.81         34.15        10.02 o                         
 -20   2  16        136.27        122.55         9.93 o                         
 -18   2  16        218.77        184.30        10.87 o                         
 -16   2  16         82.91        119.09         7.99 o                         
 -14   2  16        695.97        667.76        13.59 o                         
 -12   2  16         64.12         87.65         5.20 o                         
 -10   2  16        466.62        469.38        10.72 o                         
  -8   2  16       3213.89       3495.67        40.00 o                         
  -6   2  16          1.41         19.42         3.34 o                         
  -4   2  16          4.64          4.81         3.79 o                         
  -2   2  16        596.77        642.00        12.91 o                         
   0   2  16        445.15        451.79         9.95 o                         
   2   2  16       2302.45       2223.74        29.74 o                         
   4   2  16        404.59        374.14         7.81 o                         
   6   2  16       1973.50       2034.97        32.54 o                         
   8   2  16        114.99        111.89         9.60 o                         
  10   2  16        230.45        218.43        10.02 o                         
  12   2  16       4117.80       4059.11        65.09 o                         
  14   2  16        486.84        443.90        12.16 o                         
  16   2  16         64.65         75.27         6.49 o                         
  18   2  16         92.34        101.95        12.95 o                         
 -21   3  16         46.66         47.79        11.13 o                         
 -19   3  16        821.66        893.57        28.37 o                         
 -17   3  16        810.82        693.38        19.65 o                         
 -15   3  16         21.09         29.99         5.51 o                         
 -13   3  16       2405.03       2299.65        40.41 o                         
 -11   3  16        162.33        214.89         7.24 o                         
  -9   3  16       2827.93       2798.73        38.36 o                         
  -7   3  16        205.93        290.79         8.02 o                         
  -5   3  16       1290.26       1400.99        20.76 o                         
  -3   3  16       2146.78       2022.76        29.55 o                         
  -1   3  16       2684.79       2732.98        43.13 o                         
   1   3  16       6806.23       6363.48        92.29 o                         
   3   3  16        642.38        712.02        13.89 o                         
   5   3  16       1175.23       1215.98        21.03 o                         
   7   3  16       7226.16       7189.95        95.48 o                         
   9   3  16        890.45        832.79        17.36 o                         
  11   3  16      10291.04       9962.48       155.65 o                         
  13   3  16       2168.88       2211.41        48.05 o                         
  15   3  16        578.05        531.81        17.17 o                         
  17   3  16        157.84        134.62        14.45 o                         
  19   3  16        898.83       1043.34       123.97 o                         
 -20   4  16        156.51        108.00        16.60 o                         
 -18   4  16        341.53        337.12        18.81 o                         
 -16   4  16       1767.79       1860.93        43.08 o                         
 -14   4  16       3337.59       3465.46        70.67 o                         
 -12   4  16       1104.37       1032.30        21.42 o                         
 -10   4  16        394.54        396.85        14.26 o                         
  -8   4  16       1511.45       1600.45        26.76 o                         
  -6   4  16       1032.18        952.73        15.90 o                         
  -4   4  16         78.30        105.52         5.39 o                         
  -2   4  16         16.58         21.12         4.26 o                         
   0   4  16       1841.16       1960.75        32.90 o                         
   2   4  16          6.17         22.26         5.16 o                         
   4   4  16        674.02        642.99        15.26 o                         
   6   4  16       1294.02       1241.35        23.43 o                         
   8   4  16          0.08         11.36         5.78 o                         
  10   4  16       1776.97       1755.63        32.16 o                         
  12   4  16        539.40        485.88        12.10 o                         
  14   4  16          0.54          5.18         7.29 o                         
  16   4  16        163.36        100.59        13.05 o                         
 -19   5  16          0.23         -7.51        10.60 o                         
 -17   5  16       1263.63       1247.45        87.55 o                         
 -15   5  16        100.76        109.60        13.25 o                         
 -13   5  16         35.34         27.86        11.75 o                         
 -11   5  16        167.14        140.40        10.96 o                         
  -9   5  16        184.12        176.00         8.13 o                         
  -7   5  16         99.53         75.30         5.53 o                         
  -5   5  16         79.39        106.23         6.35 o                         
  -3   5  16          0.36         17.90         5.40 o                         
  -1   5  16       1414.23       1186.27        26.62 o                         
   1   5  16         42.20         28.27         4.05 o                         
   3   5  16          5.37          3.32         6.85 o                         
   5   5  16       1858.58       1851.04        33.80 o                         
   7   5  16          6.39         41.62         6.65 o                         
   9   5  16         18.62         21.50        13.08 o                         
  11   5  16        538.72        624.28        16.68 o                         
  13   5  16         70.21        113.14        13.29 o                         
  15   5  16       4373.99       4803.05       146.43 o                         
 -16   6  16         12.64         30.37        20.65 o                         
 -14   6  16        633.71        635.59        39.39 o                         
 -12   6  16       1112.68       1175.29        39.41 o                         
 -10   6  16         22.82         25.40         4.28 o                         
  -8   6  16        311.28        282.27        12.52 o                         
  -6   6  16         46.69         26.34         5.69 o                         
  -4   6  16          0.71         25.29         6.80 o                         
  -2   6  16         91.09         44.94         5.34 o                         
   0   6  16          7.38         38.04         6.20 o                         
   2   6  16        636.79        582.24        18.12 o                         
   4   6  16       1154.35       1203.92        35.61 o                         
   6   6  16        679.61        553.64        17.63 o                         
   8   6  16         61.36         50.39         6.36 o                         
  10   6  16        205.18        213.60        13.79 o                         
  12   6  16         58.96         52.93        15.63 o                         
  14   6  16        154.29        193.21        16.26 o                         
 -13   7  16          7.62         19.92        42.89 o                         
 -11   7  16          3.00         -4.83         8.97 o                         
  -9   7  16        144.69        162.50        12.31 o                         
  -7   7  16        316.72        398.76        20.82 o                         
  -5   7  16          2.10         11.14         7.49 o                         
  -3   7  16        223.68        224.08        10.59 o                         
  -1   7  16        513.15        511.93        22.33 o                         
   1   7  16         28.76         39.07        10.13 o                         
   3   7  16        223.90        228.47        14.34 o                         
   5   7  16         20.46         22.15         8.29 o                         
   7   7  16        688.45        715.83        33.89 o                         
   9   7  16        197.06        140.06        14.63 o                         
  11   7  16         41.09         45.07        12.81 o                         
  -8   8  16          0.78        -12.07        19.40 o                         
  -6   8  16        272.86        242.64        14.81 o                         
  -4   8  16         34.83         83.92        18.22 o                         
  -2   8  16        296.61        294.99        20.31 o                         
   0   8  16         91.01         86.16        10.96 o                         
   2   8  16          2.53         30.11         8.38 o                         
   4   8  16         60.24         99.25        12.78 o                         
   6   8  16         84.26        116.80        15.28 o                         
 -22   1  17        208.12        214.93        15.90 o                         
 -20   1  17          6.67          9.54         5.60 o                         
 -18   1  17       1018.52       1016.14        26.69 o                         
 -16   1  17        827.35        756.16        28.08 o                         
 -14   1  17        201.75        181.73         6.89 o                         
 -12   1  17        584.61        552.30        13.97 o                         
 -10   1  17        152.18        204.18         6.74 o                         
  -8   1  17        350.20        395.06         9.28 o                         
  -6   1  17         38.99         85.19         5.51 o                         
  -4   1  17        202.02        209.88         6.40 o                         
  -2   1  17       4965.99       4690.55        57.24 o                         
   0   1  17         10.55         29.35         4.73 o                         
   2   1  17       5378.67       5573.26        80.13 o                         
   4   1  17       3878.17       3954.61        56.31 o                         
   6   1  17       1150.24       1090.47        18.32 o                         
   8   1  17       1647.62       1565.82        24.18 o                         
  10   1  17      12871.84      12603.40       155.68 o                         
  12   1  17       3192.53       3201.61        49.18 o                         
  14   1  17        125.75        109.41         7.24 o                         
  16   1  17         60.01         81.43         6.69 o                         
  18   1  17        183.19        214.52        14.85 o                         
 -21   2  17        138.68        129.15        12.15 o                         
 -19   2  17         15.77         18.21         7.58 o                         
 -17   2  17       3033.30       3237.59        69.42 o                         
 -15   2  17        183.88        167.47        10.46 o                         
 -13   2  17        154.05        131.37         7.63 o                         
 -11   2  17       2391.86       2345.85        31.67 o                         
  -9   2  17        438.85        411.97         7.97 o                         
  -7   2  17          4.90         11.80         2.98 o                         
  -5   2  17        930.34       1021.78        13.37 o                         
  -3   2  17         31.39         39.09         6.94 o                         
  -1   2  17         38.41         22.93         5.05 o                         
   1   2  17          5.04         20.53         5.74 o                         
   3   2  17          6.61          1.87         4.19 o                         
   5   2  17        477.34        455.12         8.32 o                         
   7   2  17       2251.36       2244.78        33.80 o                         
   9   2  17          0.34         50.08         5.97 o                         
  11   2  17        174.85        185.61         7.57 o                         
  13   2  17       2298.45       2259.50        39.77 o                         
  15   2  17        289.77        258.93         9.50 o                         
  17   2  17        158.88        180.75        10.34 o                         
  19   2  17         47.20         41.28        26.14 o                         
 -20   3  17        195.44        203.45        33.85 o                         
 -18   3  17       1467.35       1522.84        37.09 o                         
 -16   3  17        329.37        412.96        15.61 o                         
 -14   3  17       1868.71       1803.67        32.40 o                         
 -12   3  17        561.95        525.35        14.89 o                         
 -10   3  17         78.63         76.83         5.05 o                         
  -8   3  17         29.86         44.46         5.72 o                         
  -6   3  17        131.73        144.90         5.24 o                         
  -4   3  17        115.41        145.13         6.52 o                         
  -2   3  17        397.07        466.76        11.06 o                         
   0   3  17       2063.58       2180.72        35.40 o                         
   2   3  17          5.57          9.73         5.38 o                         
   4   3  17        740.10        735.77        14.53 o                         
   6   3  17        878.32        950.81        17.70 o                         
   8   3  17        344.25        362.65        15.01 o                         
  10   3  17       3208.99       3599.46        59.64 o                         
  12   3  17        351.95        365.22        14.38 o                         
  14   3  17         43.69         48.08         6.61 o                         
  16   3  17        920.15        962.03        27.71 o                         
  18   3  17        198.77        171.82        24.71 o                         
 -19   4  17          1.49         41.43        13.19 o                         
 -17   4  17          4.75         20.12        13.67 o                         
 -15   4  17        364.06        384.58        21.62 o                         
 -13   4  17        221.63        219.44         9.65 o                         
 -11   4  17        859.58        852.42        22.18 o                         
  -9   4  17        136.58        167.84         6.38 o                         
  -7   4  17        203.61        244.31         7.68 o                         
  -5   4  17         25.68         22.21         4.27 o                         
  -3   4  17        472.03        557.41        12.35 o                         
  -1   4  17        241.67        241.13        10.75 o                         
   1   4  17        320.02        326.43        10.79 o                         
   3   4  17          9.60          9.59         7.33 o                         
   5   4  17        601.00        597.54        17.27 o                         
   7   4  17       3301.14       3328.13        63.27 o                         
   9   4  17          4.09          3.91         5.29 o                         
  11   4  17        729.77        717.31        18.88 o                         
  13   4  17        772.38        810.88        20.93 o                         
  15   4  17        262.56        261.99        17.15 o                         
  17   4  17        176.85        147.35        23.91 o                         
 -18   5  17        217.27        212.78        21.52 o                         
 -16   5  17        321.67        328.88        32.19 o                         
 -14   5  17        644.79        604.36        19.15 o                         
 -12   5  17        507.38        462.98        13.68 o                         
 -10   5  17         48.78         73.94         6.10 o                         
  -8   5  17        156.62        191.05         9.41 o                         
  -6   5  17        234.00        231.35         9.09 o                         
  -4   5  17         10.25          8.97         4.04 o                         
  -2   5  17       1813.93       1695.42        37.09 o                         
   0   5  17        204.75        217.22         7.83 o                         
   2   5  17         12.69         22.36         4.58 o                         
   4   5  17        271.26        293.19        11.45 o                         
   6   5  17        476.78        486.17        21.67 o                         
   8   5  17        964.29        959.18        24.78 o                         
  10   5  17       1911.54       1797.47        41.28 o                         
  12   5  17         96.57        133.72         9.44 o                         
  14   5  17       1115.78       1288.02        41.19 o                         
  16   5  17        211.46        171.52        19.29 o                         
 -17   6  17         11.45        -10.25        13.54 o                         
 -15   6  17          5.94         -2.51        15.22 o                         
 -13   6  17         55.87         53.45        11.36 o                         
 -11   6  17         10.86         10.45        10.63 o                         
  -9   6  17        219.78        218.63         9.18 o                         
  -7   6  17         72.15         49.35         9.03 o                         
  -5   6  17          3.17         -0.62         9.35 o                         
  -3   6  17          2.41          7.13         8.42 o                         
  -1   6  17        390.67        369.44        11.73 o                         
   1   6  17        629.36        570.01        17.69 o                         
   3   6  17          0.11         14.96         8.96 o                         
   5   6  17          0.41          2.63         3.36 o                         
   7   6  17          0.07         30.08         9.59 o                         
   9   6  17          6.50         15.45         8.22 o                         
  11   6  17        163.91        141.29        11.08 o                         
  13   6  17         76.18         59.40        10.24 o                         
 -14   7  17         91.97         49.18        17.85 o                         
 -12   7  17        144.52        173.21        17.71 o                         
 -10   7  17         39.25         87.75         9.59 o                         
  -8   7  17         37.08         21.82        10.60 o                         
  -6   7  17         42.26         33.99         6.85 o                         
  -4   7  17        141.16        124.46         8.98 o                         
  -2   7  17         55.35         69.79         8.45 o                         
   0   7  17        953.91        903.57        25.86 o                         
   2   7  17        345.90        341.57        16.38 o                         
   4   7  17        719.94        775.76        28.46 o                         
   6   7  17       1390.66       1429.30        49.77 o                         
   8   7  17         19.64         22.31        10.01 o                         
  10   7  17        157.50        135.68        21.57 o                         
  -9   8  17          2.33         13.19        31.50 o                         
  -7   8  17         26.03         40.67         9.99 o                         
  -5   8  17         51.57         57.38         9.83 o                         
  -3   8  17         16.58         76.64        22.00 o                         
  -1   8  17         12.17         14.23        11.66 o                         
   1   8  17         43.79         18.00         8.90 o                         
   3   8  17          5.98         -4.77        10.60 o                         
   5   8  17         40.41         62.16        20.55 o                         
 -22   0  18         46.16         63.21        15.20 o                         
 -20   0  18        176.76        293.29        26.15 o                         
 -18   0  18        178.44        179.71        13.93 o                         
 -16   0  18       1220.09       1191.44        31.42 o                         
 -14   0  18       1188.04       1095.93        26.51 o                         
 -12   0  18         10.91         69.37         7.84 o                         
 -10   0  18       1724.04       1654.14        27.47 o                         
  -8   0  18       1724.65       1690.96        31.74 o                         
  -6   0  18         23.04         45.67         5.22 o                         
  -4   0  18         11.30         99.99         6.37 o                         
  -2   0  18       2354.19       2215.54        36.15 o                         
   2   0  18        450.59        318.99        16.80 o                         
   4   0  18       1246.19       1329.11        34.81 o                         
   6   0  18       1469.62       1525.42        55.33 o                         
   8   0  18       2475.05       2753.80        97.89 o                         
  10   0  18        212.76        255.49        12.56 o                         
  12   0  18        810.73        816.14        27.03 o                         
  14   0  18         80.47         87.45         7.44 o                         
  16   0  18        286.12        196.00        25.08 o                         
  18   0  18         43.64         97.80        13.80 o                         
 -21   1  18         46.26         70.26         7.54 o                         
 -19   1  18         32.40         27.61         6.57 o                         
 -17   1  18        700.38        682.74        18.87 o                         
 -15   1  18         42.68         31.40         4.78 o                         
 -13   1  18       2558.01       2747.55        34.16 o                         
 -11   1  18       1961.71       2122.33        30.30 o                         
  -9   1  18       2004.70       2284.10        34.35 o                         
  -7   1  18        537.15        485.22        10.61 o                         
  -5   1  18       2623.45       2894.94        42.58 o                         
  -3   1  18       5324.96       5401.61        69.67 o                         
  -1   1  18        453.57        360.01         7.71 o                         
   1   1  18      14552.55      15572.86       251.72 o                         
   3   1  18        162.75        171.14         6.91 o                         
   5   1  18       5498.05       5573.42        89.19 o                         
   7   1  18         11.01         30.90         3.76 o                         
   9   1  18       7093.87       7146.67        93.82 o                         
  11   1  18       2162.86       2140.47        32.48 o                         
  13   1  18        625.92        546.35        14.51 o                         
  15   1  18         89.04        107.72         8.22 o                         
  17   1  18         63.90         60.16        18.50 o                         
  19   1  18        352.73        428.72        33.76 o                         
 -22   2  18        359.33        353.34        23.96 o                         
 -20   2  18         23.14         22.68         6.83 o                         
 -18   2  18         83.36         96.81         7.74 o                         
 -16   2  18         57.93         35.41         5.70 o                         
 -14   2  18       2064.81       2027.76        36.71 o                         
 -12   2  18       4155.10       4306.49        65.41 o                         
 -10   2  18        920.55        912.08        13.94 o                         
  -8   2  18        425.57        455.76         8.41 o                         
  -6   2  18        251.82        228.66         6.72 o                         
  -4   2  18          2.51         -1.64         4.54 o                         
  -2   2  18        197.33        175.46         6.05 o                         
   0   2  18       3452.74       3415.24        47.28 o                         
   2   2  18       2638.80       2455.76        31.65 o                         
   4   2  18        219.26        216.45         8.23 o                         
   6   2  18       1661.68       1597.78        23.01 o                         
   8   2  18         11.41         14.11         7.90 o                         
  10   2  18         63.76         86.95         6.63 o                         
  12   2  18       1301.22       1330.04        29.41 o                         
  14   2  18       1678.69       1574.65        31.00 o                         
  16   2  18        163.07        187.86         9.69 o                         
  18   2  18         86.07         76.48        13.49 o                         
 -21   3  18         83.00         73.85        25.11 o                         
 -19   3  18        382.76        369.92        15.27 o                         
 -17   3  18        334.73        352.88        11.66 o                         
 -15   3  18         40.04         30.44         5.95 o                         
 -13   3  18        266.46        271.58        13.29 o                         
 -11   3  18         15.80         27.43         4.45 o                         
  -9   3  18        317.65        293.49         8.82 o                         
  -7   3  18        148.53        242.04        10.22 o                         
  -5   3  18       1232.89       1074.09        18.26 o                         
  -3   3  18       3339.02       3326.65        45.92 o                         
  -1   3  18        531.80        492.64        14.19 o                         
   1   3  18        760.70        660.60        12.53 o                         
   3   3  18       1852.41       1895.77        29.66 o                         
   5   3  18        842.01        854.06        15.81 o                         
   7   3  18          1.22         63.59         8.05 o                         
   9   3  18       9280.95       9537.99       140.27 o                         
  11   3  18       3133.75       3078.17        57.15 o                         
  13   3  18         36.64         49.94         6.19 o                         
  15   3  18        406.12        419.69        15.93 o                         
  17   3  18        101.84        143.38        19.31 o                         
 -20   4  18         15.44         -3.29         8.47 o                         
 -18   4  18       1605.37       1533.06        72.97 o                         
 -16   4  18          6.86         13.17         6.36 o                         
 -14   4  18        977.86        994.45        24.74 o                         
 -12   4  18          0.04         24.83         5.35 o                         
 -10   4  18        148.88        133.11         7.96 o                         
  -8   4  18         26.00         34.53         4.76 o                         
  -6   4  18       1022.71       1076.84        20.19 o                         
  -4   4  18        112.93        132.28         7.05 o                         
  -2   4  18        300.41        332.29        10.28 o                         
   0   4  18          0.44          3.49         6.06 o                         
   2   4  18        122.21         97.75         7.71 o                         
   4   4  18       1455.29       1448.36        25.82 o                         
   6   4  18       6540.16       6541.02        96.41 o                         
   8   4  18       1253.90       1201.60        26.96 o                         
  10   4  18          1.23         13.98         7.33 o                         
  12   4  18        314.68        309.97        12.24 o                         
  14   4  18         17.98         31.47        10.34 o                         
  16   4  18        100.20        128.54        17.20 o                         
 -17   5  18        207.89        287.31        37.17 o                         
 -15   5  18        182.90        162.17        17.90 o                         
 -13   5  18         11.85         14.33         5.53 o                         
 -11   5  18        205.40        242.00         9.33 o                         
  -9   5  18        525.87        576.68        19.52 o                         
  -7   5  18       1611.04       1488.95        32.93 o                         
  -5   5  18       1520.62       1382.73        28.73 o                         
  -3   5  18         45.48         67.37         5.83 o                         
  -1   5  18         13.00         11.27         5.06 o                         
   1   5  18       1685.32       1589.74        35.27 o                         
   3   5  18         10.99         17.33         4.75 o                         
   5   5  18       3241.87       3327.51        69.76 o                         
   7   5  18        347.75        356.89        13.02 o                         
   9   5  18       1899.16       1854.99        44.03 o                         
  11   5  18        918.30        916.14        27.48 o                         
  13   5  18          9.69         35.19        10.46 o                         
  15   5  18        766.21        723.02        34.46 o                         
 -16   6  18        389.88        413.28        60.39 o                         
 -14   6  18         51.64         32.23        14.13 o                         
 -12   6  18        108.61         92.25         9.88 o                         
 -10   6  18         24.26         14.95         3.93 o                         
  -8   6  18         30.96         18.35         6.42 o                         
  -6   6  18         76.66         87.00         7.88 o                         
  -4   6  18        219.12        224.82        16.84 o                         
  -2   6  18         64.54         89.02         7.48 o                         
   0   6  18        227.90        215.45        11.42 o                         
   2   6  18        112.82        125.99        15.28 o                         
   4   6  18       1482.36       1322.06        38.42 o                         
   6   6  18          9.54         10.13         6.93 o                         
   8   6  18         67.69         49.33        10.03 o                         
  10   6  18          8.16          5.84         9.56 o                         
  12   6  18          1.14         -7.17         7.17 o                         
 -13   7  18        709.53        678.32        52.81 o                         
 -11   7  18         15.67         30.87        21.03 o                         
  -9   7  18         47.48         50.47        19.30 o                         
  -7   7  18        293.17        341.93        16.64 o                         
  -5   7  18         81.70         62.28         7.03 o                         
  -3   7  18       1217.82       1077.33        40.30 o                         
  -1   7  18         76.87        114.08        13.28 o                         
   1   7  18         14.23         35.32         9.68 o                         
   3   7  18         57.52         90.23         9.64 o                         
   5   7  18        277.11        242.78        15.52 o                         
   7   7  18       1032.25        992.67        38.62 o                         
   9   7  18        241.32        248.29        15.65 o                         
  -8   8  18        275.17        282.53        24.05 o                         
  -6   8  18         31.56         18.43         8.62 o                         
  -4   8  18        303.72        316.00        21.00 o                         
  -2   8  18         33.10         19.12        11.53 o                         
   0   8  18         38.58         18.65        10.63 o                         
   2   8  18          0.03        -10.05        10.05 o                         
   4   8  18         45.24         40.63         9.55 o                         
 -22   1  19          0.50          1.11         7.73 o                         
 -20   1  19          5.32         13.29         5.91 o                         
 -18   1  19        507.88        516.38        16.72 o                         
 -16   1  19        568.47        627.42        16.83 o                         
 -14   1  19        104.26        100.28         5.22 o                         
 -12   1  19        352.81        385.52         9.11 o                         
 -10   1  19        287.89        341.03        11.38 o                         
  -8   1  19       6233.05       6252.49        89.57 o                         
  -6   1  19       1560.31       1736.70        25.12 o                         
  -4   1  19       2245.41       2306.56        33.60 o                         
  -2   1  19         36.42         45.13         4.18 o                         
   0   1  19       1196.48       1234.06        17.68 o                         
   2   1  19        860.18        888.06        12.89 o                         
   4   1  19       3775.82       3883.22        54.66 o                         
   6   1  19       1156.06       1041.22        19.24 o                         
   8   1  19       1768.31       1733.10        28.79 o                         
  10   1  19       4456.15       4321.78        55.97 o                         
  12   1  19         10.50         26.22         6.86 o                         
  14   1  19        217.35        194.25         7.91 o                         
  16   1  19        343.54        351.84        18.20 o                         
  18   1  19        122.55        197.86        26.43 o                         
 -21   2  19         20.95         20.56         9.43 o                         
 -19   2  19       1741.13       1674.52        50.89 o                         
 -17   2  19       1055.67       1012.40        25.36 o                         
 -15   2  19        276.73        283.15         9.68 o                         
 -13   2  19        534.33        537.92        13.67 o                         
 -11   2  19        490.95        520.70        13.75 o                         
  -9   2  19         34.75         14.05         7.31 o                         
  -7   2  19        495.95        473.32         8.02 o                         
  -5   2  19         20.11         31.04         3.89 o                         
  -3   2  19        549.01        663.07        11.60 o                         
  -1   2  19          0.28         -1.85         3.98 o                         
   1   2  19        316.51        329.98         8.61 o                         
   3   2  19        640.13        605.38        12.49 o                         
   5   2  19       1752.36       1590.33        26.62 o                         
   7   2  19       7678.81       7481.60       108.89 o                         
   9   2  19        253.80        245.86         8.12 o                         
  11   2  19       2661.57       2554.43        44.00 o                         
  13   2  19         98.39        105.55         6.64 o                         
  15   2  19         14.22         10.48         8.38 o                         
  17   2  19         20.71         11.21        12.82 o                         
 -20   3  19       1243.90       1378.42        73.10 o                         
 -18   3  19        675.11        718.47        28.17 o                         
 -16   3  19        379.63        352.70        12.62 o                         
 -14   3  19        788.96        841.14        22.50 o                         
 -12   3  19        900.88        897.70        17.39 o                         
 -10   3  19       1093.57       1150.02        19.90 o                         
  -8   3  19        836.30        854.95        15.03 o                         
  -6   3  19          3.53         10.64         4.12 o                         
  -4   3  19       1640.69       1620.10        24.17 o                         
  -2   3  19        335.86        336.10         9.01 o                         
   0   3  19        633.32        693.39        14.05 o                         
   2   3  19        975.14       1012.45        17.65 o                         
   4   3  19       1579.70       1634.34        25.40 o                         
   6   3  19      15390.96      15437.42       200.43 o                         
   8   3  19      15550.68      15482.97       207.84 o                         
  10   3  19       4464.67       4751.42        79.16 o                         
  12   3  19        928.54        987.28        24.88 o                         
  14   3  19        372.89        343.26        13.76 o                         
  16   3  19         13.92         16.87        10.28 o                         
  18   3  19        131.85        169.26        21.37 o                         
 -19   4  19        500.70        450.93        22.77 o                         
 -17   4  19        497.93        423.84        19.52 o                         
 -15   4  19        787.86        885.11        23.69 o                         
 -13   4  19       1242.42       1266.65        27.74 o                         
 -11   4  19          0.27         10.85         5.03 o                         
  -9   4  19          0.09         -3.79         3.79 o                         
  -7   4  19         70.87        118.50         5.99 o                         
  -5   4  19        100.11         85.05         5.71 o                         
  -3   4  19        498.74        511.86        11.28 o                         
  -1   4  19         75.81         96.54         7.16 o                         
   1   4  19       1004.08       1010.20        21.54 o                         
   3   4  19       1974.61       1945.49        33.42 o                         
   5   4  19        236.65        225.14         9.01 o                         
   7   4  19        651.03        610.68        15.15 o                         
   9   4  19         38.71         32.17        10.79 o                         
  11   4  19        110.52        103.51         7.15 o                         
  13   4  19         60.37         41.70         6.49 o                         
  15   4  19          1.35         -5.19        11.09 o                         
 -18   5  19         29.21         44.16        27.66 o                         
 -16   5  19          1.81        -10.17        10.17 o                         
 -14   5  19        423.28        347.45        15.86 o                         
 -12   5  19       2038.96       2058.21        44.33 o                         
 -10   5  19         66.36         46.51         6.10 o                         
  -8   5  19         20.40         35.56         8.45 o                         
  -6   5  19        337.46        295.69        13.36 o                         
  -4   5  19       2965.75       3016.14        55.17 o                         
  -2   5  19        244.90        309.80        10.20 o                         
   0   5  19        196.55        157.53         7.30 o                         
   2   5  19          3.40         -1.37         5.42 o                         
   4   5  19        352.06        408.88        13.04 o                         
   6   5  19        845.15        880.31        20.31 o                         
   8   5  19       2293.69       2352.15        42.25 o                         
  10   5  19        102.70        118.88         8.80 o                         
  12   5  19        439.05        430.69        22.30 o                         
  14   5  19          4.67          3.00        14.71 o                         
 -15   6  19         18.65         28.73        13.15 o                         
 -13   6  19          0.00         22.63        18.67 o                         
 -11   6  19          9.80         20.81         5.02 o                         
  -9   6  19         32.65         50.37         8.50 o                         
  -7   6  19         15.35         12.33         4.98 o                         
  -5   6  19         70.79         62.57         8.31 o                         
  -3   6  19        370.23        330.94        12.99 o                         
  -1   6  19        157.40         97.18         7.82 o                         
   1   6  19         61.13         21.58         8.16 o                         
   3   6  19         18.36         31.79         8.25 o                         
   5   6  19        405.48        458.88        21.79 o                         
   7   6  19          0.70         14.01         7.84 o                         
   9   6  19          0.03         25.54        10.20 o                         
  11   6  19          2.06          0.43         6.29 o                         
  13   6  19        111.38         91.11        13.61 o                         
 -12   7  19        283.38        328.08        24.07 o                         
 -10   7  19        595.06        497.54        29.83 o                         
  -8   7  19         78.05         86.09        10.65 o                         
  -6   7  19         78.19        143.78        11.70 o                         
  -4   7  19        898.84        832.27        28.12 o                         
  -2   7  19       1413.88       1605.07        42.48 o                         
   0   7  19       1551.70       1496.64        54.53 o                         
   2   7  19         11.25         14.31         8.51 o                         
   4   7  19        124.04        140.17        13.26 o                         
   6   7  19         18.24         35.62         9.25 o                         
   8   7  19        857.53        873.35        34.37 o                         
  10   7  19        537.21        606.59        60.88 o                         
  -7   8  19         80.69         99.51        37.72 o                         
  -5   8  19          0.13          2.77        13.15 o                         
  -3   8  19          6.76         -6.78         8.56 o                         
  -1   8  19         13.68         24.75         8.60 o                         
   1   8  19         30.23         39.21        20.85 o                         
   3   8  19          1.73         23.51        11.34 o                         
   5   8  19          0.41         25.16        22.86 o                         
 -22   0  20         58.94         69.31        14.98 o                         
 -20   0  20         36.33         44.95        13.10 o                         
 -18   0  20        124.33         94.07        12.04 o                         
 -16   0  20        290.45        276.26        11.63 o                         
 -14   0  20        195.80        251.03        10.80 o                         
 -12   0  20        175.21        179.77         6.71 o                         
 -10   0  20        422.63        396.49        20.39 o                         
  -8   0  20        220.17        252.40        13.77 o                         
  -6   0  20        542.71        629.50        15.22 o                         
  -4   0  20       6804.93       6807.69        98.02 o                         
  -2   0  20       1609.26       1810.20        30.51 o                         
   0   0  20       6497.18       6213.54       102.03 o                         
   2   0  20         16.88         67.19         7.59 o                         
   4   0  20        530.04        557.51        24.77 o                         
   6   0  20       2918.91       3087.70        78.44 o                         
   8   0  20        500.13        407.63        14.02 o                         
  10   0  20         11.06         17.09         3.29 o                         
  12   0  20       1362.17       1354.95        32.39 o                         
  14   0  20        816.79        804.04        24.36 o                         
  16   0  20         94.48         91.26        12.00 o                         
  18   0  20        988.57       1203.35        84.07 o                         
 -21   1  20         60.99         82.75         8.92 o                         
 -19   1  20          5.04          7.43         5.33 o                         
 -17   1  20         30.28         18.74         7.06 o                         
 -15   1  20        320.99        280.18        16.89 o                         
 -13   1  20        271.09        288.39         8.51 o                         
 -11   1  20        245.60        241.15         7.15 o                         
  -9   1  20         80.40         95.86         4.67 o                         
  -7   1  20        374.48        374.18        13.96 o                         
  -5   1  20        666.69        671.45        11.40 o                         
  -3   1  20        773.55        702.12        11.58 o                         
  -1   1  20       1295.21       1362.31        18.55 o                         
   1   1  20        486.25        462.04        10.00 o                         
   3   1  20       1050.81       1059.01        16.95 o                         
   5   1  20        735.60        810.60        22.04 o                         
   7   1  20       3060.33       2747.50        44.01 o                         
   9   1  20        811.11        796.20        15.59 o                         
  11   1  20        411.79        457.06        10.35 o                         
  13   1  20       2858.99       2944.07        49.36 o                         
  15   1  20         52.43         45.04         9.12 o                         
  17   1  20        651.72        672.77        58.83 o                         
 -22   2  20        243.88        197.90        27.83 o                         
 -20   2  20         76.83         79.53        10.39 o                         
 -18   2  20        164.41        182.79         9.57 o                         
 -16   2  20         40.45         41.76         6.98 o                         
 -14   2  20        649.26        695.74        17.31 o                         
 -12   2  20       2292.90       2350.82        41.99 o                         
 -10   2  20        188.35        176.50         7.47 o                         
  -8   2  20        442.50        422.98         9.41 o                         
  -6   2  20         83.82        107.46         4.43 o                         
  -4   2  20          1.34          2.03         2.72 o                         
  -2   2  20        663.52        738.93        10.55 o                         
   0   2  20       6781.71       6588.10        82.48 o                         
   2   2  20         51.62         38.48         4.52 o                         
   4   2  20        870.53        787.91        14.25 o                         
   6   2  20         11.20         24.05         4.98 o                         
   8   2  20        926.77        874.21        22.46 o                         
  10   2  20        131.42        144.54         8.25 o                         
  12   2  20          0.72          5.72         5.56 o                         
  14   2  20        175.41        167.30         7.67 o                         
  16   2  20        424.42        411.29        17.29 o                         
  18   2  20         10.52        -10.53        17.54 o                         
 -21   3  20         25.43         38.34        28.58 o                         
 -19   3  20       1483.58       1558.11        65.84 o                         
 -17   3  20        232.51        278.47        17.99 o                         
 -15   3  20         55.38         62.23         5.87 o                         
 -13   3  20          8.79         32.79         5.68 o                         
 -11   3  20        604.08        534.49        18.94 o                         
  -9   3  20       2147.45       2138.49        30.60 o                         
  -7   3  20       1843.54       1913.60        26.93 o                         
  -5   3  20       1642.88       1755.53        27.05 o                         
  -3   3  20       1084.68       1032.75        19.53 o                         
  -1   3  20         60.78         47.28         5.73 o                         
   1   3  20        571.17        599.27        12.29 o                         
   3   3  20         84.33        132.77         8.67 o                         
   5   3  20        820.65        840.80        15.24 o                         
   7   3  20       5417.17       5273.09        68.94 o                         
   9   3  20        767.10        737.23        16.34 o                         
  11   3  20        114.22        136.78        12.20 o                         
  13   3  20         57.46         69.39         9.38 o                         
  15   3  20         27.03         14.68         7.49 o                         
  17   3  20        466.76        565.48        45.84 o                         
 -20   4  20        678.68        608.03        42.72 o                         
 -18   4  20       1682.88       1734.38        73.18 o                         
 -16   4  20         49.56         53.80         8.70 o                         
 -14   4  20         20.09         26.23         4.96 o                         
 -12   4  20        669.94        669.55        20.76 o                         
 -10   4  20        282.14        298.98         9.64 o                         
  -8   4  20          0.76          0.75         3.78 o                         
  -6   4  20         27.56         22.22         4.59 o                         
  -4   4  20          9.91         23.65         5.09 o                         
  -2   4  20        148.57        149.71         7.53 o                         
   0   4  20         76.07         80.98         7.09 o                         
   2   4  20       1931.51       1972.25        34.91 o                         
   4   4  20        216.46        175.39         7.96 o                         
   6   4  20       5207.59       5294.97        85.29 o                         
   8   4  20        499.27        500.44        16.00 o                         
  10   4  20        201.45        181.07        11.64 o                         
  12   4  20         38.12         46.99         5.74 o                         
  14   4  20         32.32         73.80        10.71 o                         
  16   4  20        235.69        258.10        28.14 o                         
 -17   5  20        250.08        239.85        85.30 o                         
 -15   5  20         32.83         41.71        10.08 o                         
 -13   5  20          1.71         11.02         5.73 o                         
 -11   5  20       1092.18        979.45        22.85 o                         
  -9   5  20          0.25          5.03         4.53 o                         
  -7   5  20          3.03          2.13         5.40 o                         
  -5   5  20          4.54          0.91         5.15 o                         
  -3   5  20        991.94       1028.77        23.65 o                         
  -1   5  20       1191.60       1235.17        31.58 o                         
   1   5  20         25.16         41.96         7.75 o                         
   3   5  20        554.21        508.61        14.86 o                         
   5   5  20          1.98          0.08         6.66 o                         
   7   5  20        209.09        272.53        11.96 o                         
   9   5  20       3825.80       4062.70        71.60 o                         
  11   5  20        759.95        749.84        20.58 o                         
  13   5  20        938.29       1150.08        41.27 o                         
 -16   6  20        149.37        103.26        24.59 o                         
 -14   6  20         42.97         33.60        13.77 o                         
 -12   6  20        177.37        193.34        12.90 o                         
 -10   6  20          0.47          5.52         6.26 o                         
  -8   6  20        292.14        283.33        13.10 o                         
  -6   6  20         17.22          9.00         5.74 o                         
  -4   6  20         99.68         93.65         7.60 o                         
  -2   6  20         30.99         26.95         8.01 o                         
   0   6  20         15.64         28.45        10.90 o                         
   2   6  20       1022.05       1013.53        29.96 o                         
   4   6  20        146.96        142.84        10.88 o                         
   6   6  20          4.92         19.79         7.38 o                         
   8   6  20        320.23        313.52        15.53 o                         
  10   6  20         27.03         17.95         8.21 o                         
  12   6  20         60.05        113.55        21.80 o                         
 -13   7  20          0.37          0.97        14.26 o                         
 -11   7  20        421.90        455.70        29.71 o                         
  -9   7  20          1.01         10.37        11.36 o                         
  -7   7  20        886.26        904.80        39.53 o                         
  -5   7  20        556.73        567.46        32.92 o                         
  -3   7  20          1.32         45.66        10.78 o                         
  -1   7  20          3.05         19.17         9.95 o                         
   1   7  20        331.02        421.63        23.68 o                         
   3   7  20        296.58        330.92        14.74 o                         
   5   7  20       2001.94       1834.04        55.09 o                         
   7   7  20         43.42         46.55        10.14 o                         
   9   7  20        246.50        200.63        17.49 o                         
  -6   8  20         82.98        112.68        13.39 o                         
  -4   8  20        561.93        604.41        32.99 o                         
  -2   8  20         29.24         43.81        10.63 o                         
   0   8  20         17.63         11.78        12.19 o                         
   2   8  20         87.80         91.49        13.18 o                         
   4   8  20          9.50         17.38        10.33 o                         
 -22   1  21         76.73         79.52        18.53 o                         
 -20   1  21         90.80         93.79        10.64 o                         
 -18   1  21        244.42        236.27        11.53 o                         
 -16   1  21          3.18          2.39         6.63 o                         
 -14   1  21        188.25        176.07         7.72 o                         
 -12   1  21          8.92         27.87         4.21 o                         
 -10   1  21        915.95        856.45        16.03 o                         
  -8   1  21        558.69        586.54        12.53 o                         
  -6   1  21       1632.00       1737.91        26.87 o                         
  -4   1  21       5294.57       4881.10        71.05 o                         
  -2   1  21        543.87        432.47         9.56 o                         
   0   1  21         77.45        101.11         4.88 o                         
   2   1  21        207.55        166.13         4.64 o                         
   4   1  21        391.44        391.30        10.49 o                         
   6   1  21          2.46         22.69         7.91 o                         
   8   1  21        286.25        210.55        12.72 o                         
  10   1  21       1385.03       1270.11        19.12 o                         
  12   1  21        878.01        836.26        18.78 o                         
  14   1  21         13.89          6.20         3.88 o                         
  16   1  21          0.90          0.88         7.24 o                         
  18   1  21        396.75        439.04        65.27 o                         
 -21   2  21          3.65          9.42        14.39 o                         
 -19   2  21        650.91        671.94        26.19 o                         
 -17   2  21          1.26         -1.08         6.55 o                         
 -15   2  21         63.54         46.48         7.16 o                         
 -13   2  21        137.11        120.27         8.37 o                         
 -11   2  21          5.36          5.78         4.87 o                         
  -9   2  21         51.47         55.47         7.18 o                         
  -7   2  21          8.71         14.04         4.35 o                         
  -5   2  21        138.64        157.80         5.99 o                         
  -3   2  21        427.71        391.54         7.69 o                         
  -1   2  21       1894.59       1785.76        23.99 o                         
   1   2  21          9.59          7.67         3.09 o                         
   3   2  21       1179.80       1134.85        18.37 o                         
   5   2  21       2159.12       2009.13        31.28 o                         
   7   2  21       4290.81       4087.78        72.84 o                         
   9   2  21       2861.44       2927.89        51.95 o                         
  11   2  21          3.66          6.23         4.02 o                         
  13   2  21        971.79       1045.17        24.55 o                         
  15   2  21        138.02        121.73        11.84 o                         
  17   2  21         74.25        127.18        50.42 o                         
 -20   3  21          9.56         -9.93         9.93 o                         
 -18   3  21       3360.35       3480.03       110.25 o                         
 -16   3  21        119.90        155.31        15.05 o                         
 -14   3  21        740.53        773.79        18.17 o                         
 -12   3  21         78.33         75.63         7.94 o                         
 -10   3  21        597.08        627.39        11.95 o                         
  -8   3  21       1798.02       1637.99        25.31 o                         
  -6   3  21        396.81        423.57         9.88 o                         
  -4   3  21        337.67        317.34         8.51 o                         
  -2   3  21        755.77        788.78        18.32 o                         
   0   3  21       2340.70       2434.55        35.86 o                         
   2   3  21       1016.65       1026.73        15.88 o                         
   4   3  21        297.66        271.01         6.89 o                         
   6   3  21       3875.95       3896.57        49.99 o                         
   8   3  21       1151.91       1158.64        17.87 o                         
  10   3  21        354.35        338.61        12.95 o                         
  12   3  21         26.26         32.69         7.85 o                         
  14   3  21        296.56        252.27        16.51 o                         
  16   3  21        138.07        125.54        18.48 o                         
 -19   4  21         12.72         38.97        16.94 o                         
 -17   4  21         46.08         31.36        25.25 o                         
 -15   4  21        141.18        180.14        14.88 o                         
 -13   4  21        132.59        119.83         7.12 o                         
 -11   4  21         25.51         25.71         8.00 o                         
  -9   4  21        582.85        530.07        12.08 o                         
  -7   4  21         62.75         69.36         5.53 o                         
  -5   4  21        101.17         63.63         5.88 o                         
  -3   4  21        700.26        633.91        14.90 o                         
  -1   4  21        186.93        188.37         8.75 o                         
   1   4  21        418.91        410.21        13.17 o                         
   3   4  21        629.83        688.87        16.88 o                         
   5   4  21        781.50        756.84        16.99 o                         
   7   4  21        782.56        756.41        19.07 o                         
   9   4  21          9.27         15.70         7.45 o                         
  11   4  21        325.35        302.74        14.59 o                         
  13   4  21        290.07        349.24        13.35 o                         
  15   4  21         91.48         81.18        11.89 o                         
 -18   5  21         95.11         94.55        27.99 o                         
 -16   5  21          0.61         58.15        29.71 o                         
 -14   5  21         33.98         32.34         7.14 o                         
 -12   5  21         51.27         88.32         8.15 o                         
 -10   5  21        286.29        336.02        10.92 o                         
  -8   5  21         33.87         16.89         6.07 o                         
  -6   5  21        229.72        251.32         9.92 o                         
  -4   5  21        546.36        553.39        15.95 o                         
  -2   5  21        507.83        671.69        18.77 o                         
   0   5  21       1989.26       1920.24        40.03 o                         
   2   5  21        154.10        186.24        12.82 o                         
   4   5  21        723.37        714.94        24.44 o                         
   6   5  21        619.47        644.20        18.58 o                         
   8   5  21        807.54        821.74        21.25 o                         
  10   5  21         36.60         51.86         9.07 o                         
  12   5  21         26.96         50.11         9.01 o                         
  14   5  21        118.57        100.60        14.39 o                         
 -15   6  21         22.58         38.09        31.01 o                         
 -13   6  21        381.56        461.90        31.62 o                         
 -11   6  21         74.08         52.61        11.16 o                         
  -9   6  21        280.29        241.97        13.33 o                         
  -7   6  21          0.06         21.06        10.13 o                         
  -5   6  21        842.66        738.97        23.91 o                         
  -3   6  21        376.59        299.15        12.49 o                         
  -1   6  21        276.91        244.39        13.11 o                         
   1   6  21         48.03         63.34        10.61 o                         
   3   6  21        217.36        212.13         8.67 o                         
   5   6  21        302.77        297.40        11.43 o                         
   7   6  21        211.91        164.64        12.28 o                         
   9   6  21        325.45        388.78        18.49 o                         
  11   6  21          1.15          8.82        18.94 o                         
 -12   7  21         17.45         35.10        12.61 o                         
 -10   7  21         27.64         53.85        11.73 o                         
  -8   7  21          0.02          2.35        10.48 o                         
  -6   7  21         51.09         46.83        10.75 o                         
  -4   7  21        814.57        801.75        29.10 o                         
  -2   7  21        192.62        156.46        11.00 o                         
   0   7  21        610.60        578.83        20.91 o                         
   2   7  21        442.83        475.19        20.26 o                         
   4   7  21        568.01        578.75        25.68 o                         
   6   7  21        712.19        748.72        37.21 o                         
   8   7  21        306.45        238.14        25.99 o                         
  -7   8  21         16.81         42.64        17.75 o                         
  -5   8  21         14.41          4.55         7.30 o                         
  -3   8  21          3.26          5.55         8.67 o                         
  -1   8  21        346.07        382.72        20.83 o                         
   1   8  21         81.92         93.48        15.37 o                         
   3   8  21          0.10         13.82         8.92 o                         
 -22   0  22        339.25        315.72        36.50 o                         
 -20   0  22         17.00         13.66        18.36 o                         
 -18   0  22         66.86         84.29         8.58 o                         
 -16   0  22         48.04         49.97         5.73 o                         
 -14   0  22        377.19        389.97        11.60 o                         
 -12   0  22        684.37        726.52        18.60 o                         
 -10   0  22        166.82        197.40         9.43 o                         
  -8   0  22       2586.72       2538.63        40.57 o                         
  -6   0  22         10.17         28.76         7.67 o                         
  -4   0  22       8048.86       8617.97       126.09 o                         
  -2   0  22        228.64        209.50         7.91 o                         
   0   0  22       1278.15       1351.98        28.13 o                         
   2   0  22        611.90        697.53        24.16 o                         
   4   0  22         62.45         57.22        11.45 o                         
   6   0  22        462.51        512.54        20.52 o                         
   8   0  22         47.37         59.40         8.38 o                         
  10   0  22        281.80        254.06        19.07 o                         
  12   0  22       2348.23       2421.26        76.64 o                         
  14   0  22       1546.90       1522.45        37.39 o                         
  16   0  22          0.43         25.34        21.45 o                         
  18   0  22         31.56          8.90        18.56 o                         
 -21   1  22          3.01          5.49        10.67 o                         
 -19   1  22        198.74        199.00        10.11 o                         
 -17   1  22        178.18        155.34         6.92 o                         
 -15   1  22        111.49        148.01         9.86 o                         
 -13   1  22         42.09         48.56         6.53 o                         
 -11   1  22        866.31        878.42        14.47 o                         
  -9   1  22        937.00        883.79        20.49 o                         
  -7   1  22         47.10         12.39         5.99 o                         
  -5   1  22       5057.18       4917.52        85.66 o                         
  -3   1  22         12.37          1.20         3.46 o                         
  -1   1  22          9.91         30.21         3.50 o                         
   1   1  22        716.90        704.88        17.25 o                         
   3   1  22       1960.77       2004.49        38.02 o                         
   5   1  22        239.92        216.10        10.68 o                         
   7   1  22        502.72        523.54        20.12 o                         
   9   1  22        348.23        344.61        12.20 o                         
  11   1  22        232.89        235.15         5.80 o                         
  13   1  22        246.45        273.72        12.73 o                         
  15   1  22         51.81         39.35        15.31 o                         
  17   1  22        280.42        228.81        27.38 o                         
 -20   2  22         13.57         19.74        10.06 o                         
 -18   2  22        493.34        430.16        19.90 o                         
 -16   2  22          0.05         15.53         8.78 o                         
 -14   2  22         27.50         28.82         5.84 o                         
 -12   2  22        384.88        383.28        14.56 o                         
 -10   2  22        524.69        530.19        16.77 o                         
  -8   2  22        622.10        645.07        13.35 o                         
  -6   2  22         40.14         32.70         3.78 o                         
  -4   2  22         38.26         45.69         3.14 o                         
  -2   2  22       1735.30       1716.79        20.91 o                         
   0   2  22        432.81        449.11        13.01 o                         
   2   2  22          0.26         13.14         4.01 o                         
   4   2  22        124.17        162.40         6.45 o                         
   6   2  22        386.31        361.27        10.42 o                         
   8   2  22       2534.63       2425.67        46.80 o                         
  10   2  22        354.27        334.23        13.40 o                         
  12   2  22         44.70         48.92         5.34 o                         
  14   2  22        267.84        332.04        17.59 o                         
  16   2  22          7.38         22.75        13.79 o                         
 -21   3  22        625.31        537.11        53.45 o                         
 -19   3  22        336.07        434.11        22.86 o                         
 -17   3  22          0.01         25.04        16.91 o                         
 -15   3  22        736.27        715.65        24.49 o                         
 -13   3  22        264.70        214.01        10.43 o                         
 -11   3  22        148.39        163.07         7.92 o                         
  -9   3  22       2193.38       2243.61        36.57 o                         
  -7   3  22        101.41         93.99         5.43 o                         
  -5   3  22         15.64         20.99         8.23 o                         
  -3   3  22        205.70        210.71         8.72 o                         
  -1   3  22        942.26        984.29        16.74 o                         
   1   3  22         17.28         57.92         5.12 o                         
   3   3  22       1470.21       1543.49        21.46 o                         
   5   3  22          3.25         25.74         5.63 o                         
   7   3  22         44.49         63.64         5.16 o                         
   9   3  22       1130.95       1111.13        17.83 o                         
  11   3  22        244.41        248.76        10.06 o                         
  13   3  22          0.27         16.43         4.96 o                         
  15   3  22        256.47        220.62        31.10 o                         
  17   3  22          0.03          5.53        27.19 o                         
 -18   4  22        849.76        984.71        56.28 o                         
 -16   4  22         67.13         53.84        14.72 o                         
 -14   4  22        432.52        390.42        26.65 o                         
 -12   4  22        749.72        772.94        21.89 o                         
 -10   4  22          7.15         13.93         3.90 o                         
  -8   4  22         63.93         50.13         5.36 o                         
  -6   4  22        528.70        424.65        10.89 o                         
  -4   4  22          1.38          7.68         7.57 o                         
  -2   4  22        947.13        970.62        20.24 o                         
   0   4  22        166.13        172.73         9.89 o                         
   2   4  22       6986.19       6952.52       120.80 o                         
   4   4  22       1481.91       1480.08        26.53 o                         
   6   4  22        252.88        225.22         7.95 o                         
   8   4  22        495.22        468.31        12.64 o                         
  10   4  22       1069.71       1195.44        19.59 o                         
  12   4  22        803.56        859.52        24.21 o                         
  14   4  22         24.13         29.11         8.47 o                         
 -17   5  22        233.59        340.89        26.22 o                         
 -15   5  22         90.52         82.49        11.19 o                         
 -13   5  22         99.45         80.47         9.21 o                         
 -11   5  22         98.03         75.26         6.33 o                         
  -9   5  22        128.34         96.29         7.94 o                         
  -7   5  22       2061.45       1975.67        41.96 o                         
  -5   5  22        296.51        253.76        10.11 o                         
  -3   5  22          0.48          6.52         7.17 o                         
  -1   5  22       8647.65       8714.80       162.80 o                         
   1   5  22        944.70        891.31        20.43 o                         
   3   5  22        610.31        576.01        15.05 o                         
   5   5  22       2649.47       2613.60        49.96 o                         
   7   5  22       1519.67       1770.73        38.81 o                         
   9   5  22        321.19        260.83        11.72 o                         
  11   5  22        772.76        836.93        26.68 o                         
  13   5  22        204.29        195.09        14.93 o                         
 -14   6  22        225.39        214.38        21.58 o                         
 -12   6  22        264.50        203.65        17.13 o                         
 -10   6  22         20.06         17.78         7.28 o                         
  -8   6  22         20.33          9.25         8.32 o                         
  -6   6  22         13.27         14.79         9.38 o                         
  -4   6  22        144.26        130.02         7.82 o                         
  -2   6  22        200.75        125.48         9.87 o                         
   0   6  22        388.16        342.36        15.03 o                         
   2   6  22         36.55         44.40         7.37 o                         
   4   6  22         64.78         86.68         8.22 o                         
   6   6  22         20.93         16.71         5.63 o                         
   8   6  22        705.27        785.41        25.65 o                         
  10   6  22        180.47        205.03        13.73 o                         
 -11   7  22          9.25         26.13        12.05 o                         
  -9   7  22         43.78         53.35        10.84 o                         
  -7   7  22        183.27        179.52        26.93 o                         
  -5   7  22        189.09        244.35        25.51 o                         
  -3   7  22          5.30          4.87         7.99 o                         
  -1   7  22         92.67         53.85         9.75 o                         
   1   7  22          1.68         14.71        13.59 o                         
   3   7  22        663.13        601.61        26.88 o                         
   5   7  22        878.34        757.44        34.21 o                         
   7   7  22          5.60          3.19        11.13 o                         
  -4   8  22         46.63         41.55        14.75 o                         
  -2   8  22         14.05          6.83         9.45 o                         
   0   8  22          0.03         -3.06         7.35 o                         
 -22   1  23        108.97        100.32        29.99 o                         
 -20   1  23         34.76         45.47         8.74 o                         
 -18   1  23        143.01        191.38         7.68 o                         
 -16   1  23         54.61         85.54         6.78 o                         
 -14   1  23        265.91        261.28        10.68 o                         
 -12   1  23       2762.57       2742.48        37.55 o                         
 -10   1  23       1701.29       1723.28        29.77 o                         
  -8   1  23        721.90        802.68        15.78 o                         
  -6   1  23        418.73        322.51         9.21 o                         
  -4   1  23         97.58         71.60         4.08 o                         
  -2   1  23        351.63        300.98         8.58 o                         
   0   1  23       2548.51       2789.21        38.42 o                         
   2   1  23        901.48        929.00        15.79 o                         
   4   1  23        277.43        242.99        10.29 o                         
   6   1  23          5.01         15.39         5.61 o                         
   8   1  23          3.71         15.64         7.16 o                         
  10   1  23        227.42        232.29        13.98 o                         
  12   1  23        222.36        192.50        12.22 o                         
  14   1  23        186.78        158.86         9.17 o                         
  16   1  23         42.58         60.86        16.47 o                         
 -21   2  23         25.61          8.11         9.99 o                         
 -19   2  23        435.60        374.34        17.93 o                         
 -17   2  23        318.00        264.88        19.08 o                         
 -15   2  23          7.12         33.43         7.53 o                         
 -13   2  23        593.77        574.65        19.04 o                         
 -11   2  23          0.87          8.06         4.42 o                         
  -9   2  23        371.54        330.34         9.06 o                         
  -7   2  23        597.99        600.51        12.67 o                         
  -5   2  23        732.44        803.89        15.08 o                         
  -3   2  23          1.68          8.92         3.60 o                         
  -1   2  23        545.60        511.59        10.01 o                         
   1   2  23       1512.69       1531.41        24.54 o                         
   3   2  23        617.22        597.25        17.97 o                         
   5   2  23        125.39        113.76         7.10 o                         
   7   2  23        148.04        126.66         7.61 o                         
   9   2  23         71.98         69.35         7.34 o                         
  11   2  23        146.49        148.64         7.70 o                         
  13   2  23         68.48         70.66         5.59 o                         
  15   2  23        548.11        587.23        22.28 o                         
  17   2  23        239.66        295.16        77.66 o                         
 -20   3  23        435.46        360.51        44.00 o                         
 -18   3  23        320.71        276.82        18.78 o                         
 -16   3  23        275.25        292.04        12.51 o                         
 -14   3  23       1718.22       1757.86        59.27 o                         
 -12   3  23        205.04        139.21         9.94 o                         
 -10   3  23         41.09         52.79         3.73 o                         
  -8   3  23         38.76         25.73         4.04 o                         
  -6   3  23         40.92         49.57         2.72 o                         
  -4   3  23         56.27         46.27         6.41 o                         
  -2   3  23       1069.45       1033.82        16.21 o                         
   0   3  23       3321.53       3091.69        42.49 o                         
   2   3  23      10199.06      10245.67       137.73 o                         
   4   3  23        425.47        360.31        11.47 o                         
   6   3  23       6493.17       6450.11        90.22 o                         
   8   3  23       2080.71       2039.25        30.09 o                         
  10   3  23          1.95          4.20         7.01 o                         
  12   3  23         96.88        109.35         7.12 o                         
  14   3  23         10.12         19.84         7.86 o                         
  16   3  23         71.46         86.71        19.65 o                         
 -19   4  23          0.24          6.78        21.67 o                         
 -17   4  23        185.07        125.48        11.68 o                         
 -15   4  23        267.22        286.69        17.54 o                         
 -13   4  23          8.05         17.29         3.98 o                         
 -11   4  23          0.97          6.87         5.26 o                         
  -9   4  23        343.58        332.10         8.64 o                         
  -7   4  23        276.89        255.23        10.34 o                         
  -5   4  23        156.88        171.23         9.01 o                         
  -3   4  23        212.89        207.84         8.24 o                         
  -1   4  23        142.16        162.13         7.99 o                         
   1   4  23        691.32        680.07        15.44 o                         
   3   4  23         50.00         60.42         7.18 o                         
   5   4  23        343.58        349.49        12.04 o                         
   7   4  23        150.06        206.51         7.80 o                         
   9   4  23        448.40        417.18        13.57 o                         
  11   4  23        291.88        310.96        10.02 o                         
  13   4  23         73.70         97.75        10.56 o                         
  15   4  23        135.77         68.84        20.12 o                         
 -16   5  23        158.44        215.21        22.49 o                         
 -14   5  23        111.59         94.00         9.04 o                         
 -12   5  23         27.69         42.87         8.73 o                         
 -10   5  23        899.01        817.54        21.88 o                         
  -8   5  23        116.74        115.11         9.33 o                         
  -6   5  23         45.39         76.51         7.15 o                         
  -4   5  23        759.26        718.41        22.68 o                         
  -2   5  23       1494.39       1613.12        38.87 o                         
   0   5  23        256.28        209.14         9.93 o                         
   2   5  23          0.17         15.91         5.52 o                         
   4   5  23          3.58          7.68         7.51 o                         
   6   5  23          6.26         15.17         5.80 o                         
   8   5  23        704.05        709.16        19.43 o                         
  10   5  23       1124.23       1249.18        28.00 o                         
  12   5  23          8.10         14.77        16.81 o                         
 -15   6  23          0.01        -11.68        11.68 o                         
 -13   6  23         27.89         38.64        11.07 o                         
 -11   6  23        136.63        201.94        25.47 o                         
  -9   6  23         10.01         38.92        13.21 o                         
  -7   6  23         53.70         75.24        13.31 o                         
  -5   6  23        434.65        348.47        15.72 o                         
  -3   6  23        345.01        326.69        23.38 o                         
  -1   6  23        251.14        257.56        19.65 o                         
   1   6  23        393.63        426.85        13.26 o                         
   3   6  23          6.72          1.50         8.68 o                         
   5   6  23        677.67        761.11        25.21 o                         
   7   6  23          9.53         10.15         5.63 o                         
   9   6  23        351.67        447.28        24.65 o                         
  11   6  23         44.86         48.00        13.86 o                         
 -12   7  23         80.04         91.69        22.12 o                         
 -10   7  23         30.82         52.07        14.42 o                         
  -8   7  23        664.59        760.63        39.35 o                         
  -6   7  23        327.77        394.75        36.07 o                         
  -4   7  23       1329.60       1300.26        35.85 o                         
  -2   7  23        901.35        912.52        28.87 o                         
   0   7  23        544.08        560.28        22.77 o                         
   2   7  23        208.86        229.65        11.94 o                         
   4   7  23         75.15         53.14         8.17 o                         
   6   7  23       1056.75       1047.03        56.27 o                         
  -3   8  23         50.24         76.86        13.96 o                         
  -1   8  23        528.08        550.36        24.94 o                         
 -22   0  24        254.22        337.28        67.14 o                         
 -20   0  24        105.42         93.78        13.90 o                         
 -18   0  24         68.65         77.69         8.71 o                         
 -16   0  24         15.04         30.18         9.58 o                         
 -14   0  24        419.17        408.75        18.20 o                         
 -12   0  24        259.88        288.27        18.94 o                         
 -10   0  24       1497.36       1528.95        26.28 o                         
  -8   0  24       1312.50       1243.72        40.62 o                         
  -6   0  24        489.34        476.61        12.84 o                         
  -4   0  24       1540.85       1490.95        27.07 o                         
  -2   0  24        295.72        304.71         8.34 o                         
   0   0  24       8462.97       8958.58       186.74 o                         
   2   0  24        133.00        124.63         8.81 o                         
   4   0  24        704.12        712.33        25.89 o                         
   6   0  24        860.40        715.15        23.92 o                         
   8   0  24       7005.23       6164.97       188.18 o                         
  10   0  24        502.25        452.44        37.43 o                         
  12   0  24          0.06         24.87        17.48 o                         
  14   0  24        360.32        342.44        30.87 o                         
  16   0  24       1344.17       1413.28       103.50 o                         
 -21   1  24         15.84         65.03        19.03 o                         
 -19   1  24          8.19          7.05         5.81 o                         
 -17   1  24        536.99        543.58        16.12 o                         
 -15   1  24         89.27         86.38         5.48 o                         
 -13   1  24        190.54        175.62         6.41 o                         
 -11   1  24        759.32        669.62        13.14 o                         
  -9   1  24       1719.29       1649.01        25.77 o                         
  -7   1  24        338.95        325.04         8.31 o                         
  -5   1  24       1771.44       1767.62        25.86 o                         
  -3   1  24          5.93         18.09         3.27 o                         
  -1   1  24        136.61        108.82         5.26 o                         
   1   1  24         77.21         94.66         5.43 o                         
   3   1  24        556.98        566.64        17.96 o                         
   5   1  24        202.48        218.75        11.21 o                         
   7   1  24        102.11         72.39        10.82 o                         
   9   1  24       1647.80       1479.30        33.70 o                         
  11   1  24        203.67        193.83        18.10 o                         
  13   1  24          0.66          8.23         5.12 o                         
  15   1  24          9.16         26.44        14.18 o                         
  17   1  24          9.38         38.92        17.21 o                         
 -20   2  24          2.31          2.45        13.98 o                         
 -18   2  24        201.14        144.27         9.24 o                         
 -16   2  24        207.91        220.52        10.49 o                         
 -14   2  24         96.54        107.31         7.47 o                         
 -12   2  24        660.18        652.53        21.61 o                         
 -10   2  24        978.29        954.00        25.09 o                         
  -8   2  24         12.06          3.46         5.28 o                         
  -6   2  24        189.33        154.64         4.75 o                         
  -4   2  24       2764.87       2673.47        35.81 o                         
  -2   2  24       2469.69       2389.05        31.23 o                         
   0   2  24          8.02         14.58         4.92 o                         
   2   2  24        799.63        831.86        17.76 o                         
   4   2  24          4.79         18.01         3.67 o                         
   6   2  24         53.12         64.99         5.49 o                         
   8   2  24        471.25        475.14        12.02 o                         
  10   2  24          7.86          6.14         4.87 o                         
  12   2  24        576.23        560.56        10.86 o                         
  14   2  24         19.10         19.85         8.01 o                         
  16   2  24          0.07          7.46        33.23 o                         
 -19   3  24         68.87         62.60         9.21 o                         
 -17   3  24         49.73         75.19         7.92 o                         
 -15   3  24        287.61        339.25        25.84 o                         
 -13   3  24          8.30         -0.22         9.26 o                         
 -11   3  24          1.13         17.46        10.62 o                         
  -9   3  24        103.92         99.96         3.85 o                         
  -7   3  24        149.30        197.63         6.67 o                         
  -5   3  24       1888.16       1772.52        24.90 o                         
  -3   3  24        562.64        499.80        10.28 o                         
  -1   3  24         73.83         75.20         6.82 o                         
   1   3  24       3177.65       3195.06        43.28 o                         
   3   3  24       5378.89       5237.87        73.30 o                         
   5   3  24        212.30        285.80         9.98 o                         
   7   3  24        849.44        846.15        20.96 o                         
   9   3  24         24.57         53.77         9.77 o                         
  11   3  24         80.59         77.36         7.25 o                         
  13   3  24          0.52         27.81         8.83 o                         
  15   3  24         30.91         23.45        14.46 o                         
 -18   4  24         23.00         15.59        12.40 o                         
 -16   4  24        258.71        244.39        20.06 o                         
 -14   4  24         90.07         78.01         7.88 o                         
 -12   4  24        466.04        488.76        20.11 o                         
 -10   4  24        109.93        111.10         5.78 o                         
  -8   4  24        144.93        146.71         9.78 o                         
  -6   4  24        181.74        142.17         6.35 o                         
  -4   4  24        321.95        272.11        11.40 o                         
  -2   4  24        151.01        138.84         8.44 o                         
   0   4  24        857.99        757.50        22.42 o                         
   2   4  24       5281.17       5359.40        81.83 o                         
   4   4  24       3382.95       3418.30        49.90 o                         
   6   4  24         21.03         16.77         5.49 o                         
   8   4  24         60.69         85.93         4.95 o                         
  10   4  24         55.66         51.06         4.57 o                         
  12   4  24         52.44         45.19         9.53 o                         
  14   4  24         22.16         22.11        37.66 o                         
 -17   5  24          0.56         -2.85        27.70 o                         
 -15   5  24        109.27         88.74        12.48 o                         
 -13   5  24        869.54        987.33        32.62 o                         
 -11   5  24        508.01        516.91        18.89 o                         
  -9   5  24          2.69          1.05         5.49 o                         
  -7   5  24       1078.70       1007.69        30.44 o                         
  -5   5  24        700.39        592.11        15.59 o                         
  -3   5  24        618.85        620.36        15.86 o                         
  -1   5  24         15.16          8.61         6.45 o                         
   1   5  24       1499.89       1413.84        30.33 o                         
   3   5  24        299.50        325.59        18.68 o                         
   5   5  24        435.83        433.78        12.57 o                         
   7   5  24       2591.58       2742.41        75.27 o                         
   9   5  24          0.08         16.63         5.25 o                         
  11   5  24         91.83         81.58        10.88 o                         
  13   5  24        167.07        154.21        15.18 o                         
 -14   6  24        345.54        321.76        24.68 o                         
 -12   6  24         74.53         87.11        10.65 o                         
 -10   6  24         26.46         54.93        22.05 o                         
  -8   6  24          4.14          7.48         6.76 o                         
  -6   6  24         15.58         17.94         7.08 o                         
  -4   6  24         75.69         45.86         8.28 o                         
  -2   6  24        681.63        687.16        23.10 o                         
   0   6  24        244.40        243.77        13.79 o                         
   2   6  24        117.42        113.09        12.71 o                         
   4   6  24        132.08        155.66        10.66 o                         
   6   6  24          8.40         19.10         7.59 o                         
   8   6  24        221.58        199.18        13.23 o                         
  10   6  24          0.55          0.20         7.59 o                         
 -11   7  24        573.17        484.89        39.57 o                         
  -9   7  24        698.78        820.43        56.39 o                         
  -7   7  24         17.06         10.87        11.83 o                         
  -5   7  24         32.55         45.16        11.49 o                         
  -3   7  24         12.29         -0.40        12.54 o                         
  -1   7  24         95.18        104.37        23.24 o                         
   1   7  24       1587.98       1559.08        47.59 o                         
   3   7  24        528.94        576.60        26.22 o                         
   5   7  24          0.09         18.16        11.28 o                         
   7   7  24         11.17         -6.43         9.67 o                         
 -20   1  25        154.06        194.78        18.21 o                         
 -18   1  25          5.78          7.69         7.49 o                         
 -16   1  25        591.88        588.51        14.41 o                         
 -14   1  25        269.17        265.44         8.88 o                         
 -12   1  25       1056.39        997.37        17.99 o                         
 -10   1  25        323.30        227.17         8.68 o                         
  -8   1  25        465.16        521.85        11.13 o                         
  -6   1  25        948.83        960.15        18.10 o                         
  -4   1  25       1309.72       1288.67        23.01 o                         
  -2   1  25        976.00       1021.74        14.32 o                         
   0   1  25        736.37        759.68        15.23 o                         
   2   1  25         16.83         53.00        13.57 o                         
   4   1  25        167.14        175.74         9.11 o                         
   6   1  25        917.53        891.46        21.64 o                         
   8   1  25        715.61        581.71        31.87 o                         
  10   1  25         99.96        102.42        16.66 o                         
  12   1  25        262.78        246.49        17.33 o                         
  14   1  25        601.46        650.88        30.98 o                         
  16   1  25         11.01         36.38        25.06 o                         
 -21   2  25         39.08         81.75        11.72 o                         
 -19   2  25        189.67        181.34        14.93 o                         
 -17   2  25         40.41         49.67         5.75 o                         
 -15   2  25          0.22          0.40         5.88 o                         
 -13   2  25       1251.72       1238.11        33.88 o                         
 -11   2  25        164.11        157.39         8.72 o                         
  -9   2  25       1374.19       1298.48        27.57 o                         
  -7   2  25          2.63          2.44         5.08 o                         
  -5   2  25        205.83        223.81         6.83 o                         
  -3   2  25        377.00        380.11         8.49 o                         
  -1   2  25        888.82        906.66        14.22 o                         
   1   2  25       5135.50       4758.06        71.08 o                         
   3   2  25       8129.58       7697.10       107.40 o                         
   5   2  25          2.05         21.04         5.82 o                         
   7   2  25        683.09        635.73        14.39 o                         
   9   2  25        551.77        626.23        15.89 o                         
  11   2  25        139.00        136.31         6.15 o                         
  13   2  25          0.05          1.26         4.46 o                         
  15   2  25         50.74         66.36        35.89 o                         
 -20   3  25        185.43        291.65        38.22 o                         
 -18   3  25          2.47         -4.67         6.78 o                         
 -16   3  25        574.73        546.92        25.90 o                         
 -14   3  25         68.69         81.53        10.33 o                         
 -12   3  25        133.85         77.28        11.36 o                         
 -10   3  25       1186.48       1119.15        23.03 o                         
  -8   3  25        575.94        600.68        11.65 o                         
  -6   3  25       1341.37       1405.81        24.98 o                         
  -4   3  25       1007.97        994.09        15.70 o                         
  -2   3  25       3307.04       3265.03        46.89 o                         
   0   3  25         92.97         99.70         5.38 o                         
   2   3  25       6815.22       6579.58        94.85 o                         
   4   3  25       4152.90       4131.84        59.86 o                         
   6   3  25       1455.17       1466.11        42.12 o                         
   8   3  25       1409.03       1457.48        31.82 o                         
  10   3  25         73.83        100.07         8.95 o                         
  12   3  25          7.60         17.10         7.99 o                         
  14   3  25         61.08         46.33        22.40 o                         
 -19   4  25         24.07         39.07        19.11 o                         
 -17   4  25          7.99          8.64        11.34 o                         
 -15   4  25        210.09        247.93        13.63 o                         
 -13   4  25         29.45         35.67         7.66 o                         
 -11   4  25        263.23        255.08         8.34 o                         
  -9   4  25          6.05          7.16         5.12 o                         
  -7   4  25        578.89        529.18        12.18 o                         
  -5   4  25        561.11        511.30        13.95 o                         
  -3   4  25        244.04        216.28        15.82 o                         
  -1   4  25        869.80        923.86        25.38 o                         
   1   4  25         29.38         56.97         5.12 o                         
   3   4  25        368.16        375.52        10.67 o                         
   5   4  25         12.24         35.81         5.88 o                         
   7   4  25        972.48       1015.09        16.87 o                         
   9   4  25          0.21          2.54         3.32 o                         
  11   4  25        999.94       1095.76        31.92 o                         
  13   4  25          2.94          8.81        17.51 o                         
 -16   5  25         20.50         35.03        12.44 o                         
 -14   5  25          8.66         23.10        12.19 o                         
 -12   5  25          5.76         42.33         8.21 o                         
 -10   5  25        334.29        278.94        11.66 o                         
  -8   5  25        342.16        355.73        12.10 o                         
  -6   5  25        170.49        232.11        10.47 o                         
  -4   5  25        369.70        316.51        12.83 o                         
  -2   5  25        317.94        277.25        22.98 o                         
   0   5  25         19.48         23.07         7.02 o                         
   2   5  25       1684.99       1752.49        44.71 o                         
   4   5  25          4.33         19.52         7.87 o                         
   6   5  25        193.50        226.02         9.80 o                         
   8   5  25          0.14         13.53         5.70 o                         
  10   5  25        122.08        120.67         9.35 o                         
  12   5  25         58.80         53.59        12.91 o                         
 -13   6  25          2.08         17.41        10.03 o                         
 -11   6  25          4.99         27.88        11.03 o                         
  -9   6  25        214.76        209.60        16.05 o                         
  -7   6  25        204.68        166.98        11.43 o                         
  -5   6  25          0.08          7.90         6.74 o                         
  -3   6  25        158.40         85.62        18.10 o                         
  -1   6  25        496.16        438.62        46.71 o                         
   1   6  25        141.58        126.90         9.75 o                         
   3   6  25        125.29        156.15        10.53 o                         
   5   6  25         20.25         21.11         9.88 o                         
   7   6  25         31.76         32.32         7.41 o                         
   9   6  25        887.41       1005.00        50.51 o                         
 -10   7  25         74.41         92.69        19.31 o                         
  -8   7  25       1006.70        977.48        63.65 o                         
  -6   7  25          8.79         22.43        17.37 o                         
  -4   7  25         19.11         28.64         9.18 o                         
  -2   7  25        691.43        712.85        26.76 o                         
   0   7  25        546.55        530.37        19.01 o                         
   2   7  25         95.31        145.58        13.02 o                         
   4   7  25         26.01         32.86         8.92 o                         
   6   7  25        425.67        423.60        40.07 o                         
 -18   0  26        782.54        711.06        36.94 o                         
 -16   0  26        744.22        789.78        35.96 o                         
 -14   0  26        172.05        188.86        19.11 o                         
 -12   0  26       1873.70       1746.69        29.89 o                         
 -10   0  26          0.19          8.36         9.57 o                         
  -8   0  26       1116.00       1150.72        39.30 o                         
  -6   0  26         62.24        100.55        10.92 o                         
  -4   0  26        450.19        468.37        10.86 o                         
  -2   0  26        169.86        139.96         8.06 o                         
   0   0  26       3121.50       3235.69        59.81 o                         
   2   0  26       1457.31       1426.35        38.31 o                         
   4   0  26       2451.08       2417.50        63.49 o                         
   6   0  26       2730.78       2440.02        63.53 o                         
   8   0  26       2025.42       1717.94        94.58 o                         
  10   0  26       3191.51       3029.09       122.25 o                         
  12   0  26         87.59         93.21        20.07 o                         
  14   0  26         38.37         52.05        18.79 o                         
  16   0  26        454.98        448.91        50.50 o                         
 -21   1  26        465.15        607.55        49.07 o                         
 -19   1  26        429.30        558.66        48.12 o                         
 -17   1  26        170.02        164.08         7.73 o                         
 -15   1  26         69.84         76.86         4.77 o                         
 -13   1  26        232.62        186.19         7.85 o                         
 -11   1  26        131.83         95.82         4.18 o                         
  -9   1  26       1033.91       1062.18        19.24 o                         
  -7   1  26       3519.31       3598.42        60.67 o                         
  -5   1  26        721.82        741.00        21.07 o                         
  -3   1  26      14692.83      14879.62       200.91 o                         
  -1   1  26       1751.37       1676.74        24.98 o                         
   1   1  26        226.55        259.93         8.55 o                         
   3   1  26        197.07        177.86         7.45 o                         
   5   1  26        329.28        324.77        10.60 o                         
   7   1  26       1071.76        969.61        21.03 o                         
   9   1  26        964.08        872.62        23.94 o                         
  11   1  26          3.38          2.25        11.29 o                         
  13   1  26          2.24         11.19        19.15 o                         
  15   1  26        172.02        105.28        15.65 o                         
 -20   2  26          5.36          0.99         9.80 o                         
 -18   2  26         96.71        102.23        11.21 o                         
 -16   2  26         62.92         62.56         6.60 o                         
 -14   2  26         52.97         36.34         7.33 o                         
 -12   2  26        341.09        379.39        13.85 o                         
 -10   2  26        353.54        328.32        16.19 o                         
  -8   2  26        413.91        406.15        11.43 o                         
  -6   2  26         18.76         15.17         3.81 o                         
  -4   2  26       1456.42       1374.91        23.15 o                         
  -2   2  26       1540.21       1496.00        20.91 o                         
   0   2  26       1777.01       1827.06        27.50 o                         
   2   2  26        126.27        155.00         7.02 o                         
   4   2  26        625.31        614.00        13.34 o                         
   6   2  26         54.07         55.28         5.64 o                         
   8   2  26         71.91         72.80         5.46 o                         
  10   2  26          6.65         21.96         8.28 o                         
  12   2  26        200.05        161.57        18.80 o                         
  14   2  26        129.35        134.71        15.11 o                         
  16   2  26         23.22         39.05        18.38 o                         
 -19   3  26         62.55         64.86        33.76 o                         
 -17   3  26         23.09          5.84         8.15 o                         
 -15   3  26         48.97         49.75        11.23 o                         
 -13   3  26        587.40        637.37        23.05 o                         
 -11   3  26       1554.61       1407.77        29.63 o                         
  -9   3  26          9.71         13.27         5.67 o                         
  -7   3  26        108.40         94.43         8.14 o                         
  -5   3  26       1719.81       1605.16        25.26 o                         
  -3   3  26       1906.58       1788.36        26.83 o                         
  -1   3  26         58.50         31.36         4.26 o                         
   1   3  26       2333.45       2230.56        32.23 o                         
   3   3  26       1814.53       1803.44        33.59 o                         
   5   3  26       1734.88       1763.00        39.10 o                         
   7   3  26         34.66         28.29         4.26 o                         
   9   3  26        302.07        258.83        13.46 o                         
  11   3  26         87.31         87.70         8.15 o                         
  13   3  26          4.50          6.59        11.16 o                         
  15   3  26          5.09          9.90        13.92 o                         
 -18   4  26        427.32        390.67        39.47 o                         
 -16   4  26         41.61         80.90        31.44 o                         
 -14   4  26         83.22        140.73        13.96 o                         
 -12   4  26          5.19         24.97         6.48 o                         
 -10   4  26         55.68         50.46         5.35 o                         
  -8   4  26         12.23          9.36         6.86 o                         
  -6   4  26          5.82          6.51         3.90 o                         
  -4   4  26       1987.00       1838.50        34.43 o                         
  -2   4  26         53.48         33.98         5.48 o                         
   0   4  26        634.17        621.00        13.18 o                         
   2   4  26         75.43         51.09         5.00 o                         
   4   4  26        444.36        430.47        13.69 o                         
   6   4  26       1514.16       1604.81        22.27 o                         
   8   4  26         17.95         31.54         7.87 o                         
  10   4  26        254.55        275.08        11.31 o                         
  12   4  26         43.38         40.63        10.28 o                         
  14   4  26        138.95        127.10        42.39 o                         
 -15   5  26        146.62        167.21        15.18 o                         
 -13   5  26        420.72        349.03        17.16 o                         
 -11   5  26        357.39        395.21        22.99 o                         
  -9   5  26        129.24        106.03         9.14 o                         
  -7   5  26       1364.56       1312.99        27.61 o                         
  -5   5  26         91.07        114.32         7.89 o                         
  -3   5  26       2868.97       2848.58        65.85 o                         
  -1   5  26        544.44        556.22        15.79 o                         
   1   5  26        346.79        366.72        12.94 o                         
   3   5  26        195.23        176.04         9.18 o                         
   5   5  26        319.64        322.17        10.84 o                         
   7   5  26         18.53         25.35         6.19 o                         
   9   5  26        174.87        162.76        10.35 o                         
  11   5  26        492.05        520.12        26.12 o                         
 -14   6  26         82.66         91.59        18.80 o                         
 -12   6  26        108.26        127.04        29.24 o                         
 -10   6  26          1.62         27.57         8.56 o                         
  -8   6  26        449.97        401.95        28.29 o                         
  -6   6  26        285.07        230.93        19.21 o                         
  -4   6  26         61.87         47.91         9.90 o                         
  -2   6  26         57.94         54.63        12.10 o                         
   0   6  26         17.47         27.88         8.50 o                         
   2   6  26        853.56       1022.29        39.98 o                         
   4   6  26        168.37        178.49        16.55 o                         
   6   6  26        617.95        660.73        23.07 o                         
   8   6  26         73.41         74.03        11.84 o                         
  -9   7  26         33.69         38.11        10.93 o                         
  -7   7  26        355.93        322.02        21.67 o                         
  -5   7  26          9.10         51.01        13.72 o                         
  -3   7  26         15.16         40.17        12.41 o                         
  -1   7  26        308.21        346.14        34.94 o                         
   1   7  26        628.77        582.84        24.59 o                         
   3   7  26        581.50        662.58        26.76 o                         
   5   7  26         70.05        107.80        23.64 o                         
 -20   1  27        868.30        966.46       128.56 o                         
 -18   1  27         42.65         69.47        12.07 o                         
 -16   1  27        192.97        186.91         4.71 o                         
 -14   1  27        170.42        124.49         8.91 o                         
 -12   1  27       1512.23       1434.48        35.54 o                         
 -10   1  27         41.20         23.76         3.37 o                         
  -8   1  27          5.67          1.08         4.46 o                         
  -6   1  27       1892.16       1852.94        29.08 o                         
  -4   1  27        690.35        613.36        16.09 o                         
  -2   1  27       4287.00       3937.09        51.28 o                         
   0   1  27       1036.47        992.14        22.44 o                         
   2   1  27        294.45        301.19        11.62 o                         
   4   1  27        865.13        767.59        18.00 o                         
   6   1  27        940.49        823.46        21.81 o                         
   8   1  27        116.20        107.18         8.93 o                         
  10   1  27          5.78         12.61         8.64 o                         
  12   1  27        391.77        402.11        23.01 o                         
  14   1  27         96.89         80.93        14.83 o                         
  16   1  27         37.14         36.40        17.98 o                         
 -19   2  27        364.64        406.08        26.27 o                         
 -17   2  27         85.99         76.25         7.68 o                         
 -15   2  27         26.60         24.73         8.51 o                         
 -13   2  27        232.93        261.66        11.12 o                         
 -11   2  27        141.15        121.14         7.61 o                         
  -9   2  27       1098.65        949.72        24.57 o                         
  -7   2  27         35.25         40.45         5.29 o                         
  -5   2  27        874.97        824.48        17.67 o                         
  -3   2  27        528.81        471.91        10.94 o                         
  -1   2  27        826.59        846.79        15.40 o                         
   1   2  27         72.71         63.36         5.13 o                         
   3   2  27       1506.89       1456.10        21.55 o                         
   5   2  27         57.84         31.10         4.80 o                         
   7   2  27        888.12        855.64        22.93 o                         
   9   2  27          0.09         14.75        10.87 o                         
  11   2  27         81.11         92.35         9.37 o                         
  13   2  27        286.93        283.56        21.67 o                         
  15   2  27       1516.98       1529.08        95.87 o                         
 -18   3  27       1097.15       1156.48        98.25 o                         
 -16   3  27          3.10          5.97         6.24 o                         
 -14   3  27       1268.14       1165.57        39.69 o                         
 -12   3  27        478.42        420.72        14.07 o                         
 -10   3  27        594.78        573.23        18.79 o                         
  -8   3  27         42.75         40.79         7.82 o                         
  -6   3  27          0.13         15.02         3.92 o                         
  -4   3  27       2639.24       2684.44        36.46 o                         
  -2   3  27          0.45          0.12         3.56 o                         
   0   3  27        142.89        137.97         6.77 o                         
   2   3  27        602.45        666.36        17.83 o                         
   4   3  27       2296.59       2308.02        33.63 o                         
   6   3  27        989.73        928.04        16.75 o                         
   8   3  27        154.28        159.34        14.68 o                         
  10   3  27         72.47         69.54         7.21 o                         
  12   3  27         12.75          0.48        11.21 o                         
  14   3  27         43.02         36.16        18.41 o                         
 -17   4  27        170.31        192.07        30.60 o                         
 -15   4  27         63.05        112.99        10.69 o                         
 -13   4  27         34.68         37.67         9.39 o                         
 -11   4  27        319.18        261.60        12.47 o                         
  -9   4  27         18.21         16.92         4.14 o                         
  -7   4  27         14.95         10.55         3.82 o                         
  -5   4  27        271.72        232.10         7.72 o                         
  -3   4  27         73.95         68.04         5.27 o                         
  -1   4  27        221.77        222.08        11.35 o                         
   1   4  27       1015.68       1025.92        18.18 o                         
   3   4  27        264.24        262.70         7.89 o                         
   5   4  27        550.54        558.97        15.45 o                         
   7   4  27        219.33        225.40         9.89 o                         
   9   4  27        132.53        164.15        13.90 o                         
  11   4  27         37.89         23.81         9.90 o                         
  13   4  27        117.69        134.53        18.00 o                         
 -16   5  27         28.44         36.52        11.96 o                         
 -14   5  27        217.05        243.39        16.24 o                         
 -12   5  27        446.52        483.35        33.79 o                         
 -10   5  27        115.76        140.81        10.33 o                         
  -8   5  27        784.15        771.18        31.69 o                         
  -6   5  27        284.77        263.51        13.48 o                         
  -4   5  27       1031.22        954.20        26.00 o                         
  -2   5  27        194.29        183.05        11.17 o                         
   0   5  27       1073.19       1156.92        32.63 o                         
   2   5  27        700.93        729.34        17.82 o                         
   4   5  27          9.02         17.20         7.12 o                         
   6   5  27        149.96        186.09         8.38 o                         
   8   5  27         15.92         40.61         8.75 o                         
  10   5  27         18.26         41.36        10.21 o                         
 -13   6  27        165.22        190.87        63.78 o                         
 -11   6  27         12.14         25.69         8.83 o                         
  -9   6  27        742.15        641.79        34.05 o                         
  -7   6  27         81.55         79.56        17.30 o                         
  -5   6  27         92.25        108.32         9.69 o                         
  -3   6  27        111.96         91.27        12.05 o                         
  -1   6  27          0.32         13.66         8.80 o                         
   1   6  27          0.59          8.50         6.46 o                         
   3   6  27          8.58         21.90         9.45 o                         
   5   6  27         84.38        108.37         8.39 o                         
   7   6  27         61.96         80.91        10.20 o                         
  -8   7  27         48.89         47.65        11.93 o                         
  -6   7  27        709.93        764.80        39.21 o                         
  -4   7  27        130.47        142.23        13.31 o                         
  -2   7  27         41.42         54.04        22.34 o                         
   0   7  27        659.83        701.35        26.35 o                         
   2   7  27         14.66         26.17         9.27 o                         
   4   7  27        132.79        140.71        21.23 o                         
 -20   0  28         19.78         14.00        21.32 o                         
 -18   0  28        304.01        234.46        15.39 o                         
 -16   0  28       2046.95       2187.79        71.18 o                         
 -14   0  28        251.85        285.56        17.10 o                         
 -12   0  28          6.13         56.48        15.14 o                         
 -10   0  28         30.00         28.17         7.18 o                         
  -8   0  28        232.53        209.39        13.93 o                         
  -6   0  28        503.95        473.56        28.92 o                         
  -4   0  28       6938.89       7189.09       139.72 o                         
  -2   0  28      12069.14      11855.18       225.28 o                         
   0   0  28        168.30        178.89         6.77 o                         
   2   0  28       1677.93       1537.27        46.44 o                         
   4   0  28        411.85        357.00        20.71 o                         
   6   0  28        739.61        665.50        24.62 o                         
   8   0  28        729.50        693.72        32.96 o                         
  10   0  28        430.51        350.57        26.62 o                         
  12   0  28        107.75         81.85        17.79 o                         
  14   0  28       1118.84       1205.91       134.19 o                         
 -19   1  28         11.51          8.17         8.18 o                         
 -17   1  28         75.54         79.75        10.31 o                         
 -15   1  28        499.17        414.00        20.10 o                         
 -13   1  28       1914.63       1755.70        36.56 o                         
 -11   1  28          0.88         10.01         7.24 o                         
  -9   1  28        594.94        607.05        12.24 o                         
  -7   1  28        357.22        310.25         9.31 o                         
  -5   1  28        891.95        836.28        16.97 o                         
  -3   1  28        444.79        396.29         9.22 o                         
  -1   1  28        128.42        118.14         5.23 o                         
   1   1  28        477.14        408.96        10.21 o                         
   3   1  28          7.11         29.98         5.84 o                         
   5   1  28         92.91         91.49         5.68 o                         
   7   1  28          2.83         23.83         4.76 o                         
   9   1  28        512.45        514.32        29.32 o                         
  11   1  28          0.07          9.05        11.68 o                         
  13   1  28          5.03         18.50        12.20 o                         
  15   1  28         62.60         49.25        61.85 o                         
 -20   2  28        228.37        219.71        42.56 o                         
 -18   2  28         42.15         56.65        20.65 o                         
 -16   2  28        191.08        166.86         7.74 o                         
 -14   2  28         10.22         15.93         5.71 o                         
 -12   2  28         11.13          1.98         5.13 o                         
 -10   2  28          8.09          3.04         4.03 o                         
  -8   2  28        591.86        603.36        16.47 o                         
  -6   2  28         28.13         45.34         8.96 o                         
  -4   2  28        826.61        810.92        15.01 o                         
  -2   2  28        467.18        594.24        11.88 o                         
   0   2  28         66.65         91.91         6.12 o                         
   2   2  28       2860.77       2739.91        38.71 o                         
   4   2  28         73.77         73.77         6.66 o                         
   6   2  28         51.37         64.73        10.44 o                         
   8   2  28         99.74         82.32        10.33 o                         
  10   2  28         48.54         40.72        11.64 o                         
  12   2  28         40.16         66.08        12.83 o                         
  14   2  28          1.94          7.89        52.28 o                         
 -19   3  28        418.75        470.47        28.51 o                         
 -17   3  28         49.08         35.30        21.24 o                         
 -15   3  28         33.72         29.23        15.71 o                         
 -13   3  28        841.25        766.20        26.46 o                         
 -11   3  28         38.92         12.34         5.46 o                         
  -9   3  28        284.89        252.64        10.14 o                         
  -7   3  28       2038.45       2097.43        35.29 o                         
  -5   3  28        907.87        907.32        19.18 o                         
  -3   3  28        897.76        878.20        17.74 o                         
  -1   3  28      10724.46      10838.28       157.29 o                         
   1   3  28         25.09         32.75         5.36 o                         
   3   3  28       2345.43       2369.14        37.61 o                         
   5   3  28       2230.82       2190.20        41.87 o                         
   7   3  28        134.08         80.90         7.75 o                         
   9   3  28        332.24        318.17        29.30 o                         
  11   3  28         64.94         68.22        12.98 o                         
  13   3  28          7.19         13.24        23.50 o                         
 -18   4  28         50.87         63.12        65.83 o                         
 -16   4  28         12.55         30.50        15.48 o                         
 -14   4  28         45.07         27.90        11.62 o                         
 -12   4  28          2.19          1.71         6.16 o                         
 -10   4  28        168.20        180.85         7.29 o                         
  -8   4  28          1.52         11.10         5.78 o                         
  -6   4  28         18.11          8.72         2.67 o                         
  -4   4  28        344.12        304.26         7.93 o                         
  -2   4  28      10404.58      10631.94       176.57 o                         
   0   4  28        995.15        961.04        16.79 o                         
   2   4  28        594.65        587.11        12.69 o                         
   4   4  28        171.15        137.30        10.47 o                         
   6   4  28         17.96         13.77         4.90 o                         
   8   4  28        594.54        563.57        18.31 o                         
  10   4  28        642.91        629.30        17.96 o                         
  12   4  28         17.45         11.77        34.03 o                         
 -15   5  28        182.92        205.48        23.29 o                         
 -13   5  28        229.72        199.06        15.65 o                         
 -11   5  28        235.92        221.30        12.52 o                         
  -9   5  28         96.65        100.73         9.55 o                         
  -7   5  28          1.16         15.55         6.73 o                         
  -5   5  28        353.45        302.00        11.23 o                         
  -3   5  28         43.19         35.34        10.89 o                         
  -1   5  28        193.75        226.01        11.35 o                         
   1   5  28        576.28        644.33        15.05 o                         
   3   5  28        375.36        444.54        14.51 o                         
   5   5  28        444.89        399.73        11.06 o                         
   7   5  28        124.12        140.86         9.50 o                         
   9   5  28         33.89         40.70         7.92 o                         
  11   5  28          5.82         20.36        33.20 o                         
 -12   6  28        415.62        364.15        25.67 o                         
 -10   6  28         43.59         38.31        12.09 o                         
  -8   6  28         78.57         81.56        31.35 o                         
  -6   6  28        712.81        662.32        41.29 o                         
  -4   6  28        423.93        453.68        21.38 o                         
  -2   6  28        486.76        529.48        20.61 o                         
   0   6  28       1220.32       1223.98        34.81 o                         
   2   6  28        311.67        286.59        15.49 o                         
   4   6  28        154.50        168.45        13.43 o                         
   6   6  28         16.22         -3.69         8.61 o                         
   8   6  28          8.86         15.66        12.89 o                         
  -7   7  28        273.78        272.38        18.91 o                         
  -5   7  28         16.67         42.09        12.37 o                         
  -3   7  28        247.83        224.31        19.76 o                         
  -1   7  28        580.87        652.03        26.70 o                         
   1   7  28          4.34         -5.03        17.22 o                         
   3   7  28         67.63         59.40        10.41 o                         
 -20   1  29          6.41         12.06        15.33 o                         
 -18   1  29        137.79        157.86        11.92 o                         
 -16   1  29        561.65        523.67        31.70 o                         
 -14   1  29       1113.04        922.34        35.13 o                         
 -12   1  29          1.46          1.55         5.64 o                         
 -10   1  29          9.85         -3.17         5.00 o                         
  -8   1  29       1458.29       1381.28        23.45 o                         
  -6   1  29       1763.31       1611.74        30.40 o                         
  -4   1  29       4954.39       4955.73        73.25 o                         
  -2   1  29       3876.67       3663.67        52.64 o                         
   0   1  29        215.16        285.81         9.99 o                         
   2   1  29        307.20        286.85        10.65 o                         
   4   1  29        137.29        112.10         5.80 o                         
   6   1  29       1606.76       1412.37        25.62 o                         
   8   1  29         23.29         44.05         8.68 o                         
  10   1  29        391.45        378.66        23.93 o                         
  12   1  29         23.56         27.49        29.83 o                         
  14   1  29        448.98        491.33        37.42 o                         
 -19   2  29        180.62        132.29        14.55 o                         
 -17   2  29         24.91         40.92         9.08 o                         
 -15   2  29        855.63        826.68        22.75 o                         
 -13   2  29          2.71          0.44         5.43 o                         
 -11   2  29        157.58        139.41        10.20 o                         
  -9   2  29        224.09        226.38        12.67 o                         
  -7   2  29        716.67        703.51        17.49 o                         
  -5   2  29       2282.72       2361.10        42.31 o                         
  -3   2  29      17490.34      17007.02       324.06 o                         
  -1   2  29        384.28        359.31        10.22 o                         
   1   2  29       3960.61       3846.33        58.09 o                         
   3   2  29       1640.44       1415.89        24.19 o                         
   5   2  29        598.80        449.96        13.51 o                         
   7   2  29        408.66        394.65        16.49 o                         
   9   2  29       1325.46       1301.52        36.85 o                         
  11   2  29         55.65         50.96        15.82 o                         
  13   2  29        679.03        819.01        37.75 o                         
 -18   3  29          5.21         16.45        16.75 o                         
 -16   3  29          7.30         11.18         9.74 o                         
 -14   3  29        225.41        209.10        22.91 o                         
 -12   3  29        157.55        146.77        12.25 o                         
 -10   3  29        221.85        191.63        11.75 o                         
  -8   3  29        830.63        781.56        20.42 o                         
  -6   3  29        590.25        591.24        12.85 o                         
  -4   3  29        168.89        184.81         6.09 o                         
  -2   3  29       4405.55       4476.43        68.16 o                         
   0   3  29        663.62        622.46        16.81 o                         
   2   3  29       3444.34       3418.98        55.31 o                         
   4   3  29        630.01        589.05        13.05 o                         
   6   3  29        147.29        138.17         8.58 o                         
   8   3  29        117.59        130.73         7.63 o                         
  10   3  29         17.48         11.49         7.64 o                         
  12   3  29          5.07          1.50        17.17 o                         
 -17   4  29         93.40        105.45        32.13 o                         
 -15   4  29          3.52          4.97         8.60 o                         
 -13   4  29          5.50          1.09         7.09 o                         
 -11   4  29        216.44        149.92        10.51 o                         
  -9   4  29        254.42        224.16         6.33 o                         
  -7   4  29       2009.75       2096.07        40.49 o                         
  -5   4  29        316.97        312.98         9.37 o                         
  -3   4  29        553.49        550.86        13.44 o                         
  -1   4  29       3423.40       3585.89        60.63 o                         
   1   4  29        711.73        630.45        12.83 o                         
   3   4  29       2865.91       2975.63        62.12 o                         
   5   4  29        198.01        209.04        11.73 o                         
   7   4  29         89.09         72.86        10.68 o                         
   9   4  29        894.90        860.86        25.17 o                         
  11   4  29        378.46        422.91        21.77 o                         
 -14   5  29         95.24         77.70        12.22 o                         
 -12   5  29        146.86        115.05        10.94 o                         
 -10   5  29        910.82        795.17        24.24 o                         
  -8   5  29         10.77         31.09         8.92 o                         
  -6   5  29       1667.84       1700.93        40.50 o                         
  -4   5  29        713.98        744.43        23.31 o                         
  -2   5  29       1402.97       1394.88        34.55 o                         
   0   5  29        500.43        533.17        13.27 o                         
   2   5  29          9.85         46.25         5.78 o                         
   4   5  29         66.36         76.06         6.57 o                         
   6   5  29        167.25        137.03        10.13 o                         
   8   5  29          5.46         -4.17         7.30 o                         
  10   5  29         61.75         78.98        25.31 o                         
 -11   6  29         93.56        128.86        14.49 o                         
  -9   6  29        251.66        227.36        21.21 o                         
  -7   6  29        365.63        329.78        22.06 o                         
  -5   6  29       1237.27       1289.51        48.74 o                         
  -3   6  29        834.17        866.92        25.32 o                         
  -1   6  29        362.31        391.00        17.47 o                         
   1   6  29         71.00         65.40         9.60 o                         
   3   6  29        406.47        462.40        20.15 o                         
   5   6  29       1128.30       1219.27        42.09 o                         
   7   6  29          9.02         12.23         7.34 o                         
  -6   7  29        166.61        161.59        24.46 o                         
  -4   7  29        192.37        229.78        19.00 o                         
  -2   7  29         35.64         33.59         9.97 o                         
   0   7  29        139.24         87.24        14.42 o                         
 -20   0  30          3.41        -11.82        30.42 o                         
 -18   0  30         31.63        102.64        37.17 o                         
 -16   0  30         13.47          6.51         6.05 o                         
 -14   0  30        722.57        684.29        34.39 o                         
 -12   0  30         27.44         10.54        13.12 o                         
 -10   0  30        191.78        197.74        13.60 o                         
  -8   0  30       2159.83       2296.03        55.22 o                         
  -6   0  30       7714.46       7590.03       228.73 o                         
  -4   0  30       2373.06       2282.71        64.44 o                         
  -2   0  30       3978.88       3977.29        74.66 o                         
   0   0  30       1558.53       1630.13        31.72 o                         
   2   0  30        241.49        209.93        17.47 o                         
   4   0  30      12702.32      10924.18       347.39 o                         
   6   0  30         38.70         32.73        11.42 o                         
   8   0  30        161.79        142.80        14.58 o                         
  10   0  30         34.24         71.63        25.90 o                         
  12   0  30       1080.88       1163.16        58.67 o                         
  14   0  30        408.12        513.16        51.15 o                         
 -19   1  30        105.34        100.58        14.46 o                         
 -17   1  30        188.97        195.08        14.60 o                         
 -15   1  30        134.09         82.31         8.92 o                         
 -13   1  30        223.35        209.52         9.50 o                         
 -11   1  30         44.46         52.62         5.62 o                         
  -9   1  30       1508.41       1467.59        25.70 o                         
  -7   1  30       6652.36       6889.37        95.53 o                         
  -5   1  30       8630.30       8675.83       139.00 o                         
  -3   1  30       2309.48       2400.98        36.10 o                         
  -1   1  30        102.13         59.91         4.25 o                         
   1   1  30        103.39         82.97         4.40 o                         
   3   1  30        123.28        130.65         7.51 o                         
   5   1  30       2610.53       2261.03        40.22 o                         
   7   1  30        711.15        761.34        28.73 o                         
   9   1  30          8.43         13.14         9.27 o                         
  11   1  30        151.40        118.97        33.10 o                         
  13   1  30        270.02        274.22        17.47 o                         
 -18   2  30          3.74          8.57         8.12 o                         
 -16   2  30         39.91         49.18         8.44 o                         
 -14   2  30         67.63         64.76         8.26 o                         
 -12   2  30         24.26         20.83         4.32 o                         
 -10   2  30        824.08        739.68        19.66 o                         
  -8   2  30        735.62        779.49        18.56 o                         
  -6   2  30         75.95         75.29         9.56 o                         
  -4   2  30        193.48        187.00         8.06 o                         
  -2   2  30        420.94        452.70        11.28 o                         
   0   2  30        459.18        428.24        11.31 o                         
   2   2  30         44.10         50.83         4.27 o                         
   4   2  30        508.60        532.25        14.83 o                         
   6   2  30          4.04          2.89         4.91 o                         
   8   2  30        132.43         96.91         8.84 o                         
  10   2  30          0.75          6.29         9.57 o                         
  12   2  30        195.04        220.68        17.63 o                         
  14   2  30          1.34         36.41        28.56 o                         
 -17   3  30        511.66        476.58        31.55 o                         
 -15   3  30        443.66        318.09        20.71 o                         
 -13   3  30        246.03        246.23        13.71 o                         
 -11   3  30        664.33        566.21        20.07 o                         
  -9   3  30          6.24         19.25         6.86 o                         
  -7   3  30       1199.76       1160.89        20.36 o                         
  -5   3  30       3154.73       3103.41        53.78 o                         
  -3   3  30       1801.74       1834.34        31.44 o                         
  -1   3  30          2.43        147.53         8.92 o                         
   1   3  30         52.25         95.87         6.59 o                         
   3   3  30        110.50         83.09         5.72 o                         
   5   3  30          1.08          0.37         5.32 o                         
   7   3  30        105.15        112.99         6.87 o                         
   9   3  30         96.42        111.32        14.95 o                         
  11   3  30        240.88        208.32        43.51 o                         
  13   3  30        370.64        396.07        42.45 o                         
 -16   4  30        259.62        156.82        23.07 o                         
 -14   4  30         13.90         30.45        13.58 o                         
 -12   4  30         30.79         20.92         9.18 o                         
 -10   4  30        332.46        268.67        13.25 o                         
  -8   4  30        302.47        266.79        10.43 o                         
  -6   4  30       1326.44       1290.33        25.68 o                         
  -4   4  30       1559.32       1676.50        27.06 o                         
  -2   4  30        923.46        837.02        18.39 o                         
   0   4  30         62.87         68.33         5.05 o                         
   2   4  30        869.64        928.10        19.64 o                         
   4   4  30        103.57         65.19         6.87 o                         
   6   4  30        270.03        263.29        16.09 o                         
   8   4  30         76.80         93.07         9.91 o                         
  10   4  30         15.15         43.15        13.31 o                         
 -15   5  30         43.13         31.97        13.48 o                         
 -13   5  30          7.91          8.30         9.30 o                         
 -11   5  30       1068.41       1002.20        46.37 o                         
  -9   5  30        793.21        734.29        26.34 o                         
  -7   5  30         60.39         58.65         8.33 o                         
  -5   5  30       1447.62       1477.48        35.89 o                         
  -3   5  30        118.67        143.72        20.12 o                         
  -1   5  30       2601.16       2546.39        48.31 o                         
   1   5  30       1476.47       1570.43        30.91 o                         
   3   5  30        487.26        452.89        14.14 o                         
   5   5  30        146.56        168.00        10.42 o                         
   7   5  30        227.85        220.45        12.20 o                         
   9   5  30         89.13         77.02        24.26 o                         
 -12   6  30         42.57         59.35        16.39 o                         
 -10   6  30        983.45        996.31        36.77 o                         
  -8   6  30        286.01        219.21        14.68 o                         
  -6   6  30          4.55         22.79        22.42 o                         
  -4   6  30        155.93        109.80        30.74 o                         
  -2   6  30        946.77       1056.01        34.10 o                         
   0   6  30        721.46        783.85        25.24 o                         
   2   6  30        280.34        279.75        13.57 o                         
   4   6  30         44.11         60.85         8.85 o                         
   6   6  30         62.67         67.68         9.40 o                         
  -5   7  30         33.91         16.26        11.45 o                         
  -3   7  30         71.30         62.69        14.10 o                         
  -1   7  30        310.93        364.47        21.11 o                         
 -18   1  31        269.75        221.10        18.15 o                         
 -16   1  31        318.57        209.21        17.84 o                         
 -14   1  31          0.74         11.13         5.76 o                         
 -12   1  31         95.23         72.25         6.12 o                         
 -10   1  31        435.29        432.42        12.17 o                         
  -8   1  31         41.20         48.73         5.33 o                         
  -6   1  31       5829.93       5910.03        85.88 o                         
  -4   1  31       3454.65       3345.49        51.18 o                         
  -2   1  31        871.30        894.58        14.57 o                         
   0   1  31        225.21        238.19         9.03 o                         
   2   1  31        500.34        436.71        13.07 o                         
   4   1  31        901.92        746.29        25.76 o                         
   6   1  31          2.15          3.97         9.53 o                         
   8   1  31         58.98         53.54        12.65 o                         
  10   1  31          0.00         12.30        10.96 o                         
  12   1  31         14.67         61.86        25.24 o                         
  14   1  31          4.37         40.15        21.56 o                         
 -19   2  31        137.43        138.86        18.76 o                         
 -17   2  31          5.25         18.96         8.91 o                         
 -15   2  31         14.91         17.16        13.78 o                         
 -13   2  31       1143.03       1015.80        25.51 o                         
 -11   2  31         89.25        109.21         7.78 o                         
  -9   2  31         14.94         24.84         5.49 o                         
  -7   2  31       1664.13       1572.75        35.64 o                         
  -5   2  31       5447.13       5480.06        83.29 o                         
  -3   2  31       1051.46        986.24        20.22 o                         
  -1   2  31       3666.60       3683.96        59.83 o                         
   1   2  31       1038.10        993.26        18.00 o                         
   3   2  31        452.63        380.76        21.56 o                         
   5   2  31       1927.16       1815.22        43.45 o                         
   7   2  31         25.58         52.36         7.69 o                         
   9   2  31         24.20         32.07        18.04 o                         
  11   2  31       2232.37       2547.55        97.34 o                         
  13   2  31        381.76        454.90        52.77 o                         
 -18   3  31        274.72        260.95        38.46 o                         
 -16   3  31        536.95        550.60        29.14 o                         
 -14   3  31        167.56        177.33        16.72 o                         
 -12   3  31         49.51         47.04        10.85 o                         
 -10   3  31        335.48        313.81        17.84 o                         
  -8   3  31        319.65        348.54        15.84 o                         
  -6   3  31        751.55        806.78        16.56 o                         
  -4   3  31        799.71        724.49        22.46 o                         
  -2   3  31       2345.04       2292.24        33.89 o                         
   0   3  31          5.31         26.89         5.68 o                         
   2   3  31        501.82        465.92        11.42 o                         
   4   3  31         42.48         52.68         9.30 o                         
   6   3  31        108.80         94.92         8.51 o                         
   8   3  31          9.38         23.84         9.58 o                         
  10   3  31        412.04        504.49        25.61 o                         
  12   3  31        382.25        458.57        33.30 o                         
 -15   4  31          1.35         -2.15        10.84 o                         
 -13   4  31         35.73         53.38        12.09 o                         
 -11   4  31         52.03         50.83         7.88 o                         
  -9   4  31        396.33        339.52        14.82 o                         
  -7   4  31         38.97         76.63        10.50 o                         
  -5   4  31        224.20        232.67         7.50 o                         
  -3   4  31        184.09        186.73        12.11 o                         
  -1   4  31        217.19        196.67         8.81 o                         
   1   4  31         32.69         36.90         6.57 o                         
   3   4  31          0.22          1.15         4.51 o                         
   5   4  31        648.99        631.75        22.91 o                         
   7   4  31         30.98         35.86        14.06 o                         
   9   4  31        272.98        227.04        14.10 o                         
  11   4  31         19.21         11.89        18.10 o                         
 -14   5  31          6.85         -6.10        11.42 o                         
 -12   5  31         96.87         58.75        12.58 o                         
 -10   5  31        101.68        118.21         9.38 o                         
  -8   5  31       2618.88       2672.18        75.27 o                         
  -6   5  31          7.13         11.13         7.21 o                         
  -4   5  31         42.09         58.94         5.92 o                         
  -2   5  31        996.00       1063.40        21.55 o                         
   0   5  31        193.83        220.90         9.51 o                         
   2   5  31         17.32         18.64         5.75 o                         
   4   5  31        374.91        394.37        15.38 o                         
   6   5  31         34.76         34.15         9.87 o                         
   8   5  31          3.97         -0.25         7.57 o                         
 -11   6  31         18.44         13.99        11.67 o                         
  -9   6  31          0.67         10.26        11.27 o                         
  -7   6  31         54.62         71.47        14.50 o                         
  -5   6  31         47.14         53.07        10.42 o                         
  -3   6  31         63.60         82.42        21.28 o                         
  -1   6  31        419.94        429.40        16.03 o                         
   1   6  31         65.63         71.06         7.32 o                         
   3   6  31        424.55        498.48        26.66 o                         
   5   6  31        163.80        181.11        14.81 o                         
 -18   0  32        491.48        559.76        51.10 o                         
 -16   0  32         61.53         87.34        23.30 o                         
 -14   0  32          5.52         10.88        12.94 o                         
 -12   0  32       1044.37       1034.20        45.88 o                         
 -10   0  32        464.17        504.42        23.54 o                         
  -8   0  32        522.47        521.02        24.09 o                         
  -6   0  32       8196.81       8048.90       209.51 o                         
  -4   0  32        401.53        406.46        14.55 o                         
  -2   0  32        107.55         61.31         6.39 o                         
   0   0  32         37.65         63.29         3.80 o                         
   2   0  32        396.80        346.65        18.12 o                         
   4   0  32        720.13        608.15        30.90 o                         
   6   0  32       2729.64       2360.00        95.12 o                         
   8   0  32          0.31         14.07        19.07 o                         
  10   0  32        599.12        547.99        48.71 o                         
  12   0  32       1907.32       2690.34       118.35 o                         
 -19   1  32         31.06          3.24         9.70 o                         
 -17   1  32        335.00        283.13        31.59 o                         
 -15   1  32         87.43         88.97        19.24 o                         
 -13   1  32         44.25         53.03         6.25 o                         
 -11   1  32        254.63        242.54         9.75 o                         
  -9   1  32        184.53        202.37         9.43 o                         
  -7   1  32       1582.24       1598.13        29.77 o                         
  -5   1  32        176.69        142.89         6.96 o                         
  -3   1  32        353.66        391.27        12.12 o                         
  -1   1  32        359.98        338.09        10.75 o                         
   1   1  32        279.00        275.31        11.54 o                         
   3   1  32        896.27        803.99        17.71 o                         
   5   1  32        980.88        876.05        26.97 o                         
   7   1  32          1.91         -0.70         9.34 o                         
   9   1  32          0.01          0.34        13.52 o                         
  11   1  32         49.86         35.00        10.44 o                         
  13   1  32         98.09         46.69        15.66 o                         
 -18   2  32        159.45        134.62        16.98 o                         
 -16   2  32        217.29        260.90        14.78 o                         
 -14   2  32         61.50         67.14        12.82 o                         
 -12   2  32        154.15        151.79         7.79 o                         
 -10   2  32         15.39         11.32         5.28 o                         
  -8   2  32       2386.85       2437.68        43.99 o                         
  -6   2  32         19.14         17.58         6.47 o                         
  -4   2  32        236.19        293.71        12.16 o                         
  -2   2  32       3717.93       3548.66        55.09 o                         
   0   2  32        549.57        571.07        12.94 o                         
   2   2  32        288.62        342.43        12.68 o                         
   4   2  32          3.14         20.10         7.90 o                         
   6   2  32         42.19         42.97         6.61 o                         
   8   2  32        150.59        157.14        12.33 o                         
  10   2  32          5.41          3.18        16.71 o                         
  12   2  32        168.04        208.54        19.84 o                         
 -17   3  32          3.99         25.20        13.94 o                         
 -15   3  32        135.58        125.66        15.24 o                         
 -13   3  32        176.88        114.77        10.45 o                         
 -11   3  32        367.16        388.43        14.30 o                         
  -9   3  32       1369.31       1360.22        33.55 o                         
  -7   3  32         22.24         33.91         5.93 o                         
  -5   3  32       2561.21       2551.28        47.91 o                         
  -3   3  32          0.25         37.27         4.53 o                         
  -1   3  32        272.54        267.58         8.55 o                         
   1   3  32        785.83        795.75        16.56 o                         
   3   3  32        210.07        223.28         9.23 o                         
   5   3  32        121.23        122.53         6.82 o                         
   7   3  32        102.27         62.76         9.37 o                         
   9   3  32         11.39         69.29        13.02 o                         
  11   3  32        534.07        648.75        28.91 o                         
 -16   4  32          5.06          5.37        10.91 o                         
 -14   4  32        569.83        597.23        25.81 o                         
 -12   4  32         10.82          2.04         6.91 o                         
 -10   4  32          3.44          4.51         6.49 o                         
  -8   4  32         83.80        136.35         9.63 o                         
  -6   4  32       4943.94       5151.44       105.65 o                         
  -4   4  32        166.70        139.99        11.19 o                         
  -2   4  32         29.16         41.47         8.01 o                         
   0   4  32          6.07         29.42         6.77 o                         
   2   4  32          8.46         11.88         6.76 o                         
   4   4  32        889.06        841.05        22.26 o                         
   6   4  32        224.44        231.18        17.61 o                         
   8   4  32        191.44        175.19        15.14 o                         
  10   4  32       1049.98       1134.62        59.43 o                         
 -13   5  32        118.60        149.74        13.00 o                         
 -11   5  32        246.29        280.90        19.28 o                         
  -9   5  32        145.80        175.53        14.03 o                         
  -7   5  32          8.62         -7.49         7.49 o                         
  -5   5  32        583.14        624.34        21.11 o                         
  -3   5  32        560.67        592.85        20.83 o                         
  -1   5  32        324.00        354.08        13.21 o                         
   1   5  32        106.60        115.92         7.93 o                         
   3   5  32          1.76         -0.35         5.15 o                         
   5   5  32          6.09         10.64         6.02 o                         
   7   5  32         91.74        107.85        15.23 o                         
 -10   6  32        131.58        126.13        14.03 o                         
  -8   6  32         14.58          5.60        13.15 o                         
  -6   6  32         31.42         27.54        13.12 o                         
  -4   6  32          0.39         11.73         8.87 o                         
  -2   6  32        119.00         90.05        10.45 o                         
   0   6  32        365.50        394.15        17.93 o                         
   2   6  32          0.02          4.14         8.69 o                         
   4   6  32         56.50         46.35         7.85 o                         
 -18   1  33         36.47         55.12        13.86 o                         
 -16   1  33         43.68         43.63        16.08 o                         
 -14   1  33        222.13        183.40         8.58 o                         
 -12   1  33        110.91        117.70         9.43 o                         
 -10   1  33         73.74         87.97         7.40 o                         
  -8   1  33         61.66         46.01         8.17 o                         
  -6   1  33         28.67         24.09         7.98 o                         
  -4   1  33         17.70         25.00         4.74 o                         
  -2   1  33        521.72        533.30        10.11 o                         
   0   1  33        540.16        485.91         9.52 o                         
   2   1  33        259.15        257.90         7.42 o                         
   4   1  33          2.55         -5.10         5.10 o                         
   6   1  33         27.00         33.56         9.20 o                         
   8   1  33        109.67        110.96        15.15 o                         
  10   1  33        169.26        138.76        14.53 o                         
  12   1  33        201.92        222.96        15.91 o                         
 -17   2  33          6.00         24.78        16.97 o                         
 -15   2  33        139.67        124.93        12.93 o                         
 -13   2  33        944.39        944.11        24.38 o                         
 -11   2  33         62.64         70.02         6.07 o                         
  -9   2  33        510.59        505.80        12.26 o                         
  -7   2  33       3198.53       3215.21        61.59 o                         
  -5   2  33        713.34        687.18        14.35 o                         
  -3   2  33       2259.97       2322.64        32.98 o                         
  -1   2  33       2423.21       2433.09        40.02 o                         
   1   2  33        379.77        313.62         7.77 o                         
   3   2  33        806.82        715.22        19.99 o                         
   5   2  33       1508.73       1377.84        32.00 o                         
   7   2  33          1.37         35.85        10.61 o                         
   9   2  33        765.52        872.64        33.06 o                         
  11   2  33        225.14        223.21        18.80 o                         
 -16   3  33        392.98        405.49        57.92 o                         
 -14   3  33        909.27        965.31        53.67 o                         
 -12   3  33         22.07         10.23         9.78 o                         
 -10   3  33         49.96         53.36         5.76 o                         
  -8   3  33          8.53         -1.10         5.31 o                         
  -6   3  33       1841.98       1830.79        33.68 o                         
  -4   3  33        169.34        163.53         6.97 o                         
  -2   3  33        964.39        926.86        19.98 o                         
   0   3  33         61.50         63.60         5.21 o                         
   2   3  33         15.15         25.64         4.34 o                         
   4   3  33         80.98         73.70         7.03 o                         
   6   3  33         53.19         51.62        13.64 o                         
   8   3  33         52.16         86.60        13.20 o                         
  10   3  33        326.51        394.55        35.64 o                         
 -15   4  33          2.09         16.95        12.00 o                         
 -13   4  33          0.78         32.74        13.44 o                         
 -11   4  33        555.26        526.72        21.42 o                         
  -9   4  33         65.80         49.27         7.12 o                         
  -7   4  33        431.37        414.67        13.79 o                         
  -5   4  33         71.45         91.23         7.19 o                         
  -3   4  33          0.04         -0.86         4.91 o                         
  -1   4  33       2564.88       2772.93        46.77 o                         
   1   4  33        110.06         96.92         6.94 o                         
   3   4  33        471.81        475.86        14.54 o                         
   5   4  33         57.58         59.28         8.23 o                         
   7   4  33         61.55        122.54        14.78 o                         
   9   4  33        165.20        167.94        15.99 o                         
 -12   5  33        110.61        112.28        11.67 o                         
 -10   5  33        374.02        337.44        18.91 o                         
  -8   5  33        128.37        117.56         9.58 o                         
  -6   5  33        168.70        107.05        11.31 o                         
  -4   5  33        292.49        288.84        15.02 o                         
  -2   5  33       1129.94       1249.51        34.78 o                         
   0   5  33        353.53        374.05        17.17 o                         
   2   5  33        251.35        247.05        14.62 o                         
   4   5  33        532.46        576.56        20.52 o                         
   6   5  33         40.67         51.48        27.21 o                         
  -9   6  33        290.88        277.53        17.93 o                         
  -7   6  33       1724.75       1713.46        77.56 o                         
  -5   6  33         66.43         71.07        13.79 o                         
  -3   6  33         16.47         27.91         9.74 o                         
  -1   6  33        163.98        177.70        12.60 o                         
   1   6  33        209.22        215.11        14.50 o                         
   3   6  33         13.70         15.72         9.57 o                         
 -18   0  34         49.17         90.13        14.98 o                         
 -16   0  34        514.83        435.57        42.69 o                         
 -14   0  34        637.91        580.71        49.74 o                         
 -12   0  34       1011.42        978.62        53.37 o                         
 -10   0  34       1972.31       1942.11        70.94 o                         
  -8   0  34       2845.31       2792.91        97.56 o                         
  -6   0  34        167.22        165.18        10.96 o                         
  -4   0  34        179.67        189.95         9.77 o                         
  -2   0  34       3709.95       3675.85        80.23 o                         
   0   0  34       1702.35       1362.39        42.92 o                         
   2   0  34        493.73        425.46        30.12 o                         
   4   0  34        117.87        188.35        16.84 o                         
   6   0  34        262.58        197.93        31.85 o                         
   8   0  34       2484.48       2528.17       133.89 o                         
  10   0  34        378.09        663.54        72.56 o                         
  12   0  34        362.36        570.04        54.36 o                         
 -17   1  34          1.42          1.72        12.31 o                         
 -15   1  34        244.98        205.82        26.16 o                         
 -13   1  34         22.64         24.22         9.44 o                         
 -11   1  34         20.25         19.39         5.39 o                         
  -9   1  34        459.01        419.88        19.76 o                         
  -7   1  34       4002.20       4045.11        63.52 o                         
  -5   1  34          6.17         16.27         5.83 o                         
  -3   1  34       1644.92       1627.95        29.76 o                         
  -1   1  34        213.24        188.59         5.88 o                         
   1   1  34          1.81          1.23         5.62 o                         
   3   1  34         11.26          2.88         6.38 o                         
   5   1  34         56.46         32.29         8.08 o                         
   7   1  34         96.26        102.68        12.64 o                         
   9   1  34        118.02        132.53        12.54 o                         
  11   1  34          6.33          9.70        11.52 o                         
 -18   2  34         65.77         58.99        12.00 o                         
 -16   2  34          0.74         48.62        26.47 o                         
 -14   2  34         41.85         74.21        14.15 o                         
 -12   2  34        750.39        768.31        21.01 o                         
 -10   2  34         22.56         35.24         6.10 o                         
  -8   2  34       1388.32       1472.11        32.21 o                         
  -6   2  34       1536.63       1591.73        34.75 o                         
  -4   2  34        576.89        615.08        14.18 o                         
  -2   2  34       2356.90       2413.43        40.80 o                         
   0   2  34        228.95        254.17         7.76 o                         
   2   2  34        330.46        390.15        15.96 o                         
   4   2  34         42.40         22.51        10.31 o                         
   6   2  34        368.64        348.54        23.27 o                         
   8   2  34          0.06         20.97         8.20 o                         
  10   2  34        153.52        173.45        13.22 o                         
 -17   3  34        349.75        363.17        65.09 o                         
 -15   3  34          2.99         -8.56         9.69 o                         
 -13   3  34        141.57        133.66        28.64 o                         
 -11   3  34        373.64        398.35        40.69 o                         
  -9   3  34          9.21          7.71         4.87 o                         
  -7   3  34         92.50         76.11        13.29 o                         
  -5   3  34        712.84        679.63        18.58 o                         
  -3   3  34        277.76        316.08         9.18 o                         
  -1   3  34        268.08        255.95         8.94 o                         
   1   3  34        224.06        227.98         8.95 o                         
   3   3  34        223.92        246.42        10.35 o                         
   5   3  34         89.94         67.18        13.16 o                         
   7   3  34         36.70         62.95        10.87 o                         
   9   3  34        113.63        126.98        13.69 o                         
 -14   4  34        614.40        491.78        32.42 o                         
 -12   4  34          6.30          7.72         9.85 o                         
 -10   4  34        478.39        445.81        17.67 o                         
  -8   4  34        460.28        439.82        18.34 o                         
  -6   4  34        578.99        564.60        18.99 o                         
  -4   4  34        247.11        250.89        12.02 o                         
  -2   4  34        254.86        224.00        13.85 o                         
   0   4  34          1.45         10.09         8.77 o                         
   2   4  34        498.06        457.12        20.81 o                         
   4   4  34        221.00        208.42         9.49 o                         
   6   4  34        108.75        124.57        18.32 o                         
   8   4  34        981.39       1057.43        42.61 o                         
 -11   5  34        307.26        263.23        15.45 o                         
  -9   5  34        909.89        912.25        42.62 o                         
  -7   5  34       1168.25       1202.59        55.36 o                         
  -5   5  34        117.57        104.19        11.67 o                         
  -3   5  34          0.26         13.96         5.87 o                         
  -1   5  34       1126.22       1200.38        30.40 o                         
   1   5  34        439.73        387.84        16.16 o                         
   3   5  34         35.61         48.80         6.50 o                         
   5   5  34         73.57         69.59        14.99 o                         
  -8   6  34        637.26        686.17        66.57 o                         
  -6   6  34         69.06         81.85        16.09 o                         
  -4   6  34         32.27         50.02        14.21 o                         
  -2   6  34         97.01         92.28        13.56 o                         
   0   6  34          3.48          0.74         8.92 o                         
 -18   1  35         13.48         23.13        10.67 o                         
 -16   1  35        676.10        696.13        36.27 o                         
 -14   1  35         49.57         87.08        12.11 o                         
 -12   1  35        437.38        456.32        20.39 o                         
 -10   1  35        211.96        164.32        28.66 o                         
  -8   1  35       2303.52       2202.64        45.42 o                         
  -6   1  35       1224.64       1299.87        37.12 o                         
  -4   1  35        671.80        679.63        11.77 o                         
  -2   1  35         90.49         83.37         4.18 o                         
   0   1  35        697.34        679.03        12.12 o                         
   2   1  35        175.95        172.37         6.52 o                         
   4   1  35         12.11         21.37         6.88 o                         
   6   1  35         34.37         61.91         9.52 o                         
   8   1  35         45.07         46.15        16.82 o                         
  10   1  35         48.86         34.70        17.62 o                         
 -17   2  35        150.78        189.76        20.11 o                         
 -15   2  35         13.94         43.54        19.04 o                         
 -13   2  35         42.92         28.03         8.56 o                         
 -11   2  35        315.23        323.51        15.84 o                         
  -9   2  35        466.40        436.34        20.42 o                         
  -7   2  35       1428.49       1515.18        28.45 o                         
  -5   2  35         30.00         42.40         5.31 o                         
  -3   2  35         13.06          9.59         3.86 o                         
  -1   2  35         14.54         15.27         4.13 o                         
   1   2  35        323.50        280.52        11.88 o                         
   3   2  35         54.87         83.46        10.92 o                         
   5   2  35        199.91        121.19        12.27 o                         
   7   2  35       1616.01       1669.56        74.55 o                         
   9   2  35         45.53         68.44        14.54 o                         
  11   2  35          0.62          9.27        16.39 o                         
 -16   3  35         34.34         81.26        25.84 o                         
 -14   3  35        151.70        130.92        18.59 o                         
 -12   3  35          9.22         34.02        11.04 o                         
 -10   3  35        276.45        265.58        12.61 o                         
  -8   3  35       1087.51       1043.06        31.23 o                         
  -6   3  35        254.53        188.09        13.04 o                         
  -4   3  35         21.23         31.85         5.00 o                         
  -2   3  35        118.37        119.18         6.59 o                         
   0   3  35         44.33         42.66         4.75 o                         
   2   3  35         35.45         36.83         8.86 o                         
   4   3  35          0.55         13.92         9.05 o                         
   6   3  35        417.09        446.32        27.25 o                         
   8   3  35         34.12         66.88        17.05 o                         
  10   3  35          1.37          5.34        25.12 o                         
 -13   4  35         37.92         54.90        18.53 o                         
 -11   4  35        200.50        215.64        15.49 o                         
  -9   4  35        139.04        148.62        10.10 o                         
  -7   4  35        297.19        290.72        18.97 o                         
  -5   4  35       1030.34       1021.30        54.50 o                         
  -3   4  35          6.50         21.74         8.54 o                         
  -1   4  35        519.47        537.73        13.80 o                         
   1   4  35          8.33         35.35         5.85 o                         
   3   4  35          9.82          5.62         5.43 o                         
   5   4  35          4.74          8.70         8.39 o                         
   7   4  35          6.18          6.79        14.11 o                         
 -10   5  35         10.92         23.77         8.94 o                         
  -8   5  35         47.12         60.23         9.88 o                         
  -6   5  35        238.66        210.62        16.30 o                         
  -4   5  35         24.89         12.63        11.74 o                         
  -2   5  35        137.34        110.88        11.92 o                         
   0   5  35        172.93        183.34        11.87 o                         
   2   5  35          7.77         15.84         7.90 o                         
   4   5  35         47.82         55.21         9.34 o                         
  -5   6  35         29.51         43.57        15.68 o                         
  -3   6  35          7.44          1.02         7.83 o                         
  -1   6  35        417.20        502.86        54.67 o                         
 -16   0  36         58.35         86.48        22.63 o                         
 -14   0  36        130.96        169.59        36.30 o                         
 -12   0  36       3325.08       3502.84       122.00 o                         
 -10   0  36        367.68        407.74        49.25 o                         
  -8   0  36        425.45        462.77        24.79 o                         
  -6   0  36        465.43        488.72        32.19 o                         
  -4   0  36        828.19        959.29        28.96 o                         
  -2   0  36         87.42        121.45        10.97 o                         
   0   0  36        855.94        838.33        34.05 o                         
   2   0  36       1763.06       1694.86        73.41 o                         
   4   0  36         24.03         34.97        11.23 o                         
   6   0  36          7.69          9.29        14.68 o                         
   8   0  36          0.03         16.09        21.19 o                         
  10   0  36        120.55        140.84        30.14 o                         
 -17   1  36          1.02         -0.33        11.67 o                         
 -15   1  36         74.48         72.97        27.01 o                         
 -13   1  36        241.55        290.60        48.17 o                         
 -11   1  36       1414.41       1446.52        41.63 o                         
  -9   1  36         95.55        113.44        10.91 o                         
  -7   1  36         21.52         11.78         5.16 o                         
  -5   1  36        186.20        190.54         6.20 o                         
  -3   1  36        306.83        305.32         8.26 o                         
  -1   1  36        255.07        214.22         6.90 o                         
   1   1  36        227.45        188.25         6.07 o                         
   3   1  36          4.02         -0.99         6.19 o                         
   5   1  36          0.04         -5.15        10.53 o                         
   7   1  36          8.45          3.59         8.61 o                         
   9   1  36          3.32          9.43        10.24 o                         
  11   1  36          0.05         38.16        16.78 o                         
 -16   2  36        228.79        254.02        24.54 o                         
 -14   2  36         25.65          5.04        11.59 o                         
 -12   2  36        804.13        758.12        32.25 o                         
 -10   2  36        193.77        208.35        11.50 o                         
  -8   2  36        623.54        621.60        19.31 o                         
  -6   2  36         17.26         16.92         4.96 o                         
  -4   2  36         68.44         62.77         5.00 o                         
  -2   2  36          0.06          9.00         4.79 o                         
   0   2  36        615.57        620.99        13.97 o                         
   2   2  36         54.40         20.78         5.64 o                         
   4   2  36        338.18        359.43        20.55 o                         
   6   2  36         30.91         10.84        11.73 o                         
   8   2  36        292.85        332.87        18.94 o                         
  10   2  36          7.35         35.85        16.62 o                         
 -15   3  36         76.28         87.30        17.36 o                         
 -13   3  36          4.58          1.76        18.74 o                         
 -11   3  36          5.31         40.71        14.22 o                         
  -9   3  36          5.11         -6.40         6.40 o                         
  -7   3  36        521.87        533.79        20.57 o                         
  -5   3  36         38.85         17.82         6.42 o                         
  -3   3  36          0.45         -3.02         4.52 o                         
  -1   3  36         17.99         16.89         5.91 o                         
   1   3  36         75.57        109.75         6.77 o                         
   3   3  36         63.54         70.77        11.04 o                         
   5   3  36          0.02          8.65         7.79 o                         
   7   3  36        187.58        246.81        16.66 o                         
   9   3  36        131.99        211.21        13.94 o                         
 -14   4  36        191.42        260.23        38.33 o                         
 -12   4  36        209.75        193.88        29.16 o                         
 -10   4  36         59.33         75.97        14.23 o                         
  -8   4  36        206.39        173.74        17.10 o                         
  -6   4  36          2.45          3.09        13.90 o                         
  -4   4  36          1.15         10.50         9.97 o                         
  -2   4  36          1.45          8.01         4.92 o                         
   0   4  36         23.33         29.94         6.92 o                         
   2   4  36         71.68         68.68         8.14 o                         
   4   4  36       1001.02        897.34        38.32 o                         
   6   4  36       1925.24       1882.99        64.35 o                         
  -9   5  36        351.86        371.28        20.13 o                         
  -7   5  36          0.97         26.33        14.91 o                         
  -5   5  36        509.25        633.80        27.36 o                         
  -3   5  36        176.15        110.63        12.70 o                         
  -1   5  36         55.15         83.62        12.73 o                         
   1   5  36        305.14        325.44        17.06 o                         
   3   5  36          5.58          0.84         7.60 o                         
 -16   1  37        245.98        269.10        46.91 o                         
 -14   1  37        363.39        263.15        30.87 o                         
 -12   1  37         11.42        -11.18        13.57 o                         
 -10   1  37          6.01         19.73         7.61 o                         
  -8   1  37       1678.58       1708.94        36.14 o                         
  -6   1  37       1313.06       1244.20        25.64 o                         
  -4   1  37          0.04         -3.78         3.78 o                         
  -2   1  37        503.92        516.76         9.38 o                         
   0   1  37         50.97         40.08         4.43 o                         
   2   1  37          6.55          8.95         5.67 o                         
   4   1  37          0.44         11.30         8.76 o                         
   6   1  37          9.02         -3.65        14.38 o                         
   8   1  37         71.61         82.91        17.31 o                         
  10   1  37         76.79        128.17        35.87 o                         
 -15   2  37          0.38         -3.52         9.19 o                         
 -13   2  37         43.09         39.99        12.56 o                         
 -11   2  37         21.54         43.92        12.12 o                         
  -9   2  37         67.00         67.41         7.99 o                         
  -7   2  37         12.19          8.42         4.79 o                         
  -5   2  37       1864.36       1859.49        32.71 o                         
  -3   2  37        397.36        347.12        10.86 o                         
  -1   2  37          0.01          2.40         5.61 o                         
   1   2  37        732.96        645.01        16.02 o                         
   3   2  37         32.51         40.87         8.43 o                         
   5   2  37       1208.31       1207.90        34.50 o                         
   7   2  37        538.44        743.09        41.88 o                         
   9   2  37        174.15        136.11        24.88 o                         
 -14   3  37          8.97         15.02        15.53 o                         
 -12   3  37         33.45         44.54        15.84 o                         
 -10   3  37         23.36         23.59        13.74 o                         
  -8   3  37        410.69        392.47        16.80 o                         
  -6   3  37         90.98        103.10        14.44 o                         
  -4   3  37          0.82         12.11         5.94 o                         
  -2   3  37          2.06         12.69         5.44 o                         
   0   3  37        123.20        143.64         7.72 o                         
   2   3  37         42.83         50.12         9.98 o
[truncated: 23,896 more chars]
